# Supplementary material for: STAT3 SH2 Domain Aspartic Acid 661 Mutations Activate Immune Gene Programs
Source: J Cell Mol Med. 2026 Jan 13;30(1):e71015. doi: 10.1111/jcmm.71015 (PMC12796846; doi:10.1111/jcmm.71015)
Supplement: Supplementary file 1 — Figure S1: Cross‐species conservation of STAT3 amino acid sequences, with a focus on the region surrounding D661. Figure S2: STAT3 D661 mutations in the mouse genome. (A) Sanger sequencing chromatograms showing wild‐type (WT) and the introduction of SNPs resulting in the two missense mutations, STAT3D661V (D661V) and STAT3D661H (D661H) mutants. The red shade indicates the altered codons converting D661 to D661V and D661H, respectively. (B) Images of founder mice carrying STAT3D661H mutation. (C) Images of spleens from WT and mutant mice. Figure S3: Chromatin features at representative immune gene loci bound by STAT3 and STAT5B. (A) Binding profiles of phosphorylated STAT3 in CD8+ T cells stimulated with IL‐6 or IL‐21, and of STAT5B, H3K27ac and RNA polymerase II (Pol II) in total T cells stimulated with IL‐2/IL‐7 from STAT5BY665F mutant mice, at loci co regulated by STAT3 and STAT5B containing canonical GAS motifs. (B) Genomic regions preferentially bound by STAT3, also containing GAS motifs, demonstrating selective regulatory activity distinct from STAT5B. Table S1: DEGs in Stat3‐deficient T cells reconstituted with STAT3 variants, categorised into eight transcriptional clusters. Shown are log2 (fold change), adjusted p‐values and results of GO enrichment analysis. Table S2: A list of significantly regulated genes in STAT3D661H compared to WT mice, based on normalised read counts from spleen tissue. The list includes log2 (fold change), p‐values, adjusted p‐values and results from GO enrichment analysis. Additionally, a comparison is provided between significantly regulated genes in STAT3D661H and STAT5BY665F. Table S3: STAT3‐ and STAT5B‐binding peaks at GAS motifs identified by ChIP‐seq, including unique and overlapping peaks and their associated potential target genes. Table S4: Comparison between a prior study and the current study using Stat3 mutant mice that model human disease‐associated mutations. Table S5: sgRNA sequences used for CRISPR/Cas9‐mediated Stat3 [file JCMM-30-e71015-s001.zip › jcmm71015-sup-0002-TableS1.xlsx]

## Sheet: in vitro RNA-seq
		D661H_v STAT3		D661N_v STAT3		D661V_v STAT3		D661Y_v STAT3
cluster	Gene	log2FoldChange	padj	log2FoldChange	padj	log2FoldChange	padj	log2FoldChange	padj
1	Hist1h2ag	-0.762516	0.00017787	1.14456	0.0596629	-0.426347	0.0332972	-0.331284	0.335741
	Hist1h2ah	-0.809428	0.000152148	1.17865	0.0596629	-0.423648	0.0394486	-0.315109	0.388739
	Toporsos	-0.610248	0.0372292	0.890161	0.086888	-0.600789	0.0326644	-0.142161	0.575354
	Gm11978	-0.83765	0.0218052	1.48722	0.0596629	-0.734596	0.00750041	0.537269	0.0815848
	Mir6381	-0.346529	0.032686	0.782785	0.020918	-0.3547	0.0491815	0.287939	0.0772708
	Gm16796	-1.31115	0.0264624	0.961533	0.332301	-0.891901	0.0280715	-0.20894	0.543657
	AV051173	-0.794826	0.00980241	0.57281	0.224437	-0.710007	0.000584529	-0.0487818	0.76294
	6230400D17Rik	-1.34955	0.0115152	1.06586	0.253053	-1.2118	0.000230442	-0.119843	0.544028
	4933408J17Rik	-0.764986	0.0153776	0.77064	0.197056	-0.844674	0.000475238	-0.117344	0.353193
	Mir682	-0.918606	0.0257129	0.940936	0.223997	-0.809848	0.00648974	0.0535375	0.726335
	4930429B21Rik	-0.726926	0.0464335	0.860271	0.128228	-0.762895	0.00888935	0.429425	0.35724
	1700001G11Rik	-1.09408	0.00683888	0.871158	0.169053	-1.33604	6.4694e-05	0.023489	0.928771
	1700120C14Rik	-0.865786	0.0344288	0.874854	0.146691	-1.04812	0.00209887	-0.0445917	0.881416
	0610039K10Rik	-0.658834	0.016973	0.889343	0.0695925	-0.686018	0.000486261	-0.178618	0.194922
	4930515G01Rik	-1.55575	0.00241723	1.79862	0.11546	-1.52363	6.27177e-05	-0.192647	0.400325
	Cnbd2	-1.11391	0.0149286	1.3168	0.122283	-1.19186	6.37732e-05	0.01376	0.939548
	Rbm3os	-1.05649	0.00475947	1.22099	0.111708	-0.97572	0.000191212	0.0159185	0.919665
	Mir7654	-0.917867	0.052595	0.68411	0.199141	-0.692229	0.0340033	0.0790994	0.740986
	4930539J05Rik	-0.623942	0.0392245	0.711717	0.125046	-0.523509	0.00699235	0.103959	0.487955
	Atf5	-0.707555	0.0182207	0.676415	0.144411	-0.57418	0.00452367	0.2463	0.15074
	E130317F20Rik	-1.11987	0.0125767	1.20465	0.125046	-1.20159	9.76703e-07	-0.0593851	0.741192
	2310068J16Rik	-0.792956	0.0748503	0.373123	0.47333	-0.894912	0.00221443	-0.270976	0.292733
	4930513N10Rik	-0.580254	0.0659423	0.408468	0.243351	-0.659892	0.00525476	-0.111926	0.562785
	Ggnbp2os	-0.608354	0.017947	0.489491	0.125046	-0.533725	0.0122708	-0.0658556	0.727967
	Mroh8	-0.697867	0.0366469	0.739359	0.0928585	-0.91709	4.17617e-06	-0.104313	0.49828
	BC037032	-0.664673	0.00251571	0.590727	0.0875677	-0.56771	0.00454122	-0.203185	0.270427
	Particl	-0.626044	0.00491174	0.602114	0.0954051	-0.700879	0.000115813	-0.383194	0.060047
2	Lgr4	NA	NA	NA	NA	1.54627	0.000235765	2.51427	0.00685732
	Rora	0.142681	0.724745	-0.0141802	0.976868	1.0069	0.000255942	1.80966	0.00600455
	Cxcr3	NA	NA	NA	NA	1.3684	0.000293117	2.33241	0.0059474
	Marcks	0.241124	0.518534	-0.210251	0.589612	1.27864	4.18372e-06	2.15464	0.00623328
	Il1r1	NA	NA	NA	NA	NA	NA	8.35669	0.0049403
	Ccl9	NA	NA	NA	NA	NA	NA	6.93305	0.00600455
	Rnf149	0.0972419	0.600364	-0.0271437	0.907998	0.758187	1.31916e-05	1.25948	0.00806736
	Malt1	0.167927	0.182059	-0.130056	0.390879	0.873659	3.46942e-06	1.19092	0.018936
	Mapk6	0.176998	0.159935	-0.0958063	0.559654	0.723681	3.84186e-05	0.937593	0.0157981
	Crispld2	NA	NA	NA	NA	7.04359	8.96892e-21	7.9248	0.00137314
	Moxd1	NA	NA	NA	NA	8.41666	2.52142e-15	8.89583	0.00380541
	Sema3f	NA	NA	NA	NA	NA	NA	3.12715	0.012321
	Il13ra1	NA	NA	NA	NA	NA	NA	6.13633	0.00349288
	Mgll	NA	NA	NA	NA	3.70906	7.01907e-10	4.30021	0.00484214
	Rorc	NA	NA	NA	NA	6.60493	1.30912e-18	7.71529	0.00137314
	Ccl4	0.439189	0.00575821	0.0629324	0.741422	2.26455	7.11328e-17	2.69681	0.00273453
	Fth1	0.163977	0.21868	0.0704253	0.657789	0.671938	0.000270282	0.674916	0.0251865
	Iqsec2	NA	NA	NA	NA	1.96752	4.96734e-06	1.97742	0.0157981
	Pqlc1	0.142041	0.691376	0.0871955	0.823038	0.733706	0.00421683	0.956753	0.0261633
	Slc39a14	0.0687063	0.725808	0.148238	0.460646	0.768237	1.1681e-05	1.02342	0.00623328
	Ifitm1	NA	NA	NA	NA	2.93316	1.59011e-09	4.4727	0.00868034
	Ccl3	0.0745583	0.701875	-0.321902	0.164793	1.28716	1.64544e-09	1.91987	0.00273453
	Mex3a	0.146995	0.734023	-0.235914	0.556082	1.37486	1.50766e-06	1.97535	0.0059474
	Lilr4b	NA	NA	NA	NA	3.48152	3.01672e-13	3.09151	0.00760234
	Ifi27	0.405675	0.0108518	-0.191058	0.331822	1.20847	8.30077e-10	1.26061	0.00512235
	Lilrb4a	0.911199	0.00923198	-0.449993	0.305141	2.03768	2.90821e-11	2.13365	0.00512235
	Ncf2	0.119856	0.747637	-0.0896665	0.81085	0.702423	0.00752316	0.599468	0.0811603
	Asb2	0.757545	0.000915352	0.0699034	0.786856	1.9018	5.53899e-12	1.80364	0.00292542
	Hrh2	NA	NA	NA	NA	0.939059	0.0138518	NA	NA
	Spp1	NA	NA	NA	NA	NA	NA	2.14837	0.0469727
	Mmp9	NA	NA	NA	NA	NA	NA	5.52469	0.00841021
	Ubtd1	0.0704434	0.834913	0.322078	0.288305	1.01871	4.02014e-06	0.914588	0.0396029
	Zcchc24	NA	NA	NA	NA	2.35324	7.08126e-10	2.3409	0.012841
	Igfbp4	0.868699	0.000397574	0.308604	0.183199	1.95271	2.16439e-14	3.12355	0.00623328
	Mt1	0.79754	3.70946e-05	0.125426	0.471145	1.3491	5.56274e-11	2.24586	0.00223704
	Il17ra	0.264428	0.0319284	0.128054	0.469154	0.582977	0.000871427	0.949249	0.00711133
	Map4k4	0.27412	0.0305228	0.0928756	0.572125	0.722024	6.25619e-05	1.07445	0.00623328
	Sgpl1	0.231869	0.110683	0.188073	0.282783	0.563643	0.0010638	0.794793	0.00841021
	Tnip2	0.275337	0.0893151	0.215126	0.253743	0.685477	5.9837e-05	1.03674	0.00623328
	Serpinb1a	NA	NA	NA	NA	4.20876	9.01149e-17	4.66181	0.00261291
	Abi3	0.783136	2.88586e-05	0.34585	0.131817	1.66403	1.30152e-13	2.06623	0.00475367
	Maf	1.32522	0.00019013	0.590926	0.303934	2.65351	1.12997e-15	3.17397	0.00223704
	Slc4a11	1.01966	1.90824e-06	0.0267359	0.935678	2.06267	6.42529e-16	2.44184	0.00215371
	Zfp36	0.551169	0.000540416	0.0261366	0.897317	1.06293	2.78976e-08	1.3475	0.00484214
	Sox5	NA	NA	NA	NA	3.5202	5.64363e-15	3.83667	0.00273453
	Cd24a	0.84563	6.71949e-06	-0.0315923	0.870668	1.76017	3.93195e-14	2.27192	0.00261291
	Cacnb2	NA	NA	NA	NA	NA	NA	5.34569	0.00475367
	Emb	0.666157	2.44462e-05	-0.00119629	0.995037	1.54879	1.3681e-12	1.81006	0.0049403
	Serpinb5	NA	NA	NA	NA	6.82657	1.01958e-23	7.985	0.00261291
	Tnfrsf23	NA	NA	NA	NA	2.60954	8.89273e-09	3.1313	0.00530493
	Slc39a10	0.147506	0.45713	0.0542743	0.847477	0.617179	0.000564275	0.901475	0.0173205
	Pgs1	0.103529	0.477894	-0.00952575	0.960687	0.514816	0.00283284	0.605966	0.0239019
	Gfra1	NA	NA	NA	NA	2.57844	5.65657e-10	3.17595	0.00571275
	Micall2	NA	NA	NA	NA	2.98771	2.59587e-10	3.65154	0.00525915
	Il21r	0.197266	0.133243	0.198363	0.222912	0.916042	1.64885e-06	1.09491	0.00711133
	Ptpn14	1.01384	0.000587996	0.00990809	0.983179	2.89749	6.34834e-18	3.65573	0.00215371
	Gatm	0.543842	0.148762	NA	NA	0.936074	0.00445548	1.50464	0.0199064
	Phospho1	NA	NA	NA	NA	0.970038	0.00103848	1.83245	0.00832483
	Hpcal4	NA	NA	NA	NA	1.4168	0.000733481	2.13865	0.00899434
	Rrad	0.219872	0.191154	0.417339	0.125639	0.702964	6.02027e-05	1.21018	0.0120732
	Armcx3	0.279231	0.40123	0.162193	0.670552	0.624282	0.0245482	1.03569	0.0248806
	Il23r	NA	NA	NA	NA	NA	NA	2.57796	0.0101154
	Cd63	NA	NA	NA	NA	NA	NA	1.43412	0.0430015
	Gpr183	0.501668	0.0123448	0.12624	0.571138	1.12605	7.24602e-09	1.82779	0.00899434
	Atf6	0.268617	0.0448963	0.231815	0.220811	0.544293	0.00188956	0.993376	0.00623328
	Sec14l1	0.27222	0.116536	0.100821	0.570888	0.532612	0.00158646	0.841305	0.0172465
	Naprt	0.446861	0.260048	NA	NA	1.04198	0.000972381	1.34192	0.0178355
	Pou6f1	0.383163	0.0286732	0.0823055	0.720839	0.696517	0.000148913	1.01495	0.0284579
	Espn	0.216637	0.259031	0.369081	0.154058	0.654552	0.00018069	0.776551	0.08503
	C2cd4b	NA	NA	NA	NA	NA	NA	1.81621	0.0316114
	Evi5l	0.17692	0.599707	0.338291	0.322236	0.77687	0.00135506	0.879941	0.0434972
	Rnh1	0.35812	0.00928587	0.363348	0.10728	1.02517	1.07138e-07	1.38577	0.0081241
	Ube2h	0.180618	0.221636	0.252361	0.198623	0.664771	0.000165958	0.858804	0.0173483
	Cebpb	-0.0804167	0.658449	0.69606	0.020918	0.483335	0.00567428	0.302621	0.253511
	Zbtb4	0.246755	0.169791	0.296911	0.220136	0.769053	1.84543e-05	0.779112	0.0303249
	Fgd3	0.138975	0.424841	0.254967	0.221735	0.636294	0.000225714	0.477772	0.0401816
	Scn1b	0.163387	0.692339	0.78411	0.146691	0.918025	0.00146457	0.940591	0.0355674
	Kcnmb4os2	NA	NA	NA	NA	0.778385	0.0459924	NA	NA
	Gnb5	0.548981	0.0382393	0.364919	0.307281	1.91369	3.0082e-13	2.15972	0.00292542
	Ppp1r9b	0.162232	0.242256	0.23234	0.179986	0.739803	3.1698e-05	0.79321	0.0185249
	Clcf1-pold4	0.0358115	0.862668	0.414736	0.106564	0.604811	0.000430413	0.659487	0.0147687
	Pold4	0.0834066	0.632598	0.385733	0.116166	0.667123	0.000114333	0.703195	0.0157981
	Il6ra	-0.00543999	0.981799	0.225582	0.375235	0.460206	0.00851704	0.716632	0.0165553
	Chst2	0.155794	0.258288	0.457909	0.125797	0.770193	1.72594e-05	1.01412	0.00569001
	Hmox1	0.0402131	0.934237	0.333171	0.466589	0.619942	0.0478762	0.833816	0.0519631
	D8Ertd82e	-0.0221188	0.959174	0.2548	0.448084	0.772504	0.0011533	0.74407	0.103768
	Spsb1	-0.106578	0.817784	0.565507	0.214778	0.995323	0.000131935	0.994639	0.055579
	Pea15a	0.295566	0.0623073	0.258915	0.222448	0.664063	0.000110394	0.962673	0.00685732
	Arsa	0.104412	0.69513	0.25299	0.341678	0.407096	0.0672805	0.618971	0.0419565
	Ttll11	NA	NA	NA	NA	0.900321	0.0119204	1.15979	0.0368936
	Ctsd	0.0708457	0.631433	0.207655	0.230878	0.486062	0.0053231	0.599265	0.0240098
	Abtb1	0.261067	0.106668	0.202745	0.318211	0.566059	0.000894559	0.758733	0.0131801
	Sepn1	0.309135	0.304857	0.400173	0.308906	0.699335	0.00635739	0.757467	0.0519981
	4930581F22Rik	0.0463837	0.857411	0.366404	0.24201	0.553839	0.00582236	0.586291	0.0324043
	Ccdc102a	0.405798	0.355209	NA	NA	1.79445	3.51576e-08	1.6658	0.0108432
	Mir147	0.873666	0.00444292	0.156865	0.797003	2.38426	3.90924e-14	2.38928	0.00475367
	Tle3	0.200479	0.157941	0.0903211	0.563231	0.678849	0.000161401	0.604152	0.0250367
	Kctd12	0.443097	0.0103533	0.149167	0.54989	1.445	5.05117e-12	1.1531	0.00530493
	Lamc2	0.375098	0.322349	NA	NA	1.17144	4.91846e-05	0.96862	0.0459936
	Sipa1l1	0.520271	0.000813295	0.173304	0.289132	1.22762	8.00343e-10	1.07698	0.00748213
	Grina	0.269482	0.0265265	0.252314	0.179986	0.621959	0.000345745	0.563569	0.0403029
	Ddr1	0.614668	0.000200396	0.276511	0.171528	1.08678	1.33012e-08	1.16402	0.00600455
	Mctp2	0.764275	2.753e-05	0.249319	0.261691	1.5279	1.69007e-12	1.45638	0.0059474
	Cd37	0.258048	0.0558563	0.0488474	0.788189	0.585638	0.000835646	0.548687	0.0221861
	Ust	0.689417	0.000712627	0.324749	0.388309	1.53596	1.48949e-11	1.61995	0.00475367
	E330009J07Rik	0.227372	0.306305	0.283199	0.282783	0.932163	2.28525e-06	0.901021	0.0192946
	Fam46c	0.595053	0.00229774	0.314032	0.200266	1.23761	2.55911e-10	1.43168	0.00982251
	Acot11	0.63745	0.0508811	-0.0151409	0.975262	0.971223	0.000562276	0.965782	0.0480921
	Iqgap2	0.380128	0.0117862	-0.149663	0.361816	0.66584	0.000112419	0.71496	0.0243443
	Picalm	0.427658	0.00126889	-0.0892585	0.588653	0.804996	8.99065e-06	0.636504	0.0230637
	Pros1	0.558052	0.00566407	-0.151271	0.568788	1.02907	3.06008e-07	0.955875	0.0148755
	Bcl3	1.18488	9.72871e-09	0.750139	0.0226601	1.94024	2.73313e-15	1.8469	0.00410253
	Fmnl1	0.311228	0.0322341	0.261565	0.166607	0.639918	0.000994463	0.564056	0.0371991
	Ablim1	0.615654	0.000118063	0.217348	0.245677	0.836346	2.24019e-05	0.739929	0.0182059
	Gpr146	0.388212	0.00729326	0.158463	0.349091	0.735518	3.6325e-05	0.598779	0.0169401
	Klhl6	1.06239	2.47405e-08	0.265897	0.153966	1.87059	4.47154e-15	1.82709	0.00261291
	Sqrdl	NA	NA	NA	NA	1.29744	0.00018376	1.3069	0.0265328
	Tha1	0.931129	0.00247697	0.316447	0.432474	1.73572	3.20782e-10	1.6129	0.00841021
	Trib2	0.746059	4.32209e-06	0.375118	0.151267	1.39442	2.08752e-11	1.41788	0.00349748
	Ypel3	0.290948	0.0675782	0.223302	0.275023	0.7127	3.85695e-05	0.691658	0.0188394
	4930539E08Rik	1.57263	9.36515e-06	0.441476	0.261519	3.01492	8.96892e-21	2.46295	0.00748213
	Nfil3	1.15458	1.37072e-06	0.380315	0.125797	2.29617	2.13181e-17	1.67325	0.0140957
	Dgat1	1.4784	1.07367e-09	0.270971	0.159787	2.77652	2.66244e-20	2.3069	0.00215371
	Capn2	0.568147	9.06903e-05	0.228317	0.193766	1.30643	1.23718e-10	0.913596	0.00771611
	Dock9	0.469188	0.0028121	0.122394	0.448564	0.927127	5.17296e-07	0.69697	0.0142154
	Gatsl2	0.690593	0.00175755	0.341284	0.222678	1.51333	2.10014e-12	1.25631	0.00751496
	Neb	1.54918	7.95009e-07	0.112067	0.605818	2.7002	9.42704e-20	2.27388	0.00722032
	Peli1	0.454017	0.00304314	0.0336763	0.866814	1.02276	5.70469e-08	0.930132	0.0194805
	Tmem163	2.16061	0.000118063	NA	NA	3.44829	9.14496e-15	3.32982	0.00841021
	Pde4b	0.4214	0.00491174	0.0247733	0.899669	0.9453	3.70222e-07	0.863189	0.013069
	Rnf125	0.734901	0.00293767	0.122503	0.706616	1.44895	9.13714e-10	1.5247	0.00771611
	Fosl2	1.17995	3.36251e-07	0.441036	0.076203	2.03978	4.65113e-16	1.94626	0.00349748
	Hlx	2.6893	2.69828e-07	NA	NA	4.40338	3.90155e-25	4.27754	0.00512235
	Il21	4.63303	8.68685e-12	NA	NA	5.97315	7.92704e-28	6.46836	0.00086849
	Chd7	1.23367	7.75651e-09	0.0663201	0.763924	2.08469	1.35007e-15	2.06835	0.00223704
	Gsr	0.45066	0.00107059	0.0724139	0.654398	0.754474	1.96291e-05	0.751214	0.0153725
	Selp	1.92383	9.7127e-10	0.0930482	0.632542	2.90342	8.96892e-21	2.85288	0.00137314
	Pkp3	-0.0334336	0.876159	0.371636	0.115574	0.665814	0.000147913	0.574564	0.0740138
	Arf6	0.113858	0.481262	0.23088	0.192905	0.697103	0.000306944	0.634295	0.048658
	Ptpn5	0.284803	0.31115	0.302029	0.26061	1.62263	5.3708e-12	1.6572	0.0333726
	Tubb6	0.214048	0.222921	0.374853	0.147428	0.941843	5.6111e-07	0.770354	0.0514751
	Ubash3b	-0.0547853	0.857901	0.453084	0.153966	0.645227	0.00184483	0.514627	0.127185
	Cerk	0.103583	0.617611	0.124527	0.562238	0.646023	0.000323176	0.535475	0.0559401
	Cyp11a1	NA	NA	NA	NA	3.52599	3.69332e-12	3.0627	0.0168537
	Il4ra	0.160103	0.314723	0.23519	0.171528	1.14303	2.78743e-08	0.924897	0.044636
	Crabp2	0.57514	0.0296588	0.236952	0.415246	1.46405	1.71438e-10	1.34148	0.0265328
	Smox	0.733953	0.000362084	0.309793	0.146691	2.37526	5.16753e-18	2.01485	0.0255748
	1110007C09Rik	0.117303	0.592276	0.237564	0.30743	0.617973	0.00107248	0.50551	0.0510844
	Fam129b	0.608208	0.0224758	0.395929	0.283185	1.718	1.85471e-11	1.39384	0.0284579
	Ccr5	1.51069	4.89582e-07	0.493796	0.160212	3.46394	2.01528e-20	3.12658	0.00600455
	Il10	1.99394	6.45352e-05	NA	NA	5.04563	5.74304e-26	4.35215	0.00349847
	Mxd1	0.719678	2.45547e-05	0.0885822	0.58366	1.97812	1.04549e-14	1.67979	0.0206771
	Itpk1	0.19452	0.198603	0.362085	0.11546	0.611041	0.000484638	0.520757	0.0536319
	Pld3	0.212644	0.173627	0.272318	0.154057	0.712898	5.87158e-05	0.645953	0.0436907
	Susd3	0.371155	0.0214661	0.359908	0.139911	1.20737	6.74614e-10	0.836021	0.0525769
	Ckb	0.311152	0.0229604	0.523233	0.0706349	1.19937	1.17217e-09	1.06797	0.0216383
	Gstt1	0.56263	0.0247755	0.524258	0.164036	1.43351	1.87111e-09	1.17391	0.0262368
	Anxa2	0.313225	0.0445424	0.201587	0.276498	0.846857	1.84411e-05	0.569268	0.074717
	Metrnl	0.480017	0.112246	0.348479	0.371336	1.17668	4.89633e-06	0.81408	0.107558
	Pim1	0.222603	0.186868	0.380963	0.118475	0.775677	5.87158e-05	0.554669	0.0786281
	Rhoc	0.381489	0.128789	0.356719	0.275023	1.1852	3.06406e-07	1.02741	0.052334
	Adam8	0.844113	0.00814	-0.468391	0.239277	2.21679	2.78523e-14	2.04769	0.0059474
	Tdrkh	0.561213	0.0134468	-0.171408	0.527638	1.51453	4.70302e-11	1.56652	0.00578772
	Tspan13	0.504131	0.000294155	-0.0941686	0.622809	1.28465	3.20782e-10	1.29609	0.00948
	Elovl6	0.394618	0.0192141	-0.138957	0.458452	0.874737	1.76105e-06	0.923262	0.0189971
	Ier3	1.12235	0.0038478	-0.0690314	0.918115	2.30799	5.53899e-12	2.13366	0.0381147
	Hsd17b10	0.373285	0.0167246	-0.0852218	0.710184	1.16631	9.47963e-09	1.29872	0.00685732
	Med12l	0.318283	0.459607	NA	NA	1.00229	0.00167432	1.04538	0.0381147
	Stx7	0.232581	0.152496	-0.105962	0.597785	0.915401	1.20293e-06	0.772483	0.0334876
	Ccr2	NA	NA	NA	NA	4.42928	4.57605e-11	4.44828	0.00512235
	Casp6	0.396678	0.0331028	-0.0450069	0.852151	2.16296	4.47006e-16	2.06666	0.012797
	Fgr	NA	NA	NA	NA	2.72823	1.87111e-09	2.98531	0.0252215
	Gramd1a	0.251593	0.0416086	0.0831079	0.614246	0.808403	9.17993e-06	0.900774	0.00841021
	Adarb1	0.640679	0.000998127	0.279219	0.259914	2.12178	1.07028e-16	2.17252	0.00307433
	Serpinf1	NA	NA	NA	NA	2.44374	5.94228e-11	2.62276	0.00550576
	Wbp1l	0.295204	0.0312287	0.0934467	0.559654	0.856248	2.45389e-06	0.913074	0.0128481
	Rfk	0.280228	0.0578153	0.0286147	0.88052	0.92588	4.4552e-07	0.866921	0.00868034
	Sema7a	0.693607	0.000141787	0.0279473	0.885327	2.04136	3.57453e-16	1.95762	0.00475367
	B4galnt4	0.893242	0.0361055	NA	NA	2.95359	3.0615e-16	2.73945	0.0116102
	Ptprj	0.498527	0.0588273	0.0439411	0.905942	1.93445	1.98688e-14	1.87577	0.00467437
	Efemp2	NA	NA	NA	NA	1.93841	5.73361e-07	2.13774	0.0167205
	Cdkn2d	0.4722	0.00184617	0.1937	0.24416	1.23894	1.38258e-09	1.29558	0.0149637
	Tnfsf9	0.485749	0.0822377	0.231122	0.492941	1.30517	9.74332e-08	1.36079	0.0201269
	Gngt2	0.709495	0.00131643	0.0516889	0.858546	1.42319	3.59256e-10	1.54828	0.00644578
	Rab4b	0.265121	0.0714372	0.113093	0.483496	0.6025	0.000558083	0.673244	0.0169095
	Flot1	0.910543	8.74718e-06	0.402142	0.0976064	2.06596	5.32757e-16	2.10658	0.0063595
	Socs3	1.27987	2.13276e-07	0.36339	0.122283	2.62699	7.18234e-19	2.75566	0.00410253
	Trpv2	0.387167	0.00569974	0.277278	0.146691	1.06013	2.35013e-08	1.01754	0.00636668
	Itga3	0.92618	0.000185597	0.415187	0.171528	2.2611	7.87492e-18	2.35455	0.00292542
	Plekho2	0.365225	0.022423	0.253394	0.171528	1.06542	2.59913e-08	1.13394	0.0081241
	Fam214b	0.362277	0.100111	0.280551	0.305141	1.02359	7.50909e-07	0.885771	0.0167977
	Fzd10	NA	NA	NA	NA	2.47024	2.67221e-07	2.35414	0.00980933
	Gadd45g	1.16613	7.4926e-06	0.194002	0.528779	2.66439	9.96755e-19	2.66681	0.00787526
	Stk32c	NA	NA	NA	NA	2.05738	5.34681e-08	1.92459	0.0219511
	Klf7	0.574814	0.126707	NA	NA	1.72605	3.21308e-08	1.58518	0.012841
	Atp2b4	2.12178	9.7127e-10	0.0432839	0.882482	4.10001	3.90155e-25	3.8594	0.00086849
	Frmd4b	1.87499	2.23028e-06	NA	NA	3.70252	4.65385e-23	3.45327	0.00349748
	Dennd3	NA	NA	-0.247483	0.640992	1.30925	1.70182e-05	1.25539	0.0595181
	Ift43	NA	NA	NA	NA	1.06581	0.00170781	1.16862	0.0596524
	Sgms1	0.304938	0.230812	-0.0850787	0.781175	0.868889	9.13668e-05	0.790992	0.0419774
	Smim3	0.306703	0.0905941	-0.176067	0.452624	1.18841	1.28992e-09	1.34888	0.00462177
	Camk2d	0.188767	0.211927	-0.0292294	0.874275	0.667771	0.000135491	0.5188	0.0248806
	Ermn	NA	NA	NA	NA	4.68588	3.84701e-12	4.83968	0.00410253
	St3gal1	0.699118	0.000200396	-0.137117	0.400283	1.96089	2.78361e-15	1.96156	0.00215371
	Slc25a30	0.169402	0.484642	0.00941878	0.976513	0.662588	0.00146606	0.733859	0.0275333
	Tnfrsf8	0.753459	0.048605	-0.413145	0.324966	3.66575	4.8758e-23	3.54773	0.00868034
	Obfc1	0.30217	0.0960801	0.0275007	0.916249	0.906632	1.09547e-06	0.740269	0.0173205
	Pfkfb4	0.374991	0.195538	0.200633	0.589612	1.29433	2.1185e-07	1.16523	0.0143448
	Srxn1	NA	NA	NA	NA	1.21108	0.000307076	1.3158	0.021433
	Filip1	NA	NA	NA	NA	3.65388	1.19668e-15	3.95679	0.00292542
	Traf1	0.177929	0.165639	0.230137	0.177624	0.785297	2.41652e-05	0.709974	0.0147434
	Dgat2	NA	NA	NA	NA	1.04291	0.00362413	0.875892	0.0594459
	Tet2	0.171398	0.284242	-0.0687813	0.747236	0.754993	1.52054e-05	0.546249	0.0354239
	Dnah17	0.308639	0.200176	-0.203294	0.46461	0.850989	0.000110041	0.724092	0.0521752
	Gm19557	0.530079	0.151923	-0.214967	0.613499	1.57729	1.55822e-07	1.13949	0.0480921
	Soat2	0.146229	0.419682	-0.0221575	0.921032	0.607536	0.000439578	0.405143	0.105568
	Cers6	0.203864	0.606662	-0.117986	0.804185	0.68286	0.0169533	0.525319	0.129772
	Ern1	0.233004	0.381506	0.0832506	0.796278	0.593717	0.0119709	0.575474	0.0637017
	Gpr68	0.648356	0.0112002	-0.136304	0.675408	1.44395	7.24531e-09	1.42773	0.00685732
	Dst	0.456154	0.0595896	-0.203688	0.478332	0.885717	0.000107392	0.772802	0.0372738
	Srgap3	0.589238	0.00491174	-0.161563	0.498623	1.52205	6.33385e-12	1.21947	0.00685732
	Calm2	0.377761	0.00437795	-0.259123	0.171528	0.614057	0.000631081	0.584401	0.0240098
	Ypel5	0.635181	0.000523875	-0.271676	0.298303	0.822175	1.2211e-05	0.887246	0.0151684
	Jrkl	0.597273	0.0237982	-0.353211	0.263767	0.619682	0.0119441	0.962724	0.02162
	Lamp2	0.34867	0.015009	-0.0761005	0.653493	0.662801	0.000213442	0.92099	0.00623328
	Rnft1	0.351807	0.0181848	-0.152457	0.360352	0.501713	0.00314712	0.690233	0.0129831
	Pde5a	0.613371	0.0965047	NA	NA	0.93281	0.00497968	0.883	0.0870041
	Nkg7	0.469039	0.00106267	0.174016	0.381433	0.976995	3.47654e-07	0.78192	0.0116218
	Sv2a	0.611483	0.0560439	0.200679	0.63551	0.858926	0.00312777	0.886172	0.0461114
	Mrgpre	NA	NA	NA	NA	1.38548	0.000454957	NA	NA
	S100a11	0.396867	0.00782108	0.0317171	0.873057	0.706841	5.2711e-05	0.672413	0.0133143
	Skap2	0.558633	0.0018063	0.332292	0.194539	1.06727	4.36702e-08	1.34372	0.00623328
	Vwa5a	0.487005	0.012173	0.176952	0.449429	0.976049	4.97075e-07	1.09892	0.0081241
	Ostf1	0.353309	0.00531331	0.0598018	0.765893	0.75715	2.24019e-05	0.66605	0.0244616
	Srgn	0.351994	0.0104964	0.00878874	0.968416	0.696793	0.000266977	0.764179	0.0199559
	Armcx2	1.1608	0.00152318	NA	NA	2.01905	2.99371e-10	2.11934	0.00623328
	Lpxn	0.917281	2.66654e-06	0.168374	0.402154	1.74376	2.89715e-14	1.86908	0.00223704
	Themis	0.747722	1.86059e-05	-0.286781	0.274913	1.36023	1.28647e-10	1.35377	0.00685732
	Gnpda2	0.451572	0.0169234	-0.0725677	0.744442	1.0064	1.05797e-07	1.01325	0.00748213
	AA467197	1.24366	2.37283e-07	-0.240177	0.468229	2.71921	6.28946e-19	2.5162	0.00261291
	Mir22hg	0.768045	0.0262114	NA	NA	1.62384	7.69798e-08	1.46625	0.0129831
	Cflar	0.308517	0.0123448	-0.0721843	0.657553	0.60042	0.000495564	0.623352	0.0149637
	Wdr44	0.433541	0.0396804	-0.138789	0.572125	0.706428	0.000580371	0.61589	0.0415351
	Zswim4	0.0911056	0.625503	0.301579	0.139246	0.395235	0.029003	0.68242	0.0126418
	Dthd1	0.500805	0.0871362	0.390633	0.309847	0.808276	0.00376449	1.72708	0.00644578
	Nck2	0.221348	0.166426	0.120999	0.481543	0.397802	0.0198438	0.841206	0.0132757
	Mark4	0.175732	0.268779	0.17163	0.326941	0.157182	0.441937	0.658191	0.02162
	Gprc5a	0.126616	0.737746	0.3938	0.319106	0.315772	0.335028	1.18365	0.020201
	Hic1	0.0194805	0.923974	0.420227	0.116166	0.239055	0.340962	1.02786	0.00771611
	Tnfsf14	0.0259368	0.942534	0.217578	0.476711	0.210882	0.465067	0.757458	0.0334876
	Maml2	0.0882314	0.639	-0.027629	0.906606	0.24771	0.193622	0.648942	0.017779
	Mtss1	0.0566525	0.790927	-0.0766087	0.71644	0.404645	0.0251202	0.597927	0.0310511
	Ptprk	0.10358	0.801845	0.0846701	0.853134	0.859071	0.00153308	1.41283	0.00877277
	Rrbp1	0.148364	0.244112	0.0625776	0.713668	0.363141	0.045023	0.582287	0.0221861
	Il22	NA	NA	NA	NA	NA	NA	7.48077	0.00841021
	Pdgfb	-0.175746	0.567042	0.276077	0.281398	0.271953	0.218905	0.862645	0.0403651
	Ier5	-0.136182	0.323949	0.134245	0.393434	0.337989	0.0579564	0.726368	0.0129831
	Stat5a	-0.124871	0.338832	0.135654	0.373254	0.186225	0.343888	0.851303	0.0132757
	Pvrl1	NA	NA	NA	NA	NA	NA	2.01123	0.0337366
	Serpine1	-0.124947	0.754074	0.0537215	0.9077	-0.104087	0.784511	1.10728	0.0484298
	Arhgap39	-0.0752295	0.694194	0.112095	0.595845	0.0516167	0.839551	0.631098	0.0419565
	Bcl6	0.0372792	0.934237	0.138902	0.740583	0.207225	0.603104	1.58645	0.0148036
	Rab20	NA	NA	NA	NA	NA	NA	1.17575	0.0406548
	Il17f	NA	NA	NA	NA	NA	NA	6.1962	0.00525902
	Gcnt2	NA	NA	NA	NA	NA	NA	6.6184	0.00370194
	Gm13889	NA	NA	NA	NA	NA	NA	2.8412	0.00899434
	Cebpd	NA	NA	NA	NA	1.07409	0.00470195	2.20096	0.012797
	Timp1	NA	NA	NA	NA	NA	NA	6.61076	0.00215371
	Sema6b	0.70937	0.0574003	NA	NA	1.00162	0.00328155	2.18539	0.00748213
	Myd88	0.0585441	0.711051	0.0966262	0.541615	0.227571	0.233582	0.714096	0.0192297
	Nkain1	0.276785	0.392884	0.0810987	0.84608	0.766206	0.00489599	2.14386	0.00383478
	Nek6	0.205557	0.250145	-0.169518	0.470519	0.365878	0.0431555	0.922275	0.0131801
	Slc35f5	0.284548	0.380839	0.146348	0.719108	0.435007	0.140554	1.24274	0.0240098
	Snx10	0.345863	0.287049	-0.114405	0.771988	0.53677	0.0672805	1.18322	0.0199064
	Casp4	0.296346	0.153662	-0.244306	0.423437	0.268241	0.249137	0.609542	0.0395794
	Uchl1	0.626004	0.110635	-0.578766	0.339778	0.566346	0.151525	1.18026	0.0289018
	Mapk11	0.222408	0.18019	0.0729088	0.71808	0.275819	0.124478	0.622066	0.0324043
	Mcam	NA	NA	NA	NA	NA	NA	2.63244	0.0122282
	Gpr171	0.317168	0.0169835	0.0428252	0.799408	0.483518	0.00514876	0.764959	0.0103892
	Tnfrsf26	1.11033	0.000235902	-0.192357	0.585836	1.6629	2.09796e-10	2.36281	0.00623328
	Klhl24	0.322256	0.0358625	-0.021067	0.918115	0.4491	0.00756217	0.885407	0.0171158
	Rnf19a	0.313286	0.0119094	0.0308549	0.86499	0.504909	0.00345758	0.85049	0.0107029
	Cdkn1a	0.0733236	0.614897	0.317273	0.125797	0.0571658	0.826446	0.742032	0.0386741
	Klc4	0.0418944	0.863204	0.419351	0.137279	0.0382254	0.901435	0.585055	0.04796
	Mxd4	0.10153	0.621265	0.652351	0.0808317	-0.0193601	0.949785	0.657027	0.0285552
	Tcp11l2	0.506167	0.0731981	0.558245	0.171528	0.793813	0.0015407	1.74086	0.00685732
	Ypel2	0.131014	0.673804	0.268447	0.388668	0.233683	0.406132	0.712886	0.0469959
	Dyrk1b	0.320718	0.214812	0.331495	0.311368	0.393471	0.128736	1.03501	0.0191943
	Tpp1	0.238537	0.101806	0.203437	0.288594	0.324991	0.0897935	0.973687	0.00952823
	Gdpd5	0.101268	0.738528	0.273532	0.380405	0.49397	0.0393872	0.877692	0.0271729
	Ralgds	-0.0322676	0.889184	0.313136	0.193056	0.213621	0.292404	0.582138	0.0395867
	Frat1	0.335964	0.32717	0.0468548	0.921847	0.463143	0.155534	1.07102	0.0245608
	Lmna	0.350899	0.14402	0.363623	0.261519	0.829031	0.000464703	1.7726	0.00487827
	Mt2	0.605164	0.000859459	0.305438	0.198278	1.13923	7.52411e-09	2.17394	0.00261291
	Dhrs1	0.40582	0.0224238	0.128599	0.543839	0.7336	2.55305e-05	0.736688	0.0277991
	Ptpn13	1.16018	0.000105193	0.418695	0.241053	1.77342	2.22314e-12	1.95984	0.00487827
	Nsf	0.38944	0.0102186	0.167071	0.306384	0.741154	4.64004e-05	0.720567	0.0131801
	Zyx	0.340475	0.0106946	0.292071	0.137279	0.684945	0.000160691	0.79918	0.0160443
	Akr1b8	NA	NA	NA	NA	1.35676	3.80715e-05	2.23249	0.00841021
	Rgcc	0.417209	0.0101046	0.447665	0.0842092	1.05868	2.74206e-08	1.32526	0.00789607
	Slc25a23	0.375193	0.0551029	0.291025	0.244986	0.664298	0.000580371	0.911468	0.0154197
	Smpdl3b	0.319939	0.179865	0.552682	0.139911	0.510273	0.0252036	0.696498	0.0380821
	Ncs1	0.424516	0.00729326	0.37459	0.125626	0.643919	0.000220446	0.802271	0.00868034
	Prph	0.660736	0.0295457	0.676811	0.161786	0.996416	0.000268558	1.45711	0.00892659
	Ksr1	0.121627	0.506515	0.29412	0.148311	0.43573	0.0131943	0.580598	0.0243472
	Zbtb38	0.200706	0.236557	0.166562	0.476945	0.736527	3.58703e-05	0.764022	0.0125461
	Tmem63a	0.440778	0.0164519	0.158248	0.545792	0.52212	0.00582546	0.58792	0.048658
	Clip3	NA	NA	NA	NA	0.767629	0.0461636	1.05334	0.0443564
	Tcn2	0.352849	0.082098	0.276184	0.327821	0.538191	0.00911234	0.866697	0.0173298
	Ier5l	0.727871	0.00178767	0.790701	0.105161	1.3976	6.67782e-10	1.67853	0.00600455
	Tnfaip8l2	0.268239	0.0646444	0.306061	0.133743	0.628911	0.000301497	0.712901	0.021433
	Chmp4b	0.473144	0.00235622	0.274445	0.146691	0.770026	7.08194e-05	1.01397	0.0148755
	Trim46	0.375358	0.084466	0.269795	0.327195	0.646764	0.00224772	0.798078	0.0337727
	Arid5a	0.494229	0.000540416	0.29802	0.131817	0.915136	1.8468e-06	1.0783	0.00760234
	Gpr18	0.461326	0.000957854	0.275554	0.147325	0.95431	2.40054e-07	1.11116	0.00663747
	Batf	0.38428	0.0105438	0.355642	0.125626	0.844877	3.0903e-06	1.09708	0.00550576
	Sbno2	0.761159	2.6123e-06	0.421718	0.106564	1.43211	1.89887e-11	1.78764	0.00273453
	Arhgef7	0.26357	0.0448963	0.143276	0.46032	0.48092	0.00712334	0.585279	0.0170356
	Hdac6	0.238822	0.153699	0.134327	0.518012	0.475917	0.00680689	0.632957	0.0206771
	Rbl2	0.396853	0.00732097	0.102052	0.559563	0.720996	6.99006e-05	0.948306	0.00748213
	Akap17b	0.4481	0.252643	NA	NA	0.760227	0.0235568	0.964043	0.0421501
	Midn	0.318444	0.0192141	0.233047	0.204109	0.64474	0.000290469	0.822147	0.00946377
	Irf2bpl	0.356124	0.0312287	0.17728	0.28942	0.960608	2.7822e-07	1.13505	0.00512235
	Man1a	0.163298	0.198168	0.261999	0.154057	0.544161	0.00209538	0.709301	0.0140957
	Hdac5	0.132398	0.336412	0.328751	0.146432	0.338149	0.0687653	0.600041	0.0259786
	Wdr81	0.220812	0.133723	0.35712	0.148311	0.424836	0.0159883	0.65162	0.0246459
	Arid5b	0.418698	0.00729326	0.282913	0.299773	0.511781	0.00436177	0.694326	0.0445429
	Sesn3	0.378943	0.00339747	0.39233	0.132623	0.490102	0.00542455	0.768769	0.0165421
	Junb	0.199411	0.20351	0.37673	0.1117	0.520989	0.00871933	0.825475	0.0275607
	Tor2a	0.143665	0.365173	0.19182	0.254538	0.376617	0.0320255	0.617888	0.0314199
	Ndrg1	0.225439	0.104981	0.290157	0.136327	0.362729	0.0434863	0.787632	0.0082574
	Ppp2r5b	0.218842	0.224351	0.252882	0.247196	0.344976	0.0708567	0.604996	0.0266388
	Ctsa	0.262853	0.0355878	0.190395	0.250011	0.378948	0.0335124	0.705674	0.0120732
	Gstm1	1.24999	0.000648722	0.726234	0.191829	1.27296	8.96914e-05	2.39338	0.00699287
	Gja1	1.00326	0.000118063	0.447154	0.238418	1.01212	1.87098e-05	1.50504	0.00623328
	Syt11	0.513547	0.00149089	0.280995	0.166607	0.638325	0.000189003	1.16733	0.00512235
	Osbpl5	0.357974	0.185958	-0.0109918	0.981162	0.63535	0.00916603	0.624898	0.0692078
	Rab31	NA	NA	NA	NA	0.85817	0.031577	NA	NA
	Fndc9	0.337873	0.0487056	0.0178749	0.942627	0.659609	0.000236698	0.753829	0.0196019
	Stom	1.30123	0.00111002	NA	NA	1.92128	1.81842e-08	2.10759	0.00806736
	Med13l	0.254865	0.069639	-0.00958626	0.968792	0.683077	0.000130666	0.769239	0.0157696
	Ralgps1	0.256386	0.511207	0.00433509	0.993405	0.674209	0.0329516	0.820475	0.0536319
	Eif2ak3	0.397595	0.00302633	0.30423	0.133743	0.700902	0.000168984	0.83791	0.0201139
	Map3k5	0.511867	0.00025567	0.1876	0.301479	0.725373	6.41308e-05	0.835823	0.0109284
	Satb1	0.640587	0.000118063	0.12572	0.469154	0.896394	1.56206e-05	0.980656	0.0121771
	L1cam	0.495234	0.0233767	0.0667204	0.824262	0.62992	0.00365178	0.845296	0.0334876
	Ptpn3	0.430162	0.00383384	0.0471107	0.802801	0.512053	0.00507224	0.754096	0.0173205
	Cst7	0.42999	0.000915352	0.0860692	0.589653	0.58949	0.000668099	0.799682	0.0085632
	S1pr1	0.743054	4.21139e-05	0.147646	0.432993	0.914569	5.91614e-07	1.34155	0.00462177
	Aim1	0.412217	0.00210521	0.171908	0.314121	0.586764	0.00114961	0.815349	0.0128481
	Ssh2	0.475666	0.000410941	0.087683	0.655439	0.687383	0.000116612	0.941814	0.0117372
	Acox3	0.344992	0.0436449	0.00593036	0.983122	0.511516	0.0042202	0.720117	0.0440823
	Gsk3b	0.296131	0.0267215	-0.0325645	0.872585	0.446456	0.0112937	0.58185	0.0192651
	Lpp	0.577167	0.000976596	-0.188318	0.422604	0.819305	8.63346e-06	0.839791	0.0321867
	Tulp4	0.398317	0.0447957	-0.175448	0.519068	0.62153	0.00240114	0.594966	0.0519981
	Foxf1	NA	NA	NA	NA	2.88629	2.41795e-07	3.28228	0.0081241
	Tnfaip3	0.216811	0.08077	0.0484958	0.771988	0.470655	0.00685115	0.696662	0.0153725
	Chm	0.487249	0.00210521	-0.0684093	0.695177	0.790177	8.31685e-06	1.0016	0.00810782
	Rps6ka3	0.440329	0.000643893	-0.114203	0.475509	0.670985	0.000136455	0.973843	0.00623328
	Zeb1	0.352455	0.0168754	-0.0213056	0.913791	0.61931	0.000351446	0.852366	0.00760234
	Ttc39c	1.34212	8.7412e-07	-0.359326	0.444091	2.22897	4.59361e-17	2.65572	0.00223704
	Wwp1	0.346547	0.0267684	-0.079354	0.676705	0.479181	0.00532549	0.669125	0.0157981
	Sdc4	0.0843624	0.756064	0.0797745	0.761452	0.621122	0.00242099	0.6149	0.0866093
	Arfgap3	0.197852	0.44145	0.129237	0.663588	0.586756	0.00822084	0.570007	0.0740683
	Dpy19l3	0.449221	0.0112805	0.0578083	0.770341	1.06395	1.22162e-08	1.05946	0.016833
	Adora2b	NA	NA	NA	NA	0.892798	0.00984805	1.26114	0.0675152
	Zeb2	0.292354	0.2465	0.105228	0.720711	0.934162	1.37185e-05	1.15202	0.0240368
	Fah	0.503298	0.172774	-0.184266	0.670605	1.01624	0.00065355	1.12258	0.0401816
	Adam9	0.358732	0.0529278	-0.0723842	0.760614	0.670794	0.000319677	0.892831	0.0163075
	Siah3	NA	NA	NA	NA	2.41271	1.30494e-07	2.68326	0.0111831
	Uhrf1bp1l	0.21286	0.133361	0.0440387	0.800443	0.536948	0.00217588	0.616213	0.0205703
	Bend4	0.574353	4.59173e-05	0.319735	0.129298	0.595173	0.00250639	0.987117	0.0332636
	Cxcr4	0.527156	0.00288062	0.0347883	0.882611	0.50257	0.00548764	0.700303	0.018936
	Acadm	0.504569	0.00117709	0.00757369	0.972165	0.563579	0.00102714	0.684367	0.0173205
	Galc	0.773124	4.70802e-05	0.257653	0.240569	0.878641	2.54581e-06	1.09263	0.00623328
	Hacd1	0.44801	0.231953	NA	NA	0.695457	0.0406546	1.01055	0.0456397
	Adprm	0.549615	0.000379596	0.102908	0.579194	0.778344	2.14541e-05	0.750985	0.0145675
	Gpr65	0.58054	4.50884e-05	0.0908638	0.571453	0.633828	0.000278423	0.714273	0.0122282
	Ahr	0.671215	0.0798108	NA	NA	0.799077	0.0247753	1.31515	0.0333726
	Sema4f	0.524838	0.0014106	0.314073	0.271647	0.599401	0.000462627	1.15798	0.00543955
	Tmtc2	0.372176	0.0652266	0.227159	0.356547	0.457162	0.0281887	0.964718	0.0111837
	Armcx6	0.444787	0.0569565	0.138857	0.633012	0.18005	0.524568	0.944241	0.0165553
	2810025M15Rik	0.342291	0.241632	0.0893724	0.816788	0.293827	0.336984	0.734308	0.0486079
	Arap2	0.349129	0.00651598	0.0594485	0.713718	0.362586	0.0426697	0.779138	0.012841
	Ramp3	0.0829892	0.539103	0.682329	0.020918	0.262142	0.174882	0.54238	0.0211731
	Themis2	NA	NA	NA	NA	0.848753	0.0219982	1.43742	0.0677335
	Abca1	0.38388	0.242735	0.699163	0.212846	0.711417	0.0151635	1.05418	0.0250944
	Smad3	0.135767	0.388991	0.274096	0.20261	0.219629	0.239711	0.602291	0.0214546
	Fut4	0.234744	0.440673	-0.08651	0.813841	0.395761	0.156339	0.711651	0.0484037
	Fzd7	0.354548	0.326796	NA	NA	0.625015	0.0492414	0.676448	0.140543
	H2-Q2	1.53204	0.00121804	NA	NA	0.65202	0.129978	1.77353	0.326849
	Myo1e	NA	NA	NA	NA	1.07876	0.00278485	1.11265	0.0526731
	Plcg2	-0.178998	0.655656	0.0514003	0.912099	0.714201	0.0113185	0.454476	0.205584
3	2610005L07Rik	-0.558712	0.128474	1.06849	0.137279	-0.843965	0.0156896	-0.791257	0.211307
	Ifi27l2b	-4.14586	7.23947e-07	10.1285	0.00249508	-3.46994	3.79371e-06	-4.40235	0.016833
	9030619P08Rik	-7.38329	7.03905e-08	10.4838	0.00249508	-0.0850797	0.874627	-10.6432	0.00806736
	Rpl7a	-0.906354	6.55528e-07	0.501692	0.108883	-0.469144	0.0115284	-0.331386	0.262219
	Cacna1s	-0.26181	0.180558	0.315652	0.248358	-0.493545	0.0132444	-0.796473	0.0433061
	Serpinc1	-0.345823	0.339592	0.353318	0.389707	-0.611295	0.074745	-1.05424	0.0399499
	Bst2	-0.284661	0.0458402	0.189352	0.283185	-0.537924	0.0035159	-0.726983	0.0314199
	Fam83g	-0.425412	0.183426	0.300552	0.363084	-0.675267	0.0196853	-0.825584	0.087662
	Ccl5	-0.421132	0.00258084	0.414314	0.118535	-0.690847	9.9766e-05	-0.566792	0.186989
	H2-K2	-0.583489	0.000761216	0.500866	0.122283	-0.948545	4.80164e-07	-0.897539	0.110135
	Alpl	-0.249278	0.180341	0.177862	0.367346	-0.724277	0.000366137	-0.636641	0.0334274
	Irg1	-0.536743	0.211163	0.367172	0.409384	-0.826058	0.046866	-0.932031	0.0963725
	Ccl22	-1.55366	0.0218052	0.713659	0.241702	0.0254437	0.967635	-1.18639	0.364341
	Ebi3	-0.72594	0.017947	0.113777	0.732719	-0.365225	0.22119	-0.564572	0.138677
	H2-Bl	0.24972	0.60918	-0.401305	0.385802	-1.86374	0.000491996	-0.190387	0.725848
	Cdk5r1	-0.584416	0.123237	0.158357	0.73463	-0.853491	0.0236959	-0.799588	0.0815656
	Cd74	-0.582543	0.000411005	0.0438185	0.801116	-1.0928	5.15218e-07	-0.951171	0.0063595
	Mir5107	-0.501473	0.0969903	0.0380426	0.91867	-0.980657	0.000806638	-0.707414	0.0587272
	Ppap2a	-0.193264	0.487666	-0.197949	0.421038	-0.778653	0.00257103	-0.691218	0.0564167
	Cxcl10	-0.506751	0.00802319	0.0995088	0.67871	-1.52766	3.27424e-08	-1.5858	0.0059474
	Rasa4	-0.142107	0.364074	0.152657	0.33863	-0.532832	0.00235383	-0.609829	0.0316592
	Gng12	-0.0714765	0.669054	-0.258931	0.166607	-0.401655	0.0257489	-0.630783	0.0243443
	Gm4951	-0.114924	0.565295	-0.543101	0.0596629	-1.03484	2.38808e-07	-1.41383	0.00571275
	Ifi47	-0.0438509	0.803927	-0.23944	0.171528	-0.437541	0.0153929	-0.661224	0.0188394
	Gm12250	-0.168388	0.198603	-0.0935071	0.541461	-0.448538	0.0102439	-0.626514	0.017467
	Ipcef1	-0.0842838	0.606556	-0.129112	0.426254	-0.353812	0.0467081	-0.633691	0.0192946
	Cd69	-0.0909333	0.564269	-0.295624	0.146691	-0.60915	0.0004709	-0.480869	0.0284579
	Sh2d1a	-0.205761	0.138498	-0.383185	0.146691	-0.869387	3.78362e-06	-0.922122	0.00685732
	Iigp1	-0.147422	0.433155	-0.374776	0.105161	-0.963019	5.15218e-07	-1.06982	0.0139639
	Tmed5	-0.17406	0.206329	-0.237757	0.174926	-0.615792	0.000430413	-0.724555	0.0110516
	Inpp4b	-0.258951	0.0328945	-0.18856	0.258088	-0.5355	0.0021336	-0.590699	0.0182059
	Atr	-0.288097	0.0363082	-0.159738	0.314121	-0.5728	0.00112514	-0.644028	0.0145775
	Ccdc50	-0.42632	0.00178333	-0.194047	0.234397	-0.823635	6.94302e-06	-0.91716	0.00760234
	Eomes	-0.956987	4.88087e-05	-0.0945893	0.628314	-1.67647	1.72498e-10	-2.14865	0.00512235
	Plcxd2	-0.405828	0.0140103	-0.233245	0.214296	-0.693056	0.00014461	-0.717677	0.0191943
	Cdca7	-0.228841	0.0732043	-0.191247	0.240863	-0.498328	0.00436621	-0.612136	0.016833
	Nuak2	-0.451988	0.163296	-0.317951	0.318186	-0.87712	0.00569737	-1.15027	0.0304652
	Amica1	-0.443345	0.000859459	-0.336338	0.125046	-1.04583	1.22677e-07	-1.64274	0.00349337
	Gm10684	-0.449343	0.0157291	-0.325379	0.131817	-0.936251	2.47329e-06	-1.56504	0.0059474
	Lta	-0.758033	4.32209e-06	-0.371321	0.133743	-0.894198	1.81336e-06	-1.45881	0.00550576
	Slc14a1	-0.574334	0.105974	-0.442764	0.248886	-0.750214	0.0290412	-1.55461	0.0205703
	Ccdc18	-0.218821	0.375968	-0.493008	0.122283	-0.518333	0.0224398	-0.782079	0.0334274
	Tnf	-0.261381	0.100191	-0.405442	0.105161	-0.244048	0.203518	-0.700448	0.0271908
	Adamts6	-0.138051	0.520331	-0.389322	0.125797	-0.384054	0.0739179	-0.697988	0.0353671
	Ifi203	-0.39712	0.0103753	-0.684298	0.020918	-0.769838	1.51899e-05	-1.23045	0.00685732
	Faah	-0.110307	0.417178	0.0484163	0.793092	-0.512351	0.00322335	-0.673661	0.0145675
	Sidt1	-0.131764	0.409857	0.0247637	0.913631	-0.459231	0.00685946	-0.723103	0.0242292
	Il10ra	-0.339857	0.00793143	-0.0318199	0.854894	-0.788239	1.16217e-05	-1.13256	0.00623328
	Gbp10	-0.177515	0.158026	-0.0498394	0.781844	-0.464826	0.00707062	-0.761586	0.00971062
	Gm12185	-0.308462	0.0391795	-0.0819109	0.617402	-0.762742	1.1717e-05	-1.24912	0.00530493
	Chchd7	-0.205855	0.284051	-0.00190532	0.99399	-0.376787	0.0694779	-0.634474	0.0460684
	Ube2l6	-0.34798	0.0177408	0.00607551	0.976513	-0.607448	0.00044223	-1.04601	0.0126418
	Ncf1	-0.212954	0.0767345	0.0918329	0.572125	-0.389251	0.0277622	-0.703673	0.0125887
	Pim2	-0.52623	0.000232779	0.236433	0.171528	-0.67068	0.000188849	-1.00166	0.00771611
	Slc45a4	-0.273257	0.0699606	-0.0157615	0.939091	-0.462432	0.00692755	-0.69535	0.0153253
	Unc93b1	-0.445139	0.00148969	0.031012	0.861977	-0.666979	0.000167518	-1.05015	0.00623328
	Vav3	-0.277964	0.0712649	-0.0320778	0.870998	-0.602035	0.000525591	-0.621445	0.0262138
	Akap2	-0.774282	0.000108065	0.0177409	0.937812	-1.65053	2.04152e-11	-1.71893	0.00530493
	Pakap	-0.774282	0.000108065	0.0177409	0.937812	-1.65053	2.04152e-11	-1.71893	0.00530493
	Setdb2	-0.26826	0.0938118	-0.250869	0.196628	-0.5105	0.0042261	-0.698727	0.0196019
	Gm1966	-0.17999	0.164483	-0.193422	0.277776	-0.622906	0.000339563	-0.682881	0.0133393
	Mpeg1	-0.476044	0.000699464	-0.204742	0.219623	-1.284	4.29787e-10	-1.58494	0.00273453
	Zfp280b	-0.376935	0.00459789	-0.144842	0.366281	-1.07843	1.71008e-08	-1.27684	0.00584344
	Notch2	-0.430375	0.0018984	-0.177912	0.332633	-0.862765	5.23269e-06	-1.10867	0.0372738
	Tanc2	-0.509229	0.0160879	-0.0601452	0.866	-1.20959	9.8401e-07	-1.33243	0.0533599
	Dclk2	-0.263017	0.160473	-0.0899136	0.697083	-0.96024	2.82463e-07	-1.13593	0.0294619
	Tgtp1	-0.066428	0.704358	-0.126365	0.463247	-0.580191	0.000835646	-0.674372	0.016054
	Cd40lg	-0.0789036	0.681887	-0.204273	0.301239	-0.516258	0.00384083	-0.696894	0.0334876
	Asap1	-0.273868	0.0425297	-0.149428	0.381471	-0.779482	2.82689e-05	-0.748476	0.0311056
	Pogk	-0.277678	0.0600869	-0.064728	0.726078	-0.567311	0.00107258	-0.646918	0.0331908
	Slc25a22	-0.196888	0.142152	-0.0683608	0.695177	-0.510434	0.00392732	-0.62752	0.0259786
	Atp1b1	-0.280572	0.345429	-0.00796305	0.983688	-0.674017	0.0156537	-0.749814	0.0606488
	Palld	-0.580728	0.156741	0.0352494	0.949091	-1.02246	0.00754554	-0.953471	0.0686111
	Ccrl2	-0.457669	0.0173865	0.0805755	0.696103	-1.12404	5.18e-07	-1.45413	0.0129831
	Ifih1	-0.307966	0.0140599	-0.130232	0.393803	-0.608249	0.000515443	-0.798272	0.00949547
	Nrp1	-0.774439	0.01078	-0.0480947	0.887311	-0.944541	0.000953361	-1.21579	0.0519631
	Stc2	-0.513893	0.0203234	-0.0686909	0.781175	-0.592643	0.0137757	-0.650433	0.124194
	Tnfsf11	-0.862768	0.000179397	-0.294118	0.466955	-1.46455	2.19239e-09	-1.64393	0.00590519
	Rhbdf1	NA	NA	-0.017205	0.97491	-1.05486	0.00723925	-1.09213	0.0519981
	Scin	-0.866325	0.0149079	-0.207329	0.567189	-1.32192	6.99006e-05	-1.53765	0.0163075
	Ticam2	-0.357064	0.238184	-0.315489	0.326941	-0.575796	0.0410208	-0.901029	0.0399499
	Ncoa7	-0.254622	0.0807083	-0.231849	0.218492	-0.581847	0.000617946	-0.622433	0.0201139
	Tspan2	-0.41665	0.166834	-0.360125	0.257346	-0.762473	0.00948373	-0.942255	0.0494805
	Tnfrsf13c	-1.01615	0.00304314	-0.0771753	0.839433	-0.543902	0.0707262	-1.41931	0.0206771
	Crim1	-0.2049	0.193407	-0.209209	0.249883	-0.462007	0.00858583	-0.688821	0.0134074
	Slc35d3	-0.460746	0.0961109	-0.0691092	0.840189	-0.625002	0.0209196	-0.659033	0.0795735
	Mx1	0.140531	0.33691	-0.224653	0.213605	0.078502	0.758995	-0.963773	0.0171677
	Phf11a	0.0448872	0.844336	0.0781906	0.708321	0.0301899	0.922256	-0.838214	0.038837
	Cmpk2	0.0760277	0.714009	0.0678388	0.696166	-0.0836664	0.711607	-0.740276	0.0445888
	Parp12	-0.0357976	0.855601	0.0833608	0.618145	-0.0700421	0.760582	-0.602864	0.0496209
	Oasl2	-0.166485	0.389695	-0.132462	0.423371	-0.321254	0.0868499	-1.27995	0.0385083
	Rsad2	-0.0435029	0.858021	-0.132363	0.496472	-0.094859	0.71646	-1.10968	0.0257936
	Agrn	-0.172699	0.286579	-0.13743	0.420322	-0.127843	0.538924	-0.903843	0.0450995
	Sik1	-0.0648885	0.732173	-0.119843	0.451692	0.043017	0.866731	-0.658508	0.0250367
	Bcl2a1b	-0.095122	0.60343	-0.419901	0.117039	-0.126955	0.541298	-0.604684	0.0262138
	Fasl	-0.0895466	0.613848	-0.284062	0.181654	-0.0238779	0.930782	-0.639255	0.0225712
	Mnda	0.132152	0.425808	-0.379101	0.114844	-0.147561	0.467043	-0.803702	0.0420934
	Ifit2	0.0219934	0.910925	-0.343362	0.127205	-0.218261	0.271575	-0.769324	0.0367344
	Tlr7	-0.107857	0.709939	-0.221796	0.374448	-0.138411	0.644728	-0.931424	0.0332711
	Ifng	-0.726292	0.00594072	-1.05334	0.127205	-0.105159	0.679812	-0.836072	0.215031
	Coro2a	-0.297668	0.065186	-0.337609	0.20336	-0.245639	0.2007	-0.783503	0.0343473
	Ccr4	-0.380612	0.101806	-0.289814	0.3347	-0.382682	0.113995	-1.09245	0.0299307
	H2-Q6	-0.350958	0.00853912	-0.199381	0.242269	-0.457045	0.00901035	-1.20742	0.0130243
	H2-Q8	-0.352937	0.00815089	-0.196891	0.246754	-0.454996	0.00931014	-1.20991	0.0129831
	H2-Q5	-0.443875	0.00579292	0.220908	0.243587	-0.454688	0.00741517	-1.13333	0.00623328
	1110032F04Rik	-0.27552	0.0953642	0.0659178	0.760614	-0.279226	0.130869	-0.592377	0.0279984
	Plxnd1	-0.415085	0.0119119	0.115432	0.477136	-0.219155	0.24202	-0.746745	0.0116998
	Mir17hg	0.164106	0.509854	-0.678296	0.0596629	-0.197739	0.451388	-0.732822	0.04796
	Dpp4	-0.01398	0.940368	-0.308359	0.129201	-0.136344	0.530328	-0.623815	0.0150971
	Mndal	-0.157696	0.315318	-0.437927	0.0767602	-0.290093	0.122412	-0.916927	0.00732765
	Ms4a4c	0.124685	0.387796	-0.382545	0.125797	-0.0531866	0.844411	-0.961661	0.016562
	2610318N02Rik	-0.169172	0.359732	-0.0191214	0.932426	-0.198721	0.343952	-0.664061	0.0355561
	Pydc3	-0.177919	0.36647	-0.484369	0.10728	-0.291958	0.212778	-1.34085	0.0328196
	Kcnk5	-0.0159524	0.952781	-0.124418	0.519021	-0.0644496	0.801732	-0.813123	0.0400867
	Rasgrp1	-0.168899	0.185435	-0.136848	0.379179	-0.0982698	0.662493	-0.811533	0.00782359
	Impa2	-0.162228	0.204905	0.166162	0.299773	-0.14552	0.485132	-0.690016	0.0354239
	Tmprss4	-0.765968	0.00649121	-0.0452023	0.86499	-0.687327	0.00825526	-1.98565	0.0444793
4	Rbm19	-0.29454	0.0448582	0.0485684	0.782371	-0.620145	0.000736935	-0.121345	0.485718
	Zhx2	-0.366946	0.0213147	0.0714318	0.695282	-0.887899	9.26058e-06	-0.09038	0.699722
	Marcksl1	-0.492949	0.000520907	0.321693	0.125797	-0.88708	2.07537e-06	-0.211979	0.1517
	Sesn2	-0.434627	0.00326594	0.214084	0.220811	-0.855893	9.56225e-06	-0.113397	0.44434
	Slc2a6	-0.400053	0.0192141	0.188759	0.299773	-1.12749	2.37509e-07	-0.402267	0.144466
	Ifi30	-0.285598	0.0544106	0.158932	0.331598	-0.737911	3.83125e-05	-0.206187	0.171681
	Nfkb2	-0.355404	0.0117802	0.120822	0.450742	-0.911252	5.43107e-06	-0.189114	0.237776
	Gpam	-0.384952	0.0861526	0.184253	0.466589	-0.652268	0.00532341	-0.284354	0.225642
	Mrpl38	-0.300151	0.0451691	0.0574003	0.736377	-0.631705	0.000331897	-0.198859	0.179022
	Slc1a4	-0.618239	0.00119018	0.0420917	0.836063	-1.17451	1.46264e-07	-0.467586	0.0525769
	Rxra	-0.586859	0.031565	0.188392	0.543987	-0.815982	0.00315191	-0.215955	0.389445
	Zfp428	-0.562238	0.100038	0.358721	0.363494	-0.808668	0.0162282	-0.159416	0.5819
	Id3	-0.428092	0.0111685	0.259866	0.191829	-0.914168	3.74586e-06	0.131567	0.499673
	Rhod	-0.588156	0.134742	0.376482	0.338206	-1.19966	0.00117544	-0.0034032	0.994643
	Fosb	-0.240856	0.607928	-0.0506192	0.931843	-0.808744	0.0458779	-0.105451	0.850602
	Bbc3	-0.429823	0.00436054	0.189498	0.3642	-1.11616	2.88564e-08	-0.0701945	0.840789
	Fam109a	-0.320285	0.296357	0.0523074	0.892912	-0.718289	0.0162453	0.00464021	0.992271
	Gm29766	-0.0487283	0.858296	0.298284	0.274069	-0.623917	0.00781888	-0.133011	0.566531
	Ppp1r13l	-0.140321	0.680967	0.192506	0.595089	-0.74506	0.0114631	0.093114	0.739742
	Armc6	-0.345091	0.0464335	0.281057	0.183694	-0.673719	0.000655699	-0.0875421	0.638148
	Crip2	-0.331503	0.0969903	0.452058	0.125639	-1.0874	7.57363e-06	0.127002	0.684736
	Sac3d1	-0.306539	0.0529278	0.342095	0.125797	-0.653437	0.000219899	-0.0614799	0.677742
	Sco2	-0.276582	0.0546636	0.322582	0.125797	-0.589751	0.000688997	-0.217836	0.140543
	4930507D05Rik	-0.526639	0.190677	0.383656	0.353059	-0.711682	0.0343202	-0.316755	0.303505
	Wdr18	-0.294007	0.0182044	0.244114	0.169053	-0.633537	0.000583676	-0.342307	0.0696858
	Tmem238	-0.399818	0.0123448	0.231591	0.217069	-0.72335	0.000104349	-0.332206	0.0772112
	Aen	-0.325216	0.0200799	0.167151	0.313725	-0.628948	0.000598525	-0.23082	0.209286
	Rrp12	-0.398557	0.00456761	0.121831	0.457571	-0.780512	5.25999e-05	-0.306655	0.146066
	Stat3	-1.00764	4.70481e-07	1.16995	0.00249508	-0.906853	1.0841e-05	-0.317188	0.14437
	H1fx	-0.343105	0.273702	0.428165	0.239277	-0.624433	0.0435974	-0.11713	0.718412
	Rps4l	-0.624515	0.014283	0.897693	0.0695925	-0.816135	0.00167154	-0.478641	0.140864
	Gas2l1	-0.245128	0.135829	0.564067	0.0927665	-0.792007	0.000174936	-0.0189629	0.930297
	Ptk7	-0.576768	0.0898434	0.637238	0.160787	-1.06956	0.00308757	-0.134042	0.692755
	Nbl1	-0.369542	0.212982	0.309149	0.332944	-0.639611	0.0265591	-0.163246	0.523421
	Chrm4	-0.311864	0.0748503	0.262301	0.201805	-0.73345	9.26089e-05	-0.229354	0.172049
	Gypc	-0.269919	0.0395394	0.170755	0.301992	-0.775783	6.3478e-05	-0.132627	0.326271
	Perp	-0.342092	0.00551589	0.192379	0.238418	-0.719052	6.34633e-05	-0.124862	0.342484
	Cdc42ep4	-0.302828	0.084466	0.503198	0.106564	-0.71928	0.000356628	-0.525957	0.0469326
	Slain1os	-0.376969	0.115227	0.508437	0.146691	-0.622211	0.010712	-0.48716	0.19054
	Klf4	-0.261221	0.113399	0.305347	0.157192	-0.953387	2.75197e-06	-0.438532	0.121267
	P3h1	-0.268264	0.18544	0.312998	0.211756	-0.736368	0.000912701	-0.324496	0.163161
	Tango6	-0.321674	0.0555611	0.103364	0.585801	-0.81067	3.12463e-05	-0.423045	0.0640068
	Arhgef3	-0.280362	0.0277895	0.153322	0.330734	-0.719475	4.7162e-05	-0.332871	0.114242
	Ccr7	-0.352389	0.0256984	0.236168	0.200146	-1.00608	2.23625e-06	-0.479601	0.0645347
	Pde6d	-0.174782	0.317315	0.00657021	0.97535	-0.705924	7.43622e-05	-0.217431	0.210719
	Cd200	-0.237858	0.048433	-0.0950519	0.545201	-0.933735	4.4552e-07	-0.245211	0.164029
	Plk2	-0.301709	0.0536204	-0.0201548	0.921806	-0.898485	2.19147e-06	-0.171651	0.413014
	Adh4	-0.231658	0.466195	0.0865902	0.80936	-1.09047	0.000471295	-0.261484	0.4424
	Tnfsf4	-0.0704818	0.748446	-0.0322202	0.863983	-1.09996	2.83168e-08	-0.0328593	0.936854
	Ybx3	-0.291208	0.0393902	0.163912	0.326071	-0.643411	0.000919356	-0.358556	0.0797363
	Phc2	-0.328743	0.00903242	0.205243	0.236751	-0.625819	0.000471295	-0.396877	0.0498869
	Zfpm1	-0.487191	0.000379596	0.281416	0.153966	-0.993718	2.37509e-07	-0.564058	0.0225624
	Cox10	-0.385029	0.0115024	0.202545	0.241053	-0.603505	0.000440908	-0.38407	0.0513084
	Tapbpl	-0.324674	0.00992646	0.150852	0.327763	-0.657661	0.000199351	-0.441045	0.0399817
	Orai1	-0.331663	0.0108977	0.259225	0.153043	-0.595774	0.00072162	-0.38503	0.0684216
	Tbl3	-0.268546	0.0550342	0.181204	0.269923	-0.628205	0.000497988	-0.352237	0.0536319
	Ppif	-0.385028	0.00970013	0.163538	0.316896	-0.595262	0.000643469	-0.383966	0.0514751
	Wdr46	-0.334355	0.0218119	0.213253	0.219349	-0.645854	0.000228343	-0.349448	0.0595686
	Noc4l	-0.442059	0.00065203	0.19333	0.235689	-0.870583	3.64828e-06	-0.457782	0.0331345
	Tomm40	-0.33243	0.0108977	0.181111	0.288594	-0.622632	0.000434951	-0.334235	0.0751751
	Bmyc	-0.446255	0.00617388	0.337209	0.133743	-0.768045	1.15595e-05	-0.348982	0.0791272
	Ier2	-0.408551	0.00305492	0.298045	0.127205	-0.58658	0.000863385	-0.293923	0.131291
	Ccdc85c	-0.612994	0.0124473	0.381162	0.190333	-0.902678	0.00033964	-0.653686	0.0614224
	Fam53a	-0.38641	0.0115152	0.222036	0.221032	-0.580257	0.00111939	-0.350643	0.0550346
	Kctd1	-0.491329	0.0548284	0.373725	0.213971	-0.671661	0.00750827	-0.304642	0.216601
	Sdc1	-0.604041	0.0549737	0.245578	0.451692	-0.855461	0.00386212	-0.359903	0.230569
	Sh3bp4	-0.827954	0.040995	0.382399	0.369705	-1.36353	0.000731057	-0.771493	0.0934472
	Ydjc	-0.492258	0.00377344	0.213921	0.229276	-0.786367	8.44577e-06	-0.486248	0.0440823
	Ptp4a3	-0.201626	0.14834	0.203312	0.241456	-0.583002	0.00116964	0.16116	0.573642
	Fam212b	-0.20647	0.360954	0.305872	0.284227	-0.61256	0.00604651	0.320379	0.439514
	Phlda3	-0.31997	0.045406	0.458348	0.118535	-0.726281	0.000194901	0.240904	0.499673
	Plxna1	-0.0710041	0.711051	0.226337	0.464641	-0.61412	0.00305491	-0.135353	0.848164
	Tnfrsf10b	-0.194876	0.430517	0.0523172	0.856364	-0.610152	0.00748432	0.0423324	0.95113
	Comtd1	-0.511357	0.0225449	0.299729	0.238361	-0.620974	0.00628384	-0.270035	0.222495
	Egr2	-0.490935	0.00688125	-0.00831772	0.971667	-0.683763	0.000712425	-0.141245	0.408584
	Gch1	-0.669505	0.000943584	0.136804	0.476559	-0.540165	0.0066056	-0.210892	0.294768
	AY074887	-0.62983	0.0333696	0.181192	0.662901	-0.759363	0.00699235	-0.247257	0.351618
	Ephx1	-0.262867	0.131412	0.117427	0.536458	-0.66339	0.000652749	0.0480947	0.836778
	Trib3	-0.54721	0.00161853	0.24662	0.199141	-0.782664	1.60469e-05	-0.164819	0.261452
	Gm8909	-1.27155	0.320173	0.98477	0.191829	-2.55191	1.46657e-05	-1.62431	0.291323
	Adh1	-0.360568	0.100191	0.302546	0.245677	-1.00587	9.04141e-06	-0.544342	0.081814
	Hmgn2	0.219633	0.367738	0.0456642	0.800538	-0.710271	5.78507e-05	-0.12873	0.322974
	Acsl6	-0.366642	0.0704321	0.0924865	0.794753	-0.810348	0.000515004	-0.113474	0.595552
	Laptm4b	-0.340003	0.428913	-0.0519082	0.937362	-0.771855	0.0450732	0.333884	0.343396
	Slc7a5	-0.432314	0.00708778	0.0381153	0.868527	-0.587312	0.0012796	-0.246175	0.29824
	Txnrd3	-0.853096	0.0454904	-0.03164	0.968416	-1.24273	0.00243009	-0.771805	0.136935
	Pycr1	-0.727084	0.0363703	0.0441144	0.921277	-0.526027	0.112962	-0.186787	0.54968
	Chac1	-0.770644	0.0109368	0.177697	0.625884	-0.949988	0.000665593	-0.541593	0.138677
	Gpt2	-0.682881	0.00315123	-0.0510094	0.864167	-0.749801	0.000461621	-0.31998	0.181318
	Cth	-0.722163	0.00182102	-0.267774	0.389627	-1.15049	7.67177e-07	-0.5398	0.0536319
	Asns	-0.460656	0.000679329	-0.120396	0.51852	-0.901741	1.16111e-06	-0.364981	0.0486079
	Lhpp	-0.322081	0.326796	-0.0878574	0.812617	-0.621436	0.0473784	-0.207581	0.452969
	Plaur	-0.315183	0.127072	0.0392774	0.913564	-0.69415	0.00153037	-0.130198	0.487831
	Slc7a3	-0.471267	0.0616625	-0.212401	0.614166	-1.15182	3.61935e-06	-0.25041	0.330406
	Vgf	-0.631195	0.0853717	-0.0573374	0.91131	-1.49305	0.000162223	-0.28286	0.433689
	Ccdc86	-0.398277	0.0142138	0.0579393	0.755393	-0.912442	3.61132e-06	-0.501341	0.0408275
	Gar1	-0.264049	0.0338216	0.0172897	0.926227	-0.814914	1.33327e-05	-0.405069	0.0519981
	Atad3a	-0.391141	0.00254011	0.0513541	0.75481	-0.789892	1.62666e-05	-0.473223	0.0305504
	Dnph1	-0.321317	0.0598446	0.0177083	0.933914	-0.660622	0.000434951	-0.328436	0.108257
	Pard6g	-0.183729	0.567381	-0.0083446	0.982621	-0.62346	0.0284023	-0.190443	0.456289
	Ciart	-0.247059	0.411349	0.0124889	0.973028	-1.20137	8.41461e-05	-0.471698	0.157547
	Gm11974	-0.310959	0.0663037	-0.0943346	0.58637	-0.775854	1.87304e-05	-0.301601	0.155653
	Zfp365	-0.379882	0.0595896	-0.00498711	0.986347	-0.650795	0.00367528	-0.22865	0.554412
	Igsf3	-0.554109	0.0199493	-0.0809398	0.752143	-1.22251	3.93798e-06	-0.695624	0.154467
	Synj2	-0.353181	0.0557357	-0.195677	0.297113	-0.788822	0.000174936	-0.352249	0.29121
	Pabpc4	-0.343551	0.0102186	0.0961406	0.573236	-0.764267	2.24019e-05	-0.327611	0.0780471
	Shmt2	-0.442186	0.00202457	0.0735466	0.697279	-0.838562	6.25177e-06	-0.421136	0.0502916
	Bcat1	-0.37455	0.0065803	-0.0317689	0.880984	-0.718758	8.30829e-05	-0.28472	0.0905571
	Fpgs	-0.262577	0.0862203	0.00734311	0.972834	-0.659149	0.000217314	-0.274178	0.166777
	Top1mt	-0.411886	0.0723179	-0.0927016	0.708449	-1.04093	5.03214e-05	-0.360612	0.170195
	Akap1	-0.249938	0.0934151	0.0566092	0.745883	-0.64794	0.000270282	-0.215786	0.19575
	Ipo4	-0.209156	0.100858	0.12048	0.436949	-0.640749	0.000668857	-0.28241	0.144466
	Nol6	-0.241768	0.0588221	0.0326726	0.853742	-0.755391	8.20471e-05	-0.349254	0.0830366
	Irf2bp2	-0.269445	0.0264942	0.118265	0.463247	-0.634758	0.000522442	-0.298302	0.308519
	Lrig1	-0.413417	0.00158214	0.28514	0.149058	-1.21948	1.36395e-08	-0.434763	0.205998
	Rangrf	-0.393277	0.189684	0.170909	0.594792	-0.801066	0.00663306	-0.286936	0.338123
	Penk	-0.429071	0.0182449	-0.0542725	0.770162	-1.33143	9.05741e-09	-0.376965	0.402099
	Gpn1	-0.269525	0.094273	0.14508	0.400395	-0.689185	0.000167871	-0.377645	0.115676
	Osr2	-0.513121	0.0458402	0.0921858	0.747236	-1.39123	2.40076e-06	-0.599224	0.152126
	Tfap4	-0.330244	0.0395394	0.0198943	0.932062	-0.967543	3.89277e-07	-0.568593	0.0387893
	Spryd4	-0.315884	0.219452	0.0639765	0.83953	-0.730156	0.00460371	-0.430759	0.129335
	Il2	-1.10658	0.00278734	0.0263781	0.951348	-2.57538	5.51997e-09	-1.33454	0.0277991
	Nufip1	-0.348116	0.0171914	0.0601094	0.722607	-0.696418	7.1943e-05	-0.440723	0.0355561
	Ccdc116	-0.558254	0.0157746	0.175675	0.466589	-0.850067	0.000276161	-0.514541	0.0786281
	Tmem158	NA	NA	0.0836235	0.861256	-1.42582	0.000496522	NA	NA
	Mettl13	-0.402908	0.0174186	0.124041	0.482929	-0.799302	6.68905e-06	-0.506488	0.0324043
	Slc6a9	-0.859409	0.000232779	0.012326	0.963517	-1.47709	5.78865e-09	-0.803807	0.0244292
	Nle1	-0.483391	0.00152318	0.26188	0.157004	-0.682679	0.000105304	-0.419686	0.0421597
	Srm	-0.465307	0.000707281	0.0107718	0.958051	-0.960686	3.79364e-07	-0.5648	0.0382622
	Sssca1	-0.457577	0.00554786	0.0898448	0.707006	-0.689784	8.94375e-05	-0.389002	0.067555
	Ppic	-0.189941	0.62086	-0.284022	0.513319	-0.735679	0.0349649	-0.304326	0.324786
	Ube2e2	-0.252243	0.459877	-0.056281	0.921032	-0.726685	0.0224262	-0.373538	0.240766
	Fzd5	-0.50372	0.0355878	0.166056	0.500697	-0.836805	0.000567967	-0.566753	0.10234
	1110038B12Rik	-0.392936	0.00793143	0.0970688	0.575269	-0.65213	0.00018896	-0.411129	0.0434257
	Rbpms2	-1.09701	0.00773858	0.127842	0.772378	-1.9572	9.1392e-06	-1.15677	0.0441828
	4930506C21Rik	-0.587795	0.0154153	0.143262	0.570888	-0.917989	9.6013e-05	-0.51584	0.0793571
	Rnmtl1	-0.448057	0.0393988	0.161665	0.487672	-0.78533	0.000551207	-0.43564	0.108211
5	B4galt4	-0.496529	0.14834	0.137955	0.721773	-0.747572	0.0319968	-0.980583	0.0650208
	Ccdc141	-0.468796	0.0742194	-0.43006	0.146432	-0.70485	0.00766943	-1.06293	0.0244292
	Tmcc3	-0.421429	0.188849	-0.287602	0.369775	-0.556642	0.0840762	-0.944189	0.0471451
	Itih5	-0.172672	0.220524	-0.149781	0.354704	-0.518428	0.00372008	-0.762734	0.0134074
	Socs2	-0.0993447	0.573205	-0.505993	0.0632636	-0.392317	0.0289572	-0.903329	0.0125113
	Egr3	-0.432455	0.0122231	-0.183656	0.474932	-0.737976	0.000174582	-1.01329	0.0544725
	Fgf13	-0.259687	0.317115	-0.162167	0.515139	-0.543643	0.0283961	-0.85856	0.0348667
	3110082I17Rik	-0.467666	0.0146496	-0.0766606	0.751082	-0.643204	0.00126671	-0.7578	0.0393458
	Hdc	-0.639046	0.07006	-0.124651	0.736998	-0.753307	0.0258681	-0.924419	0.079668
	Sfi1	-0.498977	0.00980962	-0.29222	0.145272	-0.910885	5.82306e-07	-0.912489	0.0675152
	Rasgef1a	-0.387462	0.241128	-0.346396	0.246917	-1.1666	0.000132613	-0.632217	0.174963
	Timm10	-0.389454	0.0536204	-0.0292517	0.9077	-0.598461	0.00433752	-0.45879	0.0789611
	Lzts2	-0.454992	0.122852	-0.0043716	0.989736	-0.658955	0.0230701	-0.623646	0.0922471
	Rpp40	NA	NA	-0.324431	0.424551	-0.909927	0.0187311	NA	NA
	Ankrd13b	-0.397239	0.00966998	0.0629635	0.719108	-0.625828	0.000253096	-0.605546	0.0514208
	Dctd	-0.325997	0.0685632	0.034369	0.877099	-0.662215	0.000894619	-0.636692	0.0612218
	Cecr6	-0.801009	0.0312287	0.12035	0.823935	-1.58404	5.9837e-05	-1.25596	0.149913
	D830031N03Rik	NA	NA	-0.058074	0.916957	-1.10245	0.0057044	-0.996993	0.105465
	Pla2g4f	-0.383994	0.0309086	-0.253013	0.219623	-1.31553	3.75445e-09	-1.25253	0.0510844
	Exph5	-0.128476	0.728963	-0.303996	0.331598	-0.747926	0.0155018	-0.816231	0.0784297
	Gnl3	-0.141411	0.35424	-0.388108	0.102773	-0.60412	0.000590643	-0.556849	0.0475886
	1810032O08Rik	-0.222146	0.190067	-0.0676021	0.734822	-0.469037	0.00876252	-0.601417	0.0279984
	Cd96	-0.259391	0.14834	-0.103144	0.508763	-0.602009	0.000699293	-0.744108	0.0469727
	Gata3	-0.1442	0.41674	-0.140362	0.461738	-0.379719	0.0398036	-0.731921	0.0213045
	Ntn1	NA	NA	-0.186666	0.635815	-0.877324	0.0192164	-1.42538	0.0403651
	Pms1	-0.0934853	0.638404	-0.177666	0.358513	-0.383986	0.0503576	-0.581926	0.0419284
	Tns3	-0.481225	0.0756123	-0.149254	0.610137	-1.27891	3.25088e-05	-1.49957	0.023839
	Larp1b	-0.256317	0.116536	-0.144142	0.405841	-0.61928	0.000694689	-0.705037	0.0287239
	Nr4a3	-0.591381	0.000200396	-0.278122	0.171528	-1.43617	3.68994e-10	-1.4282	0.0257936
	Whrn	-0.252523	0.222792	-0.100992	0.644811	-0.65119	0.0029761	-0.658785	0.0481108
	Eno3	-0.406884	0.00300525	-0.0836167	0.703858	-0.706445	8.77033e-05	-0.760968	0.00883538
	Zfp608	-0.231603	0.293156	-0.157046	0.467048	-0.832767	0.00018171	-0.914649	0.02162
	Fam26f	-0.697233	0.000296824	-0.188003	0.331598	-1.52194	1.28647e-10	-1.41658	0.00623328
	Gucy1a3	-0.569494	0.033199	-0.238663	0.355753	-2.07226	2.44971e-09	-1.80053	0.0188394
	Gucy1b3	-0.599675	0.0733226	0.197421	0.581282	-1.55497	4.28419e-05	-1.38914	0.0213045
	4931428F04Rik	-0.239399	0.426294	-0.0846269	0.806947	-0.674654	0.020148	-0.598897	0.0834501
	Tm4sf5	-0.375736	0.227857	0.137158	0.724564	-0.928716	0.00271107	-0.746793	0.0693156
	Dnah7a	-1.03675	3.67463e-06	-0.062336	0.734678	-2.25057	5.32757e-16	-1.58474	0.0134074
	Grap	-0.402326	0.00182645	0.0745659	0.635815	-0.742853	2.46643e-05	-0.571535	0.0189429
	Dapl1	-0.62305	0.0022026	-0.0295189	0.882147	-1.78896	7.58103e-14	-1.40204	0.0130243
	Arl4d	-0.944154	7.4926e-06	0.195905	0.283398	-2.26355	3.22723e-17	-1.83787	0.00721788
	Rmdn3	-0.31683	0.0115024	0.0144141	0.937937	-0.747029	2.74855e-05	-0.635707	0.0147033
	H2-Oa	-0.343482	0.321447	0.171451	0.650996	-0.724555	0.0280616	-0.847645	0.0612218
	Fam195a	-0.395491	0.152878	0.111507	0.725634	-0.65992	0.0159883	-0.737901	0.055579
	Gmds	-0.449154	0.0054653	0.156951	0.381958	-0.895028	9.03408e-07	-0.842484	0.0101154
	Cmtm7	-0.599841	0.000117001	0.128268	0.402178	-1.10289	2.20836e-08	-1.07864	0.00685732
	Serpina3f	-0.855675	2.75981e-06	-0.0461305	0.796042	-1.89659	5.43424e-15	-1.97748	0.00292542
	Serpina3g	-0.659707	4.88087e-05	0.0657191	0.716428	-1.47257	6.85633e-12	-1.46151	0.00600455
	Zbtb18	-0.223831	0.226327	-0.153438	0.371558	-0.806057	5.83582e-05	-0.615512	0.0811511
	Alcam	-0.282941	0.0672378	-0.166048	0.311594	-0.647165	0.000196166	-0.498684	0.08503
	Sdad1	-0.247639	0.0577882	-0.128133	0.402426	-0.649846	0.000260947	-0.501901	0.0393594
	B3gnt2	-0.296732	0.0166233	-0.13895	0.372431	-0.742473	2.49771e-05	-0.492268	0.0353508
	Rgs1	-0.222638	0.153662	-0.313562	0.125797	-0.865313	2.30786e-06	-0.545293	0.0512989
	Chst15	-0.322742	0.218859	-0.0591594	0.832449	-1.12927	1.53218e-05	-0.681055	0.10241
	Rrp15	-0.252435	0.0849291	-0.176769	0.316896	-0.794432	6.16168e-06	-0.487152	0.0406431
	Gpatch4	-0.215623	0.148248	-0.13217	0.412774	-0.718794	3.39997e-05	-0.533376	0.0447405
	Znhit6	-0.318769	0.0458402	-0.112603	0.509473	-0.786688	1.65627e-05	-0.576225	0.0419565
	Snhg12	-0.312378	0.031565	-0.0403019	0.851378	-0.893569	8.67867e-07	-0.67409	0.0355372
	Tnfsf8	-0.293623	0.0389911	-0.133104	0.445335	-0.893931	9.63149e-07	-0.543738	0.0218981
	Nr1d2	-0.320366	0.342871	-0.179748	0.594435	-0.749151	0.0210078	-0.589366	0.105219
	Bid	-0.350915	0.0587836	-0.076889	0.705244	-0.678139	0.000932397	-0.705702	0.0309412
	Slc29a1	-0.349546	0.00531331	-0.068969	0.66695	-0.728966	3.74238e-05	-0.634001	0.0147033
	Rrp9	-0.357471	0.00600313	-0.0483949	0.779725	-0.778555	1.51224e-05	-0.56456	0.0242204
	Ttc27	-0.391799	0.0114977	-0.061873	0.722309	-0.714556	3.72094e-05	-0.582767	0.0216383
	Npas2	NA	NA	0.198575	0.635842	-0.958539	0.0118658	-0.906222	0.0577751
	Prmt1	-0.368668	0.00552559	0.0935408	0.56062	-0.618193	0.000475964	-0.431193	0.0439491
	C1qbp	-0.33599	0.00872266	0.0950817	0.533565	-0.667807	0.000162223	-0.438783	0.0396029
	Grwd1	-0.420487	0.00512282	0.0806804	0.628303	-0.813888	5.55797e-06	-0.605343	0.0171158
	Hsf1	-0.290326	0.0445319	0.146164	0.360438	-0.605149	0.000502727	-0.441702	0.036433
	Ppan	-0.358655	0.00494213	0.0983488	0.525713	-0.670055	0.000199553	-0.49641	0.0294619
	Mrm1	-0.296269	0.0896325	0.189753	0.334737	-0.600874	0.00179143	-0.410763	0.0787088
	Hgh1	-0.433111	0.00638397	0.166029	0.324552	-0.757553	1.97126e-05	-0.502181	0.0346554
	Yars2	-0.35566	0.0232209	0.147209	0.392181	-0.592018	0.000694157	-0.426223	0.0484037
	St14	-0.315035	0.0309305	0.213015	0.284865	-0.851803	6.42189e-06	-0.578495	0.0393594
	Fam53b	-0.346333	0.00512282	0.188112	0.298549	-0.798079	1.55098e-05	-0.552982	0.0331345
	Wars	-0.291679	0.0265265	0.146406	0.379785	-0.820525	1.46657e-05	-0.502778	0.0431928
	Gramd1b	-0.324285	0.0092168	0.109039	0.487497	-0.596481	0.000856772	-0.443596	0.04796
	Rrs1	-0.468629	0.000721813	0.136379	0.374448	-0.741282	4.2904e-05	-0.541351	0.0205703
	1700019D03Rik	-0.706204	0.0393988	0.362206	0.357692	-1.77798	7.57086e-06	-1.03024	0.0511793
	Nefh	-0.327614	0.0213266	0.10276	0.526509	-0.854538	6.0287e-06	-0.541017	0.0354239
	Rcc2	-0.243883	0.0780321	0.060251	0.725996	-0.580201	0.00233202	-0.385257	0.0696858
	Btbd11	-0.489117	0.0659732	0.199911	0.526849	-0.800271	0.00296731	-0.740855	0.0628526
	Itpka	NA	NA	0.262893	0.587591	-0.806955	0.0473784	NA	NA
	Tle4	-0.264867	0.209995	-0.0983237	0.77383	-0.668008	0.00196766	-0.441516	0.122102
	Sntb1	-0.366839	0.222606	-0.0853256	0.830654	-1.02028	0.000836919	-0.985655	0.0504003
	Tshz1	-0.315001	0.0259765	0.00336623	0.987087	-0.656733	0.000217763	-0.528256	0.0328678
	Adgre5	-0.303538	0.014283	-0.00511273	0.981162	-0.715358	6.37732e-05	-0.543777	0.0331345
	Etv4	-0.334356	0.0660777	-0.0310121	0.902397	-0.784278	0.000186657	-0.579151	0.0500394
	Pwp2	-0.350007	0.0168754	-0.0390667	0.831118	-0.765485	2.37709e-05	-0.533145	0.0334274
	Tacc2	-0.471079	0.0170922	-0.133454	0.499131	-1.26916	1.2024e-06	-0.726717	0.0536319
	Ifrd1	-0.264436	0.0656757	-0.189977	0.257493	-0.63135	0.000345745	-0.316555	0.0740683
	Nop14	-0.295758	0.0181848	-0.0609386	0.709687	-0.613525	0.000533877	-0.351001	0.0574415
	Nsun2	-0.289036	0.0268581	0.0236201	0.906197	-0.610316	0.000725476	-0.389211	0.0567092
	Diexf	-0.246165	0.0944331	-0.0395123	0.828981	-0.710149	7.17402e-05	-0.472164	0.0457706
	Nolc1	-0.259058	0.0393432	-0.0600516	0.71022	-0.708082	0.000112036	-0.484394	0.0368936
	Cluh	-0.285722	0.0199493	0.0096023	0.960186	-0.737152	6.6706e-05	-0.562732	0.0311056
	Mapre2	-0.199236	0.126341	-0.110006	0.487743	-0.627509	0.000709221	-0.489341	0.0533591
	Gart	-0.301531	0.0188135	-0.0523556	0.750894	-0.689512	0.000112904	-0.494972	0.0334274
	Polr1b	-0.288361	0.0355878	-0.0689043	0.676412	-0.735321	4.44532e-05	-0.560955	0.0199064
	Rcc1	-0.249102	0.0424072	0.0123605	0.947063	-0.584463	0.000732221	-0.425121	0.0382622
	Smyd5	-0.437397	0.0018984	0.0424734	0.803924	-0.943801	9.00362e-07	-0.674963	0.0242185
	Nln	-0.209721	0.290374	0.0541875	0.831891	-0.759465	0.000233937	-0.298363	0.179972
	Kat2a	-0.216022	0.113399	0.0375524	0.832271	-0.599061	0.000803877	-0.32974	0.0656055
	Xxylt1	-0.140724	0.420679	-0.00458798	0.983122	-0.639436	0.000430085	-0.275374	0.13039
	Pdcd11	-0.249997	0.0450899	0.00294021	0.987059	-0.59201	0.000771888	-0.331373	0.0637017
	Slc7a1	-0.336815	0.0151859	-0.0354618	0.8371	-0.812045	1.62516e-05	-0.4834	0.0420934
	Arhgap31	-0.237707	0.178971	-0.0944024	0.656097	-0.922268	2.17623e-05	-0.482932	0.0958525
	Heatr1	-0.242632	0.0468918	-0.000992304	0.99539	-0.671179	0.000166957	-0.34693	0.0793199
	Nop2	-0.309497	0.0134431	0.0413499	0.803924	-0.631174	0.000349924	-0.349045	0.0616458
	Mybbp1a	-0.438614	0.00247026	0.0943243	0.555005	-0.902958	5.25579e-06	-0.5677	0.0284579
	St6galnac4	-0.461068	0.000859459	0.117637	0.450498	-0.854002	3.78498e-06	-0.528666	0.022834
	Dmxl2	-0.571872	0.116466	-0.0429368	0.924735	-1.44536	0.000719428	-0.79161	0.12467
	Exosc6	-0.254309	0.0718396	0.102222	0.528422	-0.587109	0.000847067	-0.386981	0.0447969
	Polr3e	-0.29049	0.0510152	0.0804218	0.629924	-0.585349	0.000795837	-0.37419	0.0515614
	Pdxk	-0.37115	0.141604	-0.0606539	0.831118	-0.583619	0.0172591	-0.44608	0.105579
	Trmt61a	-0.539001	0.00178767	0.044816	0.816174	-0.649108	0.00048084	-0.495647	0.0443105
	Dhrs13	-0.46492	0.00600313	0.087952	0.625109	-0.585024	0.00127077	-0.446777	0.0500394
	Pex26	-0.469554	0.0319284	0.117852	0.618991	-0.715266	0.00196756	-0.535973	0.089928
	Dusp14	-0.787797	0.00552392	0.391354	0.240811	-0.871242	0.00101556	-0.876654	0.0404258
	2410016O06Rik	-0.481504	0.00238166	0.261539	0.163217	-0.601975	0.000521005	-0.542951	0.0399817
	Arc	-1.00582	0.00118325	0.359322	0.348969	-1.70909	7.18765e-08	-1.43086	0.0268979
	Them6	-0.630248	0.000110114	0.196421	0.270415	-1.01993	7.86783e-08	-0.806966	0.0134074
	Gm7030	0.361328	0.611762	-0.14258	0.74941	-1.19353	0.00886413	-1.23144	0.412333
	Psd	-0.0581313	0.803927	-0.045332	0.795149	-0.695026	0.000199351	-0.415567	0.435578
	Rasgef1b	-0.312358	0.381466	0.178081	0.648175	-0.94222	0.00585764	-0.575262	0.179961
	Phldb1	-0.317847	0.0577882	0.141939	0.434509	-0.589028	0.00158962	-0.633341	0.0656245
	Pprc1	-0.215435	0.0723179	-0.044566	0.806208	-0.657961	0.000385438	-0.573401	0.0925553
	Sh2b3	-0.254981	0.0789335	-0.0720824	0.67238	-0.650832	0.000281506	-0.556783	0.0829426
	Gm17296	-0.319594	0.0518133	-0.106008	0.650934	-0.708349	0.000358379	-0.463034	0.207966
	Mdn1	-0.185577	0.126455	-0.159804	0.412932	-0.752352	0.000115037	-0.40765	0.170727
	Ston1	-0.147966	0.682677	-0.134277	0.704522	-0.727791	0.021743	-0.369553	0.343591
	D630045J12Rik	-0.0709763	0.862622	-0.156854	0.686757	-1.29034	0.000331432	-0.559509	0.345878
	Utp20	-0.249409	0.0559659	-0.135342	0.423368	-0.88774	4.15944e-06	-0.354576	0.163684
	Nfix	-0.313793	0.0680376	-0.090294	0.645053	-1.04196	2.34883e-06	-0.646183	0.100438
	Ppip5k2	-0.241341	0.0682402	-0.0460159	0.792514	-0.652702	0.000334536	-0.419473	0.0959863
	Zbtb12	-0.296045	0.294114	0.326627	0.300532	-0.708826	0.0103841	-0.750964	0.052334
	Foxred2	-0.216922	0.169643	0.12473	0.452481	-0.634115	0.000313701	-0.598761	0.0219829
	Iqgap3	-0.193076	0.197822	0.188976	0.27938	-0.581224	0.000936958	-0.588935	0.0334606
	Dcakd	-0.275154	0.0714875	0.127947	0.447461	-0.591037	0.000624431	-0.572728	0.038837
	Itprip	-0.279849	0.042382	0.236358	0.177624	-0.609551	0.000591709	-0.478498	0.04547
	Mtfp1	NA	NA	0.00327816	0.99399	-0.817136	0.0419596	NA	NA
	Atmin	-0.393114	0.00722021	0.0872681	0.590449	-0.697863	0.000130047	-0.467032	0.0342938
	Klf16	-0.387602	0.0103992	0.169889	0.301021	-0.627583	0.000419918	-0.509809	0.0284579
	Syngr2	-0.347241	0.0124473	0.0892394	0.575	-0.688984	0.000125926	-0.382739	0.0823919
	Gemin4	-0.2962	0.0522155	-0.0654179	0.709097	-0.609246	0.000445257	-0.37483	0.0604351
	Iars	-0.310167	0.0151534	-0.00367463	0.984375	-0.710769	7.75218e-05	-0.36065	0.0614224
	Tm9sf4	-0.241529	0.0439988	-0.00779001	0.969003	-0.689565	0.000110853	-0.261435	0.100966
	Cad	-0.179056	0.17329	0.040978	0.810835	-0.603776	0.00176728	-0.377884	0.111505
	Flnb	-0.212101	0.0780321	0.226958	0.194539	-0.615457	0.00154992	-0.314824	0.206978
	Bend3	-0.339707	0.0598147	0.0508464	0.823825	-0.691435	0.000567967	-0.479759	0.0536319
	Fasn	-0.265887	0.0633339	0.060061	0.747647	-0.647434	0.0010468	-0.560126	0.0421592
	Ets2	-0.218353	0.112676	0.0486046	0.792921	-0.670711	0.000251257	-0.486298	0.0400867
	Zmiz2	-0.270269	0.0357972	0.0970326	0.560986	-0.706444	0.000204905	-0.466512	0.0518123
	Polr1a	-0.25162	0.0396804	-0.0235816	0.907522	-0.70399	0.000160288	-0.34384	0.0765037
	Rpusd2	-0.209842	0.326535	0.0192828	0.946643	-0.684199	0.00287495	-0.388302	0.137582
	Gm16793	-0.570504	0.0169835	0.281632	0.342437	-0.798628	0.00246202	-0.461583	0.179412
	Heg1	-0.422243	0.00551589	0.0277535	0.895665	-0.901719	3.32843e-06	-0.779236	0.0515319
	Mfhas1	-0.295126	0.0171459	0.105204	0.53635	-0.759607	8.38796e-05	-0.411344	0.15766
	Il3	-0.596711	0.067339	-0.703553	0.172863	-1.45802	1.62516e-05	-0.84366	0.0675152
	Ankrd33b	-0.701752	0.0164436	-0.381202	0.368431	-1.60777	1.5139e-06	-1.19445	0.0218853
	Syde2	NA	NA	-0.219782	0.631494	-1.0893	0.00806865	NA	NA
	Irak1bp1	-0.303615	0.321458	-0.0873133	0.793458	-0.607728	0.0254466	-0.45104	0.173323
	Rpph1	-0.515544	0.151978	0.00424731	0.991785	-0.795372	0.0223003	-0.334128	0.321099
	Cd83	-0.842259	0.000117001	-0.210254	0.366267	-1.25453	8.70324e-08	-0.918334	0.0140957
	Slc43a1	-0.443041	0.153582	-0.182685	0.602404	-0.76518	0.0109194	-0.365117	0.208047
	Hsph1	-0.210289	0.0775801	-0.131087	0.396982	-0.587442	0.00072931	-0.412705	0.0395115
	Tmtc4	-0.267339	0.0881639	-0.157568	0.366281	-0.954363	7.09219e-07	-0.591644	0.0259786
	Ltv1	-0.154624	0.309377	-0.186263	0.277724	-0.654305	0.000155512	-0.424621	0.0430015
	Mtap	-0.172942	0.251462	-0.271234	0.153672	-0.705348	6.99006e-05	-0.565764	0.0277938
	Dhx33	-0.177977	0.242368	-0.178224	0.282783	-0.665173	0.000130788	-0.45246	0.047479
	Ftsj3	-0.233844	0.0514483	-0.158455	0.309732	-0.583295	0.000832068	-0.405469	0.042972
	Mettl1	-0.36241	0.0458402	-0.12576	0.524781	-0.763127	0.000179988	-0.522811	0.0500928
	C1ql3	-0.551091	0.00225328	0.0254377	0.9077	-1.69219	1.99103e-11	-1.17014	0.0259444
	Erlin1	-0.191198	0.246048	-0.0747353	0.677886	-0.829607	6.15936e-06	-0.511016	0.0577751
	Glce	-0.233036	0.309377	-0.0851854	0.722964	-0.889127	0.000253096	-0.493072	0.114242
	Mina	-0.200333	0.132171	-0.139797	0.367346	-0.623011	0.000429527	-0.2601	0.096141
	Zbtb10	-0.612748	0.0257218	0.00484586	0.987668	-1.43378	3.43155e-06	-0.753713	0.109142
	Dennd5a	-0.42092	0.00435355	0.0670177	0.689693	-1.13884	7.14441e-09	-0.732452	0.0134074
	Cpd	-0.490636	0.00195185	-0.204668	0.234623	-1.53126	4.28867e-12	-0.948297	0.0172541
	Pter	-0.453988	0.00668982	-0.147222	0.373254	-1.37022	1.61094e-10	-0.892315	0.0275607
	Mmachc	-0.0759088	0.807356	-0.128074	0.641935	-0.853917	0.00146606	-0.553127	0.114405
	Xk	-0.0109915	0.980742	-0.100648	0.800466	-0.769056	0.027808	-0.516421	0.172241
	Klf3	-0.233556	0.174854	0.073109	0.756982	-1.08747	9.8401e-07	-0.803044	0.0686111
	Pls1	-0.285263	0.169148	0.189028	0.443036	-1.42918	1.32247e-08	-0.847044	0.0734366
	Mrps18b	-0.100561	0.641424	-0.15249	0.467982	-0.667864	0.000484605	-0.290338	0.152622
	Tmcc2	-0.122961	0.735704	-0.101853	0.777796	-0.615148	0.0469593	-0.38402	0.221462
	Ehbp1	-0.276792	0.205042	-0.0622363	0.834244	-1.1556	7.4668e-06	-0.75665	0.0359661
	Cd3eap	-0.104437	0.541574	-0.158739	0.337845	-0.581479	0.000830048	-0.451294	0.047479
	Pdia5	-0.354661	0.272867	-0.117773	0.725996	-1.17512	0.00028886	-0.761243	0.0651565
	Ccr6	-0.986061	7.4926e-06	0.168123	0.501346	-1.96059	4.20755e-12	-1.54536	0.0180764
	Plagl1	-0.658793	0.00339747	0.042139	0.906426	-1.63208	2.31906e-09	-1.11181	0.0382622
	Pkp4	-0.229511	0.0594254	0.00667706	0.973017	-0.625802	0.000430413	-0.416255	0.0391299
	Irgm2	-0.280382	0.0304171	0.0984264	0.560986	-0.773253	2.16726e-05	-0.694611	0.0243443
	Ntrk3	-0.234619	0.338769	-0.131824	0.610137	-1.1191	3.33602e-05	-0.822652	0.0837534
	Pou2f2	-0.0708539	0.718717	-0.171594	0.401845	-0.817329	2.26417e-05	-0.821543	0.0687624
	Fam117b	-0.176925	0.209374	0.0179132	0.945215	-0.711631	0.000182277	-0.473942	0.0933734
	Parp8	-0.11886	0.48693	0.0130086	0.951348	-0.627342	0.000448941	-0.462567	0.0863026
	Pgm2l1	-0.0974304	0.714562	-0.0511617	0.849626	-0.75868	0.00267644	-0.504131	0.120215
	Asap3	-0.601678	0.0529278	-0.136485	0.685393	-1.28145	8.04627e-05	-0.99549	0.0441828
	Cttnbp2nl	-0.464429	0.169643	-0.132933	0.71271	-1.20044	0.000544359	-0.709736	0.0758686
	Pde7a	-0.278032	0.023005	-0.129607	0.395722	-0.603042	0.000560209	-0.429953	0.0382622
	Fscn1	-0.671221	0.00531331	-0.0774874	0.789533	-1.4492	1.71008e-08	-1.16398	0.0403651
	Lipg	-0.699549	0.0123448	-0.0284734	0.935129	-1.35862	2.0899e-06	-1.07859	0.0221861
	Kcnk10	-0.540482	0.135829	0.405514	0.31178	-1.93845	3.22695e-06	-1.71172	0.0335199
	Igtp	-0.224162	0.139072	0.0822429	0.629924	-0.566357	0.00386212	-0.592372	0.0343473
	Pxmp2	-0.39845	0.0265645	0.17416	0.3642	-1.00476	1.98186e-07	-0.915658	0.0361856
	Ccdc184	-0.873767	0.00365212	0.158794	0.592352	-1.84998	3.98439e-08	-1.35227	0.0182059
	Atf3	-0.628819	3.26104e-05	0.0238453	0.898921	-1.29927	3.20782e-10	-1.06132	0.00748213
	Ptger4	-0.522981	0.000570602	0.134697	0.396304	-1.13837	6.42511e-09	-0.930445	0.00623328
	Igfbp7	-0.719589	0.0010093	0.0400145	0.848473	-1.90026	3.33994e-12	-1.54726	0.00760234
	Lrrc16a	-0.239101	0.130694	0.00361212	0.986048	-1.02072	3.27893e-07	-0.892237	0.0111831
	Dcbld2	-0.347231	0.34625	-0.0452226	0.919513	-0.872581	0.0128535	-0.580431	0.121861
	Cited4	-0.912596	0.0169234	0.34941	0.383136	-2.22182	9.6643e-07	-1.546	0.0221861
	Ears2	-0.42671	0.0419127	0.141251	0.530902	-0.703486	0.00147511	-0.567682	0.0623799
	Mpzl3	-0.436307	0.00732097	0.0978549	0.575246	-0.679797	0.000148189	-0.772908	0.0147434
	9930014A18Rik	-0.717903	0.00242504	0.21796	0.328329	-1.11845	3.11618e-06	-1.17128	0.0134074
	Ccr8	-0.486477	0.0559961	0.138737	0.603173	-0.684401	0.00619613	-0.783584	0.0478057
	Grasp	-0.671251	0.0154153	-0.0101715	0.976992	-0.784269	0.00330265	-0.777158	0.0485998
	Phgdh	-0.451257	0.00112848	0.00920913	0.965796	-0.632468	0.000440908	-0.607429	0.0332711
	Irf8	-0.52228	0.000520907	-0.0519026	0.776104	-0.582514	0.00176728	-0.751248	0.0171158
	Nos2	-1.19365	0.000813295	-0.526859	0.157192	-1.79063	3.22179e-08	-2.26133	0.00623328
	Dnajc27	-0.234067	0.244463	-0.148284	0.470242	-0.633988	0.00296524	-0.49039	0.0725755
	Lif	-0.526366	0.00017787	-0.197858	0.228544	-1.18579	1.80537e-09	-0.994575	0.00748213
	Lap3	-0.3467	0.00512282	-0.0905619	0.579194	-0.794432	9.26058e-06	-0.698523	0.0165421
	Litaf	-0.338951	0.0152224	-0.116579	0.462332	-0.616972	0.000434951	-0.615872	0.0188394
	Cptp	-0.770786	2.56335e-05	0.0112742	0.957085	-1.17874	1.71462e-09	-1.06709	0.00721788
	Fam84b	-0.628718	0.00130324	-0.0348149	0.868919	-0.97712	2.06279e-06	-0.896609	0.0149999
	Tbc1d4	-0.467392	0.0199493	-0.0856024	0.682553	-0.862219	8.08444e-05	-0.816765	0.0243443
	Sbf2	-0.516585	0.0164909	-0.0711832	0.760457	-0.701455	0.00157359	-0.624457	0.0469363
	Dnmt3b	-0.488305	0.00415551	-0.120074	0.539776	-0.823335	1.1852e-05	-0.802775	0.0148036
	Ergic1	-0.356498	0.00482117	0.00589278	0.975571	-0.601131	0.000500035	-0.547515	0.0406087
	Phlda1	-0.649463	0.000117001	0.0507223	0.777788	-1.05558	3.98439e-08	-1.11413	0.00571275
	Pisd	-0.388175	0.00927525	0.0066337	0.973545	-0.661972	0.000188524	-0.583595	0.0189971
	Gfi1	-0.341188	0.00578111	0.147362	0.342594	-0.64251	0.000279918	-0.608088	0.0163075
	Tmem201	-0.314461	0.0304171	0.0641884	0.71644	-0.623362	0.000468947	-0.630809	0.040402
	Mpzl2	-1.03845	0.00638397	-0.16046	0.670552	-1.85494	6.53923e-06	-1.6121	0.0180526
	Actn1	-0.460382	0.000859459	0.0183065	0.923682	-0.939246	7.50909e-07	-0.717802	0.017779
	Lad1	-1.05625	3.59638e-07	-0.0820608	0.718082	-2.11402	1.25971e-15	-1.51068	0.00487827
	Gfod1	-0.773579	1.61021e-05	0.219202	0.219349	-1.39097	7.23366e-11	-1.14071	0.0126418
	Lrp11	-0.476818	0.0224238	0.101852	0.66137	-0.774857	0.000492709	-0.665168	0.0486079
	Ifrd2	-0.439708	0.00231003	0.0107179	0.956704	-0.671806	0.000170483	-0.652158	0.0134074
	Cyth3	-0.439041	0.00531331	0.0607529	0.739717	-0.783136	7.48315e-06	-0.719459	0.0129938
	Hlcs	-0.608576	0.00025567	-0.107898	0.519068	-1.17493	2.22113e-09	-0.994222	0.00685732
	Sap30	-0.348796	0.022803	0.0536415	0.78428	-0.581283	0.000598525	-0.549447	0.025411
	Slc19a1	-0.35677	0.0156744	0.0490361	0.794659	-0.705312	6.37732e-05	-0.605611	0.016833
	Naf1	-0.282186	0.0686367	-0.276447	0.171528	-0.586192	0.00155884	-0.550273	0.0553547
	Tbx1	-1.02207	0.020857	-0.144251	0.750687	-1.55409	0.000118485	-1.50661	0.0511793
	Tox	-0.356005	0.0552394	-0.184244	0.336791	-1.06209	8.0039e-07	-0.896899	0.0723401
	Bsn	-0.554325	0.0534303	-0.149899	0.625884	-1.40049	8.43677e-06	-1.38754	0.0518188
	Qtrtd1	-0.478939	0.00646767	-0.201991	0.254105	-0.999585	2.84209e-07	-0.889756	0.0332784
	Slc23a2	-0.241337	0.0606591	-0.0282442	0.873327	-0.676279	0.000141457	-0.647971	0.0156952
	Mbp	-0.299398	0.0154037	0.00383797	0.984375	-0.665575	0.000179195	-0.562638	0.0200544
	Eif4enif1	-0.456689	0.00106666	-0.0357456	0.848981	-0.939959	6.98043e-07	-0.879048	0.0111738
	Prkca	-0.36483	0.00444292	0.00611053	0.975262	-0.881199	1.48591e-06	-0.880167	0.008127
	Tmem154	-0.271554	0.0718396	-0.12332	0.508763	-0.64619	0.00018896	-0.527327	0.0403651
	Fam102b	-0.378823	0.0149286	0.00111409	0.995687	-1.20103	2.04422e-09	-0.857626	0.0250261
	Ulbp1	-0.218812	0.185436	-0.0575796	0.766663	-0.586639	0.00123491	-0.415074	0.0634627
	Cbx4	-0.304225	0.0305228	0.260502	0.157192	-0.525081	0.00243009	-0.717939	0.0134074
	Ppp1r26	-0.366043	0.294114	0.212287	0.589612	-0.665731	0.0458779	-0.684733	0.087662
	Eaf2	-0.23898	0.515613	0.116921	0.813965	-0.852907	0.0122535	-0.628188	0.111971
	Gdf11	-0.361873	0.113399	0.213986	0.394981	-0.626191	0.006908	-0.468774	0.116575
	Sox12	-0.499701	0.0448963	0.295245	0.257821	-0.830867	0.000517985	-0.725089	0.0441828
	Klf2	-0.079562	0.624783	0.298557	0.218492	-0.478526	0.00614955	-0.626667	0.0185254
	Tbc1d30	-0.225512	0.484632	0.380136	0.300008	-0.658662	0.0236304	-0.813962	0.0507014
6	F2rl2	NA	NA	NA	NA	2.41211	2.96446e-07	NA	NA
	Ly6c1	0.268052	0.0558563	0.168676	0.288303	1.3649	1.20428e-08	0.657262	0.155653
	Entpd1	1.01211	0.00566407	-0.299561	0.572025	2.97961	4.8455e-17	1.76467	0.0501719
	2010111I01Rik	0.31075	0.0337417	0.0478956	0.788189	1.15821	5.47627e-09	0.506526	0.0637017
	4632428N05Rik	0.420477	0.00481849	0.136942	0.389826	1.81851	5.48335e-14	1.01313	0.0284579
	Apobr	0.0631772	0.884281	0.0657021	0.891135	1.16962	1.12019e-05	0.457477	0.179972
	Sytl1	0.114767	0.637087	0.0115168	0.971161	0.848107	2.19226e-05	0.36798	0.111446
	Ppp1r3b	0.696122	0.00352098	-0.108035	0.782423	2.14985	7.06329e-15	1.37673	0.0188394
	Ceacam16	NA	NA	NA	NA	3.32519	1.91688e-07	NA	NA
	Mcf2l	NA	NA	NA	NA	2.36536	7.07316e-08	NA	NA
	Eya2	NA	NA	NA	NA	4.16232	4.27217e-10	NA	NA
	Slc37a2	NA	NA	NA	NA	1.39926	0.00024608	NA	NA
	Ltb4r1	NA	NA	NA	NA	4.22394	2.17558e-09	NA	NA
	Ggt1	NA	NA	NA	NA	5.2213	2.52142e-15	4.50541	0.00623328
	Adgrg5	NA	NA	NA	NA	5.03853	3.56304e-17	4.0536	0.00623328
	Eps8	NA	NA	NA	NA	3.3872	1.4734e-11	2.75734	0.016833
	Slc11a2	0.136367	0.388991	-0.144433	0.377503	0.598944	0.000496522	0.367631	0.105465
	Fut7	0.340203	0.265186	-0.136954	0.724564	1.4015	1.04286e-07	0.700721	0.08503
	Hilpda	0.200177	0.236145	-0.0657244	0.735206	0.978346	2.37509e-07	0.52539	0.0794682
	Sema4a	0.23876	0.161504	-0.0185728	0.93462	1.33086	3.84871e-10	0.595987	0.0773603
	H2-Q10	0.0703784	0.881565	0.406293	0.133743	1.09726	0.000139391	0.784846	0.0656474
	Pak6	NA	NA	NA	NA	1.25932	8.10506e-05	1.22516	0.0740683
	Dmwd	0.030158	0.881565	0.0371968	0.84646	0.584884	0.000690897	0.381585	0.102035
	Il1r2	NA	NA	NA	NA	3.33442	1.16396e-09	NA	NA
	5830432E09Rik	NA	NA	NA	NA	2.19035	3.77004e-06	NA	NA
	Wnt10b	NA	NA	NA	NA	2.49861	1.12835e-10	1.68924	0.0594827
	Sorl1	0.183132	0.420633	-0.0478976	0.865982	0.721729	8.38155e-05	0.545548	0.10024
	Ptpre	0.220463	0.606556	NA	NA	1.84252	8.15063e-10	1.38896	0.018936
	Rab11fip4	0.0391928	0.910527	0.0649591	0.835423	1.03689	1.57152e-06	0.684971	0.095563
	Kctd11	NA	NA	NA	NA	1.16403	0.00197759	NA	NA
	Elmo2	0.275044	0.0267684	0.118905	0.519826	1.05184	2.5592e-08	0.615662	0.0178355
	Treml2	0.223393	0.0918103	0.0829584	0.616277	1.0333	4.1157e-08	0.628464	0.0480921
	Serpinb9b	NA	NA	NA	NA	3.81655	1.17217e-09	NA	NA
	Syngap1	NA	NA	NA	NA	1.8164	2.19131e-07	1.18723	0.038463
	Fyco1	0.257321	0.0989625	0.0426445	0.857247	0.76635	1.12296e-05	0.420458	0.0497334
	Cpm	0.20514	0.415784	0.107174	0.719108	0.781122	0.000291658	0.393016	0.122478
	Hc	NA	NA	NA	NA	3.7874	5.72138e-10	NA	NA
	Fkbp5	0.267349	0.0290334	0.043303	0.797899	0.677988	0.000113414	0.266784	0.0982266
	Itpr3	0.23251	0.0942632	0.192055	0.318946	0.886759	1.24878e-06	0.509044	0.0331957
	Atp2a3	0.175781	0.192074	0.154029	0.326173	0.581774	0.00118938	0.34398	0.085416
	Prex1	0.507167	0.00128003	0.245693	0.22241	1.40708	1.45726e-11	0.666448	0.0189971
	Cysltr2	0.803302	0.00762521	-0.0411514	0.927349	1.9842	1.47815e-12	1.50914	0.00883538
	Gem	1.19578	2.23028e-06	0.0661875	0.847477	2.99428	3.83303e-21	2.43801	0.00349748
	Gcnt1	3.03952	4.3651e-06	NA	NA	5.42431	4.28441e-23	4.64732	0.00223704
	Klrc1	1.20131	0.00158214	NA	NA	2.82552	4.2416e-16	2.1699	0.00748213
	St3gal4	0.352725	0.00823853	-0.0515906	0.761519	0.933228	5.27534e-07	0.817354	0.00841021
	Slc30a4	0.571446	0.000379596	-0.0316057	0.868419	1.18289	1.87111e-09	1.00549	0.00623328
	Spred3	1.30393	3.30955e-05	0.0438009	0.924499	2.87544	3.35744e-19	2.44449	0.00349337
	Adamts14	1.99393	1.23742e-05	NA	NA	3.84751	4.93005e-22	2.4698	0.00911795
	Prf1	2.4709	3.59638e-07	-0.576372	0.441723	5.46518	1.87026e-26	3.72139	0.00946377
	P2ry14	1.26292	0.00192306	NA	NA	2.61731	3.72905e-13	1.81817	0.022913
	Rhoq	0.666814	0.00019013	-0.0377648	0.8673	1.69612	7.82488e-14	1.21454	0.00685732
	Txk	0.639983	0.00982492	-0.055601	0.873438	1.67554	1.03719e-11	1.18754	0.0124091
	Acadl	0.45137	0.00116169	-0.0253024	0.892912	1.18656	4.07945e-09	0.733229	0.0443289
	Neurl3	0.857159	0.000117001	-0.0233228	0.937812	1.8454	7.02007e-15	1.31636	0.0154197
	2025-09-09	0.227794	0.118358	0.0798449	0.634049	0.780156	4.62303e-05	0.512058	0.0970109
	Arrb1	0.340801	0.0263764	0.229208	0.215372	1.03568	6.1275e-08	0.669591	0.0519361
	Chst11	0.427519	0.0355878	0.197403	0.39894	1.5172	1.34416e-12	1.00065	0.0257936
	C430002N11Rik	NA	NA	NA	NA	2.50666	6.35805e-09	NA	NA
	Piwil2	NA	NA	NA	NA	1.98788	1.16396e-09	1.4999	0.0147687
	Chsy1	0.301649	0.0273416	0.00716474	0.973028	1.1441	3.82516e-09	0.659653	0.0405198
	Arhgef10	0.49869	0.0140599	0.0352667	0.90073	1.8772	9.86018e-15	1.23629	0.0372738
	Sipa1l2	0.489691	0.192074	NA	NA	1.77784	5.22377e-09	1.38669	0.0245386
	Mapre3	NA	NA	NA	NA	1.23444	0.00216311	NA	NA
	Scrt1	NA	NA	NA	NA	3.55709	5.40182e-13	2.96783	0.012797
	Adamtsl4	NA	NA	NA	NA	1.49555	2.50499e-05	1.18746	0.0514751
	Pqlc3	0.454799	0.00699535	0.0546466	0.801976	0.858531	1.22032e-06	0.682977	0.0258924
	Neat1	1.20983	3.25908e-07	-0.200148	0.282783	2.23235	4.75332e-17	1.57313	0.0316114
	S100a10	0.412692	0.00178767	-0.0293095	0.872623	0.861215	4.18634e-06	0.621999	0.0186921
	Acap1	0.316641	0.0132245	-0.0225292	0.905707	0.856878	4.19798e-06	0.413733	0.047479
	Dnajb13	NA	NA	NA	NA	1.32698	0.000236	NA	NA
	Fam65b	0.451988	0.00293767	-0.0111319	0.957112	1.0781	4.59955e-08	0.660053	0.0284579
	Slc35d2	0.267898	0.243954	0.0302166	0.925667	0.77939	0.00022687	0.51147	0.0691359
	Jakmip1	0.180092	0.240291	0.174768	0.342437	0.637233	0.000223836	0.373439	0.0764604
	Acvrl1	NA	NA	NA	NA	2.33708	8.46661e-11	1.71672	0.012841
	Tpst2	0.109412	0.462604	0.329101	0.125626	0.783478	1.45586e-05	0.435676	0.0934531
	Ctsw	0.828336	2.56335e-05	0.0377857	0.86499	2.02484	4.08543e-16	1.57245	0.00292542
	Ecm1	0.694229	0.000161515	0.066273	0.788189	1.79069	1.04089e-14	1.5017	0.00410253
	Rara	0.474668	0.0246074	-0.054123	0.831891	1.70299	4.33718e-14	1.20234	0.0126418
	Arl4c	1.06856	2.6123e-06	0.219395	0.296352	2.76958	2.37739e-19	1.81376	0.00918365
	Pglyrp2	0.676301	0.00304314	0.103213	0.725996	1.94078	9.0077e-15	1.38825	0.0395794
	Sema4d	0.378707	0.00574116	-0.0339065	0.845183	0.957237	5.51643e-07	0.671492	0.0243756
	Cyth4	0.60576	0.000494278	0.118802	0.483764	1.66835	1.92309e-13	1.27711	0.0149999
	Vim	0.549606	0.000417025	-0.0374772	0.831891	1.35243	9.54309e-10	1.04069	0.0185254
	Gm14005	NA	NA	NA	NA	3.66211	2.68067e-11	3.78973	0.00473015
	Glipr2	0.661281	1.4142e-05	0.088506	0.575269	1.73637	4.66642e-13	1.57227	0.00771611
	Ppm1j	0.506384	0.00171168	0.110062	0.542561	1.30208	2.31904e-10	1.19789	0.00623328
	Gpnmb	NA	NA	NA	NA	1.9036	7.64323e-08	1.863	0.00912898
	D830046C22Rik	NA	NA	NA	NA	1.10037	0.00197987	0.927459	0.0644629
	Zfp473	0.26164	0.444598	0.331375	0.392181	0.900063	0.0010764	0.949942	0.0395794
	Emp1	2.20807	8.4142e-07	NA	NA	4.00433	2.3814e-23	3.43181	0.00215371
	Clic1	0.329836	0.0177408	0.136346	0.387136	0.77769	6.30184e-05	0.608603	0.0372738
	Hopx	1.13912	4.89582e-07	0.491832	0.0963681	2.44901	1.24188e-17	2.0845	0.00685732
	Camk2b	0.546897	0.0807335	0.0956336	0.831118	1.12664	4.19571e-05	0.881921	0.0568924
	Id2	0.838068	5.38846e-06	0.231429	0.223997	2.11783	3.53447e-16	1.63269	0.00685732
	Tgfb3	1.58543	0.000109617	NA	NA	3.37086	1.896e-18	2.57314	0.00841021
	Fxyd5	0.334847	0.0125235	0.153663	0.319106	0.699171	0.000173674	0.529559	0.0514751
	Grk6	0.242615	0.0588273	0.0972706	0.54989	0.626272	0.000589387	0.4314	0.0510366
	S100a6	1.30288	0.00500361	NA	NA	2.93781	2.13275e-14	2.28743	0.00685732
	AI467606	0.216935	0.133243	0.17093	0.309847	0.587197	0.000897997	0.486693	0.055242
	Rundc3a	0.686917	0.00307506	0.398253	0.249883	1.52424	1.16208e-10	1.31589	0.00952823
	Kcnmb4	NA	NA	NA	NA	1.04857	0.00211569	0.775794	0.0769426
	Sgk1	NA	NA	NA	NA	3.71034	1.69182e-15	3.09918	0.00623328
	Itga7	0.617683	0.00814	0.344207	0.27293	1.19104	3.93046e-07	0.756142	0.0636152
	Nxpe3	0.540841	0.000564061	0.138744	0.424196	1.09458	2.88564e-08	0.755855	0.0372345
	Gsdmd	0.330942	0.0278564	0.306772	0.13919	0.880085	2.16885e-06	0.552669	0.054767
	Gsn	0.667312	0.000200396	0.440597	0.0976064	1.76278	4.84275e-14	1.01246	0.0324043
	9530082P21Rik	0.398464	0.0176198	0.328971	0.169053	0.921991	4.56788e-07	0.546217	0.0468122
	Mif4gd	0.395289	0.00669926	0.196027	0.258088	1.00963	1.10967e-07	0.678261	0.0134074
	Dusp10	0.166129	0.543203	0.364316	0.247196	0.589219	0.00903921	0.352057	0.162709
	Kcnk7	0.203464	0.567761	0.533318	0.215372	0.641196	0.0224262	0.488918	0.162709
	Pstpip1	0.389262	0.003286	0.421275	0.0836299	0.808968	1.15595e-05	0.555932	0.0341729
	Smtn	0.367408	0.225521	0.427079	0.272155	0.705611	0.00759161	0.44486	0.156386
	Tirap	0.282217	0.251255	0.105975	0.740583	0.605243	0.00691822	0.538251	0.123278
	Paqr7	0.153285	0.528307	0.300213	0.30743	0.71806	0.000464967	0.543476	0.0657106
	Ggn	NA	NA	NA	NA	1.71718	1.2008e-05	1.49212	0.0252215
	Plekho1	0.185519	0.576095	0.213237	0.543839	0.824247	0.000950571	0.685167	0.076893
	Car5b	NA	NA	NA	NA	2.44443	5.93383e-10	1.71247	0.0221861
	Mettl7a1	NA	NA	NA	NA	1.44437	0.000357798	NA	NA
	Ctla2a	1.61352	7.13451e-08	0.132223	0.605195	2.76218	4.75252e-20	2.14915	0.00215371
	Ctla2b	1.91167	4.36108e-05	NA	NA	3.13515	3.16497e-15	2.41217	0.00685732
	Ech1	0.265097	0.0334448	0.126364	0.430154	0.665741	0.000167096	0.48528	0.0323126
	Ly6a	0.316577	0.0417787	0.0964171	0.617389	0.725517	0.000499621	0.471476	0.0751751
	Rab27a	0.408547	0.00258084	0.111289	0.497348	0.851018	3.81999e-06	0.550613	0.0242072
	Cacnb3	0.160648	0.286291	0.270696	0.153624	0.685196	0.00011356	0.419344	0.0405198
	Capg	0.183326	0.148248	0.179056	0.272116	0.626653	0.000370828	0.494893	0.0408677
	Rhbdf2	0.479072	0.00909688	0.232079	0.327821	1.57247	3.73717e-13	1.29666	0.00512235
	Acsbg1	0.520017	0.105724	0.447575	0.30743	1.48257	7.11004e-08	0.90772	0.0401816
	B430306N03Rik	1.67481	0.00014783	NA	NA	3.35741	1.2296e-18	2.48368	0.00512235
	Cracr2a	NA	NA	NA	NA	1.62552	4.2904e-05	NA	NA
	Lime1	0.227983	0.0647123	0.290798	0.146691	0.774818	1.26214e-05	0.51788	0.0272141
	Ahdc1	0.24218	0.234973	0.142386	0.589612	0.673136	0.000328821	0.344046	0.18096
	Fry	NA	NA	NA	NA	1.01026	0.0082147	NA	NA
	Insl3	0.191752	0.189769	0.411235	0.0954051	0.598486	0.000622742	0.25507	0.361987
	Rapgef3	NA	NA	NA	NA	1.07859	0.00574344	NA	NA
	A530088E08Rik	0.175057	0.290364	0.196838	0.26061	0.613683	0.000370828	0.49266	0.0356918
	Unc13a	0.836332	5.08923e-06	0.279102	0.171528	1.83349	1.04549e-14	1.06646	0.0396029
	Lgals3	0.65428	0.00265373	0.303353	0.295189	1.69319	3.43629e-13	1.11557	0.00952823
	S100a13	0.342357	0.0325655	0.0576966	0.777414	0.64129	0.000230289	0.510391	0.0334876
	Hmha1	0.356296	0.0168754	0.154038	0.444091	0.682145	0.000445082	0.402219	0.15766
	Ano8	0.332829	0.0257218	0.135199	0.456427	0.632058	0.000229478	0.441402	0.0814272
	Jak3	0.319278	0.021048	0.164542	0.329964	0.641029	0.000794832	0.384059	0.08503
	Katnal1	0.33296	0.270292	0.181735	0.626486	0.761093	0.00312777	0.565731	0.086675
	Setbp1	0.38906	0.100111	0.271557	0.389627	0.898884	3.93705e-05	0.769822	0.0297564
	Foxo4	0.310719	0.0675213	0.0442411	0.851351	0.63578	0.000287337	0.556933	0.0445076
	Nlrc3	0.536625	0.00275747	0.0981374	0.698305	1.02348	7.11004e-08	0.718828	0.0307809
	Ikzf3	0.199514	0.174821	-0.194017	0.271059	0.588219	0.000688201	0.349469	0.0574547
	Cnih2	0.545038	0.134256	-0.308337	0.469516	1.34834	1.27379e-05	0.542294	0.202412
	Fggy	0.276358	0.266256	-0.0350159	0.918531	0.72493	0.00107982	0.399295	0.129772
	Ift22	0.317511	0.222792	-0.109574	0.729257	0.705986	0.00246924	0.407086	0.139883
	Khk	0.149067	0.682677	0.297278	0.473197	0.604234	0.0255243	0.141314	0.604896
	Trim16	0.543795	0.157786	-0.168934	0.796042	1.26622	6.37732e-05	0.772307	0.0751751
	Fam19a3	NA	NA	NA	NA	1.6335	4.89633e-06	1.12873	0.0396029
	Il18r1	NA	NA	NA	NA	1.6932	0.000167871	NA	NA
	Gm13031	NA	NA	NA	NA	1.73411	0.000188708	NA	NA
	Padi2	0.837154	0.000523875	-0.00312161	0.991785	2.14448	7.15767e-16	1.17219	0.0642353
	Tg	0.33086	0.0261517	0.215073	0.28143	0.58636	0.00159326	0.224707	0.37486
	Runx2	0.750185	5.21831e-05	0.125821	0.575402	1.28205	1.1159e-10	0.78046	0.0131089
	Adam19	0.556837	0.000859459	0.200811	0.308906	1.4197	1.17558e-11	0.777251	0.0129145
	Camk4	0.252077	0.0389619	0.122371	0.434509	0.61393	0.000430457	0.341192	0.121686
	Hif1a	0.392664	0.00971359	0.0353198	0.847477	0.680136	0.000716013	0.410881	0.116776
	Sertad3	0.229169	0.406192	0.145636	0.653013	0.776649	0.000827196	0.387102	0.176895
	AI413582	0.283562	0.0925065	0.0354932	0.867181	0.787364	1.89208e-05	0.497048	0.144807
	Il18	NA	NA	NA	NA	2.15226	1.46048e-08	1.79682	0.046408
	Tgm2	0.948463	0.00178767	-0.0535315	0.846576	2.59479	6.91144e-16	1.95655	0.0731955
	Phyh	0.467461	0.00982492	0.116439	0.594006	0.726047	0.00010104	0.642635	0.060047
	Ifngr1	0.998863	8.80326e-08	0.173287	0.27938	1.4793	5.53899e-12	1.18686	0.00771611
	Npc2	0.414487	0.00719555	0.165514	0.311594	0.624871	0.00177607	0.531392	0.073731
	Mgarp	0.217652	0.29254	0.198163	0.396005	0.674813	0.000464967	0.626763	0.101458
	Sord	0.596916	0.0767345	0.341697	0.466955	1.10899	0.000243823	0.919667	0.122102
	Gm11110	0.370129	0.381506	NA	NA	0.952659	0.00451734	0.7488	0.074717
	Tmem30a	0.308867	0.0119139	-0.148705	0.363084	0.633375	0.00028886	0.494585	0.0364942
	Idh1	0.344511	0.293436	-0.100358	0.803924	0.926363	0.00111849	0.602197	0.124166
	Tiparp	0.473704	0.0558563	-0.300627	0.304238	0.989477	2.21826e-05	0.837541	0.0658105
	Gm19705	2.10556	7.05258e-05	NA	NA	3.43109	5.34921e-14	2.45699	0.0205703
	Ptgr1	0.694715	0.0386422	0.107818	0.842888	1.12065	0.000272276	0.927249	0.0589841
	Lgals1	0.418835	0.00683888	0.0901526	0.670606	1.05887	8.74788e-07	0.5855	0.0716674
	Slc37a3	0.323366	0.0391795	0.0155863	0.942568	0.795267	6.5546e-06	0.513192	0.0324043
	Cytip	0.322563	0.0231569	0.0604458	0.74941	0.710997	0.000377168	0.488853	0.0553547
	Fuca2	0.301736	0.0381662	-0.0188931	0.927349	0.675711	0.000142299	0.464354	0.0441828
	Ifi204	1.42216	0.000208535	-0.0524041	0.938895	2.62022	2.78523e-14	1.69587	0.0797363
	Susd1	0.329607	0.153662	-0.0727438	0.823389	0.705718	0.00124615	0.445989	0.149953
	Clybl	0.221319	0.369076	-0.00225684	0.994167	0.601091	0.0071601	0.440911	0.150188
	Gpr162	0.368961	0.314723	0.0080293	0.987682	0.736145	0.0183315	0.434902	0.274306
	Mir8101	NA	NA	NA	NA	1.46506	0.000404406	NA	NA
	Prickle3	0.435059	0.0357972	-0.166541	0.579194	0.808748	4.69614e-05	0.520773	0.0582683
	Bcl2l11	0.314259	0.014148	0.0967611	0.709515	0.625981	0.000357798	0.55547	0.0277991
	Mpp2	0.33792	0.111855	0.281147	0.47465	0.916029	8.59855e-06	0.523619	0.070084
	Nqo2	0.653071	0.0105253	-0.0346084	0.927818	0.923693	9.68209e-05	0.64456	0.0592513
	Birc2	0.796493	6.25976e-06	-0.0743081	0.660288	1.35921	5.22699e-11	1.08734	0.00543955
	Neil1	0.407795	0.0775016	-0.0323411	0.923522	0.633763	0.00436399	0.488913	0.0804568
	Arf2	0.354215	0.0590827	0.107992	0.642016	0.709147	0.000188708	0.569847	0.0396029
	Ctso	0.430884	0.0548284	0.110917	0.708598	0.849352	7.25478e-05	0.641073	0.0519981
	Gm16548	2.10237	7.75651e-09	-0.263293	0.461197	3.15938	1.17844e-21	2.87205	0.00223704
	Osbpl9	0.462809	0.000520907	0.0354971	0.841823	0.737987	2.74016e-05	0.755545	0.0126418
	Creb3l2	0.407573	0.0182044	0.236754	0.241053	0.736062	5.61294e-05	0.582423	0.0243443
	Hk2	0.332218	0.0220645	-0.00730659	0.970866	0.609715	0.000727472	0.541027	0.0353386
	Myo10	0.785686	2.72347e-05	0.113429	0.492941	1.49668	6.36479e-12	1.21407	0.00530493
	Stx2	0.391507	0.0976333	0.0126902	0.972502	0.668645	0.00245643	0.529686	0.0814272
	Specc1	NA	NA	NA	NA	1.93155	4.51065e-08	1.63482	0.0221861
	Tigit	0.487756	0.00252603	0.0703117	0.697279	1.10496	1.00034e-08	0.70511	0.0544246
	Fbxl5	0.271671	0.0830697	-0.192809	0.331521	0.610204	0.000351389	0.340178	0.0789611
	Oas1c	0.33883	0.167341	-0.200544	0.529386	0.732495	0.00138013	0.302674	0.276523
	Capza2	0.441316	0.00121962	-0.234165	0.190195	0.66266	0.00021688	0.373509	0.058671
	Slc31a2	0.365631	0.268759	-0.150342	0.700904	0.658611	0.0223613	0.384206	0.207222
	Rbpj	0.389927	0.00823853	-0.421504	0.0842092	0.855757	4.95805e-06	0.55842	0.0261633
	2310001H17Rik	0.423179	0.108434	-0.0819929	0.800466	0.651661	0.00536931	0.325273	0.246865
	Dclre1c	0.437445	0.00913928	-0.191895	0.31507	0.605583	0.000515004	0.343236	0.113504
	B3gnt5	0.396703	0.33691	NA	NA	0.767337	0.0251484	0.591963	0.142606
	Tbc1d8	0.445529	0.215156	-0.388566	0.302254	0.917132	0.00107982	0.549785	0.139171
	Polr3gl	0.380546	0.0555611	-0.0955272	0.704743	0.618045	0.00246388	0.222904	0.288823
	Tubd1	0.451211	0.101029	-0.149306	0.667202	0.696759	0.00610055	0.284564	0.307005
	AW112010	0.531991	0.000392095	-0.00257945	0.987682	0.74915	2.52705e-05	0.333729	0.0668337
	Eif4e3	0.440205	0.00387401	-0.155916	0.346775	0.769692	1.48336e-05	0.3575	0.0561862
	Lgals8	0.461449	0.0437116	-0.329271	0.191829	0.789269	8.38155e-05	0.459943	0.0946315
	Clec2d	0.400405	0.0192141	-0.226221	0.245348	0.585015	0.000838563	0.307545	0.104406
	Sec61g	0.326258	0.0431899	-0.223699	0.220811	0.638349	0.00024867	0.302016	0.0769302
	Ms4a6c	0.468188	0.0452826	-0.0925634	0.713029	0.690964	0.000718912	0.38151	0.241894
	Ap3m2	0.312946	0.137558	-0.0581785	0.831655	0.594433	0.00386442	0.291984	0.184536
	Snx32	0.749101	0.0213301	-0.109747	0.78439	1.21215	6.15936e-06	0.467707	0.261363
	Cd38	NA	NA	NA	NA	1.09109	0.00962084	NA	NA
	Mettl20	0.416072	0.223344	-0.147588	0.74722	0.884556	0.000832068	0.389365	0.296206
	Arhgap27os3	0.34796	0.133117	0.0141911	0.970866	0.691944	0.000800721	0.439569	0.137039
	Ccdc157	0.226903	0.45699	9.5638e-05	0.999801	0.593189	0.00927257	0.335234	0.229644
	Nabp1	0.367939	0.00779531	-0.0955434	0.54989	0.622103	0.000987605	0.41565	0.0768322
	Serpinb6a	0.616226	0.000170585	-0.0373531	0.847629	0.902051	1.26783e-06	0.629414	0.0230637
	Cep97	0.533975	0.000712627	-0.123278	0.44652	0.822733	6.5546e-06	0.486452	0.0284579
	Crot	0.312489	0.0394032	-0.0791476	0.664686	0.591605	0.000760133	0.415584	0.0482906
	Gimap4	0.452019	0.00269962	-0.176026	0.280128	0.68542	0.000293801	0.456407	0.0460684
	Tmem71	0.734249	0.00592133	-0.153181	0.630662	1.18576	2.52538e-07	0.703895	0.0510331
	1700025G04Rik	0.383348	0.0102186	-0.0730764	0.667664	0.584701	0.000891344	0.392639	0.0531931
	Cd53	0.449611	0.00233238	-0.0647076	0.700835	0.805108	5.07993e-05	0.612649	0.0273874
	Cetn4	0.751679	0.0278038	NA	NA	1.08825	0.000338009	0.83715	0.0519981
	Gm14718	NA	NA	NA	NA	0.719947	0.0334051	0.415068	0.224966
	Ctla4	0.515602	0.00033482	-0.0825126	0.613225	0.925863	1.2701e-06	0.511043	0.0372738
	Stk17b	0.495588	0.000458948	-0.0875655	0.584363	0.805439	1.2211e-05	0.433554	0.0401816
	Wbp5	0.593065	0.000584937	-0.172969	0.366796	0.977316	2.34934e-07	0.651896	0.0272141
	Sell	0.692546	3.18404e-05	-0.109465	0.479806	1.05067	3.98121e-07	0.587691	0.0625982
	Ppp3cc	0.584527	0.000189624	0.0678813	0.689685	1.14799	4.95449e-09	0.708465	0.0138808
	Auh	0.75972	2.46091e-05	-0.0161457	0.939297	1.46853	4.98949e-12	0.767991	0.0134074
	Il7r	0.868402	1.81947e-06	-0.122379	0.442834	1.58148	1.05184e-12	1.00161	0.0115179
	Prdm1	1.5034	2.13276e-07	0.15788	0.729938	2.77863	1.49595e-20	1.61807	0.00530493
	Fgl2	1.19568	1.11189e-05	-0.0793048	0.828985	2.24501	6.17894e-16	1.42264	0.0161499
	Kremen2	1.47555	7.05731e-05	0.318151	0.464684	2.78957	4.95569e-16	1.58536	0.0399817
	Oas2	0.784308	0.0169835	-0.186778	0.708321	1.41231	1.0171e-06	0.839573	0.0485239
	Smpd5	NA	NA	NA	NA	1.16553	0.000357798	0.639502	0.105465
	Lax1	0.465529	0.00252603	0.0455509	0.839461	0.82464	3.36285e-06	0.533047	0.0294074
	Appl2	0.495891	0.0104546	0.0760868	0.78062	0.78785	5.50034e-05	0.385145	0.0972825
	Rab19	0.589695	0.00826457	0.0310497	0.929185	1.08483	8.94876e-07	0.5755	0.055579
	Zmym6	0.520846	0.00980301	-0.187983	0.447669	0.590662	0.00212806	0.407482	0.106954
	Nrn1	0.45235	0.00334561	-0.118392	0.514578	0.614772	0.000420064	0.419941	0.0464864
	Trerf1	0.462699	0.00326111	0.0111262	0.972695	0.748794	1.66381e-05	0.537831	0.0637017
	Nmrk1	0.509188	0.0500354	-0.103534	0.810901	1.06633	7.23593e-06	0.727457	0.0465121
	2310015A10Rik	NA	NA	NA	NA	0.991146	0.00246388	0.677531	0.116575
	Enox2	0.312688	0.0942632	-0.0544007	0.831118	0.595234	0.00132775	0.410782	0.0757374
	Slc25a24	0.358184	0.0265265	-0.164347	0.387165	0.84911	2.17599e-06	0.611338	0.0253514
	Arhgef6	0.41388	0.00217091	-0.120693	0.441785	0.82577	4.26336e-06	0.543886	0.024193
	Slc44a2	0.336237	0.00928587	-0.0970683	0.530722	0.684167	0.00015072	0.475921	0.0367344
	Vps54	0.528747	0.000520907	-0.0841752	0.606004	0.957782	2.92961e-07	0.686678	0.0134074
	Evi2b	0.510016	0.00334649	-0.229794	0.248886	0.779543	1.31486e-05	0.503897	0.0433459
	Gm21975	0.485248	0.00381425	-0.189373	0.311594	0.79565	6.17074e-06	0.471911	0.0464994
	Dpysl2	0.40716	0.00722021	-0.204179	0.238151	0.675022	9.27693e-05	0.530289	0.047554
	Il2ra	0.347603	0.0163519	-0.233089	0.191978	0.619166	0.00153308	0.531086	0.0460631
	Tmem256	0.313888	0.0427793	0.00444734	0.984538	0.717384	0.00014043	0.488348	0.0461063
	Il18rap	NA	NA	NA	NA	1.01024	0.00324869	0.905801	0.0519361
	Mrpl33	0.33518	0.0213893	-0.0785218	0.693337	0.581622	0.00126864	0.577677	0.0280846
	Cyb5a	0.375505	0.00793143	-0.12792	0.46534	0.677232	0.000212467	0.448309	0.0439491
	2810013P06Rik	0.461341	0.207707	-0.192934	0.667664	0.883815	0.00525476	0.59023	0.114242
	BC029214	0.314424	0.192843	-0.0796754	0.793092	0.589178	0.00916603	0.311317	0.205567
	Gm9199	1.05226	0.0223577	NA	NA	1.99748	6.12696e-09	1.63204	0.0165421
	Klrd1	1.56408	0.000520907	-0.805769	0.166476	2.86003	1.50086e-14	1.87204	0.00982251
	Zfp53	0.265677	0.0967078	-0.139124	0.435914	0.649314	0.000154089	0.386673	0.0635958
	Taf9b	0.384539	0.115737	-0.195857	0.495853	0.674712	0.00336659	0.567495	0.097835
	Smc5	0.275455	0.0366365	-0.21133	0.213971	0.737989	3.80715e-05	0.520516	0.0262089
	5830428M24Rik	NA	NA	NA	NA	2.04714	1.24566e-08	1.66978	0.0139639
	Abhd17b	0.267699	0.0776284	-0.11737	0.496819	0.68412	6.88266e-05	0.523401	0.0385466
7	1700113A16Rik	0.59192	0.0806966	-0.507423	0.202833	0.602132	0.0495138	-0.0239059	0.95491
	Xlr4a	0.584619	0.0127195	-0.404139	0.168653	0.388224	0.106824	0.108816	0.647373
	Fam103a1	0.66731	0.00502731	-0.648026	0.0632636	0.462	0.0210653	0.316733	0.150871
	Mir3064	0.52158	0.00242504	-0.603802	0.045309	0.441292	0.00989787	0.18074	0.244018
	Lsm5	0.525045	0.0103992	-0.698672	0.0226601	0.387668	0.0355089	0.158333	0.400351
	Snhg3	0.621005	0.00634062	-0.848552	0.0226601	0.145079	0.587063	-0.0857231	0.740213
	Hist1h2ae	0.838869	0.0733058	NA	NA	1.11548	0.00436177	NA	NA
	Pmel	0.869466	0.00620107	-0.513565	0.196036	0.876782	0.000137234	0.0688486	0.869127
	Ccdc142	0.687885	0.055821	-0.419062	0.479839	0.691983	0.0212634	0.0281097	0.953435
	Grin3b	1.47559	0.0132271	-1.30634	0.215372	1.15755	0.0317495	NA	NA
	Casc1	1.07774	0.0141736	-0.752474	0.222822	0.779352	0.0355925	NA	NA
	Ccdc38	0.897793	0.00802319	-1.0424	0.0842092	0.820601	0.000211425	-0.00765607	0.963598
	Gm4737	0.348449	0.180533	-0.538807	0.136327	0.598694	0.00721094	0.196752	0.428071
	Fam166a	0.525687	0.133361	-0.445878	0.308906	0.701441	0.00352152	-0.139356	0.515573
	Cand2	1.01538	0.00674286	-0.904402	0.173858	1.01064	3.49284e-05	0.0603976	0.655366
	Tmem88	0.625358	0.107052	-0.484862	0.3876	0.651462	0.0469041	-0.0170333	0.962458
	Serf2	0.530479	0.0169835	-0.338292	0.288421	0.689839	0.000473567	0.126679	0.48141
	2310045n01rik-mef2b	0.988066	0.105974	-0.806162	0.334737	1.14193	0.0177166	NA	NA
	Trpt1	1.06984	0.0164878	-0.93485	0.132955	1.15762	0.0011173	NA	NA
	Rnaset2a	0.597845	0.00136136	-0.286135	0.424225	0.282358	0.150436	-0.197374	0.30641
	Mettl5	0.440191	0.0359615	-0.689266	0.0226601	0.196158	0.308841	-0.194681	0.208749
	Olfr56	0.611427	0.0430247	-0.78962	0.139246	0.229726	0.308574	-0.667254	0.0247164
	Emc9	1.19895	0.000824711	-0.655602	0.27045	1.44151	4.64217e-08	0.86407	0.0408677
	Psenen	0.480446	0.00333063	-0.303616	0.150598	0.767195	1.03602e-05	0.478236	0.0574755
	Gstp1	0.550935	0.0309086	-0.508584	0.30743	0.854125	2.91355e-06	0.177346	0.33441
	Arxes2	NA	NA	NA	NA	0.883013	0.0315111	NA	NA
	Dynlt1b	1.2451	0.00928587	-0.814002	0.246046	1.27664	0.000495564	NA	NA
	Mxd3	0.593532	0.00566496	-0.250128	0.412774	0.737114	5.76326e-05	0.226832	0.151627
	Gm6402	0.499884	0.39764	-1.89407	0.0632636	0.932265	0.0205181	0.567538	0.270655
	H2-Q1	3.04786	0.000158167	-1.77876	0.125626	2.62339	5.27534e-07	3.37332	0.170785
8	Vasn	0.486085	0.0414198	-0.149728	0.724757	0.927048	4.73482e-05	-0.0622181	0.950341
	Pde4c	0.421552	0.221383	-0.180582	0.640621	0.696042	0.0175564	0.0511329	0.934604
	Slc2a4rg-ps	0.374496	0.155844	-0.244403	0.351775	0.792601	7.77085e-05	0.134092	0.835232
	Leng8	0.543046	0.0122736	-0.285931	0.223997	0.703327	0.000105847	0.154337	0.800125
	Sap25	0.601836	0.0527334	-0.380294	0.209532	0.802781	8.07413e-05	0.0869452	0.914725
	Elmo3	0.229229	0.596177	-0.112568	0.8023	0.648499	0.0355192	0.0471665	0.924681
	Bzrap1	0.679667	0.0820266	-0.711522	0.126474	1.32231	3.39976e-06	0.228117	0.799972
	Carns1	0.336857	0.222792	-0.140487	0.653013	0.67972	0.00300827	0.104365	0.861725
	Cdh24	0.220884	0.556352	-0.174741	0.645588	0.626353	0.0252514	0.0836535	0.888971
	Dnah8	0.434038	0.0128526	-0.337436	0.195091	0.800311	8.31685e-06	0.0200419	0.92461
	Plekhn1	0.298413	0.392884	-0.219848	0.576032	0.609981	0.0415512	0.0346383	0.923724
	Als2cl	0.338246	0.0174186	-0.060934	0.777414	0.836077	4.29444e-06	0.00428295	0.99131
	2010016I18Rik	0.541402	0.0132092	-0.329914	0.214207	0.856572	2.44188e-05	0.284166	0.400089
	Clcf1	0.464723	0.0171914	-0.154539	0.479592	0.85465	6.95488e-06	0.147067	0.666658
	Wdr5b	NA	NA	-0.449133	0.312047	0.741102	0.0305227	NA	NA
	Gabbr1	0.689349	0.000859828	-0.35768	0.135647	0.987936	8.46723e-08	0.0287053	0.948538
	Mir142	1.09242	0.00178333	-0.753095	0.0954051	1.65755	9.22317e-12	0.342552	0.482182
	Aim2	0.442332	0.151151	-0.488106	0.193766	0.61567	0.0296331	0.15737	0.595534
	Gm614	0.857219	0.0429168	-0.609474	0.228099	0.894429	0.00473837	0.303522	0.676165
	Fcho2	0.551514	0.00889298	-0.419145	0.149058	0.683839	0.000474742	0.275505	0.304334
	Slc36a1	0.374607	0.10643	-0.264498	0.350434	0.61101	0.00487917	0.247871	0.481632
	Plec	0.442189	0.00178333	0.0550292	0.867703	0.710073	0.000447456	0.393906	0.494762
	Ep300	0.525327	0.000375274	-0.171	0.596954	0.659728	0.000667424	0.431525	0.336254
	Raph1	0.507111	0.00269962	-0.104054	0.74941	0.634565	0.000832217	0.408164	0.476628
	Celsr1	0.40587	0.0161997	-0.0739483	0.74259	0.743161	4.69123e-05	0.21774	0.406519
	Tubb4a	NA	NA	NA	NA	0.884984	0.00786264	NA	NA
	Abca2	0.299101	0.0141959	0.0792505	0.692129	0.746005	3.35336e-05	0.222624	0.388739
	Dip2a	0.430207	0.0375535	0.0955919	0.752536	0.868475	3.40374e-05	0.376997	0.194893
	Nfatc2	0.42307	0.00178767	-0.0871549	0.736998	0.876499	3.12025e-06	0.447783	0.140429
	2310010J17Rik	0.59965	0.0712565	-0.14061	0.740765	0.758368	0.0119061	0.724516	0.0757119
	Rsrp1	0.505541	0.00747859	-0.0319125	0.909059	0.694136	0.000228275	0.506584	0.163684
	Cldnd2	NA	NA	NA	NA	1.24136	0.00213245	NA	NA
	Palm3	NA	NA	NA	NA	1.23144	0.000709124	1.13602	0.228261
	Firre	0.479391	0.0107151	-0.31973	0.166607	0.731872	4.5649e-05	0.499192	0.131561
	Pisd-ps3	0.449138	0.023872	-0.408817	0.1117	0.742269	2.51703e-05	0.359167	0.31732
	Zfp579	0.584261	0.0174186	-0.210587	0.450499	0.772715	0.00024867	0.366617	0.44902
	Gdi1	0.376586	0.00502731	-0.198216	0.238361	0.619249	0.000357798	0.373001	0.132237
	Smug1	0.430159	0.157786	-0.260244	0.444289	0.591017	0.0292169	0.429953	0.255773
	Phf1	0.579732	0.00531331	-0.253793	0.254472	0.888841	4.05029e-06	0.482884	0.179257
	Malat1	0.833989	0.000382113	-0.4344	0.125626	1.23493	6.11039e-09	0.643537	0.25778
	Vamp1	0.586252	0.0327448	-0.428298	0.188275	1.00382	4.51723e-06	0.53819	0.316066
	Mir142b	0.377559	0.0454904	-0.0315681	0.891294	0.956431	2.37509e-07	0.298281	0.534478
	Lgals4	0.352102	0.245127	0.000357188	0.999135	0.737659	0.00392732	0.203288	0.697954
	Lgals6	0.341716	0.296357	-0.0603876	0.883757	0.765147	0.00418681	0.206615	0.677742
	Adamts10	0.605151	0.00034086	-0.0858675	0.661385	1.19031	1.66383e-09	0.472394	0.150708
	Prrt2	NA	NA	NA	NA	1.46987	1.44836e-05	NA	NA
	Dennd1c	0.59829	0.000362084	-0.150935	0.434125	0.867271	1.81336e-06	0.398501	0.14607
	Izumo4	0.581184	0.0212245	-0.183934	0.52062	0.916577	3.71592e-05	0.360395	0.287944
	Pear1	0.398578	0.139119	0.00912845	0.982008	0.852874	0.000235163	0.115041	0.733093
	Nbeal2	0.36991	0.00662711	-0.0378806	0.88962	0.746937	2.79557e-05	0.189821	0.48649
	Plcb2	0.26851	0.0827586	-0.0332398	0.885327	0.689864	5.28683e-05	0.21117	0.224674
	Tsix	NA	NA	-5.25315	0.0226601	NA	NA	NA	NA
	Xist	1.76354	0.013248	-6.54499	0.0632636	NA	NA	NA	NA
	Lars2	0.324207	0.0859087	-1.28203	0.145272	0.652321	0.0428065	0.032894	0.855263
	Gzmc	NA	NA	NA	NA	1.67935	0.000219899	NA	NA
	Pisd-ps1	0.287019	0.462377	-0.44353	0.266095	0.641648	0.0426697	0.270656	0.580692
	Apol7e	0.243275	0.31917	-0.110844	0.706507	0.745034	0.000562132	-0.24193	0.408458
	Pglyrp1	0.24206	0.381067	0.11997	0.714171	0.647031	0.00905082	-0.181218	0.57482
	Unc5b	NA	NA	NA	NA	0.76127	0.0451694	NA	NA
	Dnm1	0.081408	0.839013	-0.0382193	0.931987	0.838278	0.00137259	-0.98881	0.0571989
	D630039A03Rik	0.132422	0.621568	-0.160561	0.535619	0.766285	0.000981316	-0.539103	0.262162
	Nod1	0.12012	0.739379	-0.0187952	0.962344	0.683734	0.00735118	-0.273799	0.443259
	Erdr1	NA	NA	NA	NA	2.60635	1.27935e-08	NA	NA
	Padi3	NA	NA	NA	NA	2.55891	0.000251289	NA	NA
	Ifi44	0.0360694	0.85528	-0.427582	0.135926	0.0309115	0.907726	-0.983302	0.0262138
	Rasgrp2	0.131141	0.440563	-0.130655	0.459947	0.140279	0.487235	-0.701429	0.0251422
	Lair1	NA	NA	NA	NA	1.94666	1.46657e-05	NA	NA
	Hsd11b1	NA	NA	NA	NA	2.5346	3.40889e-07	NA	NA
	Rab37	0.517207	0.107734	-0.305176	0.422604	1.28495	6.02834e-06	0.47408	0.181561
	Gmfg	0.386417	0.0144522	-0.275556	0.153966	0.8747	3.54585e-06	0.379807	0.0519708
	Tlr1	0.511402	0.178938	NA	NA	1.27295	3.20283e-05	0.505431	0.163345
	Rad51c	0.617925	0.0767345	-0.217082	0.625884	1.1264	0.000358917	0.57059	0.192603
	4930486L24Rik	NA	NA	NA	NA	2.09908	3.528e-08	NA	NA
	F2r	0.322014	0.0682402	-0.120002	0.552482	0.898287	1.78866e-06	0.272913	0.222495
	Icos	0.256599	0.0321442	-0.109009	0.492628	0.81368	1.16742e-05	0.251815	0.21648
	Arhgap4	0.399444	0.00342655	-0.143314	0.377108	0.837387	5.7815e-06	0.217552	0.146191
	Ugcg	0.376696	0.00309509	-0.13269	0.399636	0.803129	1.00812e-05	0.320088	0.130524
	Wdr78	0.309868	0.351501	-0.30135	0.45577	1.58622	1.11029e-08	0.251811	0.452143
	Myo1f	NA	NA	NA	NA	3.33091	3.18155e-12	NA	NA
	Plac8	1.16324	4.89582e-07	-0.692087	0.168653	2.40088	1.27052e-16	0.954973	0.0713095
	Gng2	0.180267	0.242368	-0.186813	0.284227	0.647331	0.000329803	0.253461	0.336582
	Parp16	NA	NA	NA	NA	0.901037	0.00993381	0.372396	0.521076
	Egln3	0.308906	0.031565	-0.189768	0.284227	0.857811	5.23266e-05	0.223347	0.568086
	Ly6c2	0.306257	0.116469	-0.00452457	0.983792	1.5264	7.08398e-08	-0.00192105	0.997976
	Osm	0.282583	0.0592849	-0.0577031	0.746934	0.771454	7.14516e-05	0.101015	0.734428
	Gm27162	NA	NA	NA	NA	1.1461	0.00244371	NA	NA
	Nsg2	0.132096	0.445598	-0.088019	0.629924	0.599681	0.000782948	0.0431337	0.855263
	Rras2	0.133066	0.309164	-0.110313	0.507583	0.608974	0.0011358	0.193223	0.356616
	Mgst2	0.341128	0.100191	-0.400602	0.203645	0.821938	0.000186657	-0.0225629	0.928192
	Cd84	0.196819	0.262783	-0.265738	0.193056	0.581991	0.00135813	0.108099	0.518032
	Lrp12	0.197399	0.529289	-0.404588	0.219773	0.779537	0.00211235	0.313669	0.264394
	Scd4	NA	NA	NA	NA	7.14093	1.81198e-13	NA	NA
	Snai3	NA	NA	NA	NA	1.24002	0.0013919	NA	NA
	Flt3l	0.555162	0.0018984	0.110583	0.666333	1.07745	1.05664e-08	0.480782	0.0514751
	Itgb7	0.476293	0.000412887	0.213328	0.213048	1.01953	8.02183e-08	0.300942	0.102428
	Lfng	0.137229	0.347831	0.157421	0.317999	0.651016	0.000293659	0.0726489	0.752672
	Stard10	0.14339	0.584033	0.253237	0.33115	0.776152	0.000163022	0.123663	0.638148
	Acp5	0.254181	0.0824379	0.252742	0.171528	0.739744	0.000111403	0.209011	0.408584
	Pycard	0.122194	0.390825	0.181227	0.274236	0.609583	0.0011533	0.0946864	0.601231
	Hcst	0.193344	0.552421	0.318014	0.375306	0.586655	0.0233722	0.157788	0.572487
	Tesc	0.120961	0.509854	0.494087	0.0976064	0.804573	1.2211e-05	0.251044	0.318535
	Adssl1	NA	NA	NA	NA	1.56028	0.000410255	NA	NA
	Evi2a	0.445618	0.0960993	0.0370405	0.927818	1.04198	1.69219e-05	0.251401	0.336869
	Pet100	0.335751	0.107045	0.0120807	0.969063	0.594261	0.00367019	0.264521	0.220578
	Sytl2	1.16772	0.00074264	-0.0380463	0.936328	2.21916	3.72905e-13	1.02294	0.0304652
	Arhgap18	0.411999	0.0250757	0.0273286	0.913722	0.948106	9.25696e-07	0.50413	0.0827023
	Spef2	0.634008	0.0864929	NA	NA	1.34056	2.21152e-05	0.739855	0.08503
	Hip1	0.351742	0.147464	0.164822	0.541615	1.04764	9.6643e-07	0.472903	0.0839731
	Mfsd2a	0.249736	0.105974	0.126051	0.447669	0.636598	0.000289609	0.191759	0.215889
	Athl1	0.3541	0.0277895	-0.0136008	0.95186	0.912602	4.27919e-07	0.438874	0.0518188
	Havcr2	NA	NA	NA	NA	3.73373	8.05474e-13	NA	NA
	Tnfrsf9	0.326958	0.0262472	0.104287	0.595845	0.862557	1.74469e-05	0.281808	0.204578
	Cndp2	0.338744	0.0174186	0.0546892	0.745027	0.994959	2.37859e-07	0.446305	0.172295
	Thy1	0.60977	0.00341601	-0.0298759	0.924396	1.66443	2.1933e-11	0.91712	0.111505
	Chit1	NA	NA	NA	NA	1.89525	2.5441e-05	NA	NA
	Glrx	0.8865	6.41805e-06	0.00508692	0.983002	2.18797	3.16497e-15	0.940672	0.0372738
	Skap1	0.356071	0.014773	-0.0434101	0.810159	0.836498	6.0287e-06	0.34603	0.196463
	Cdh23	NA	NA	NA	NA	0.847307	0.0169909	NA	NA
	Nedd9	0.154254	0.309428	0.160894	0.328201	0.651106	0.000230289	0.15613	0.342303
	Gatsl3	0.197737	0.257702	0.102946	0.568321	0.846501	1.61905e-05	0.293668	0.47085
	Trp53i11	0.241927	0.117516	0.093284	0.567885	1.03223	1.32376e-07	0.295152	0.369831
	Errfi1	0.476489	0.0633648	-0.0557896	0.889728	0.902206	0.000117315	0.49245	0.101982
	Gm16907	0.418358	0.0714247	-0.107128	0.769594	1.142	2.88635e-07	0.47396	0.0922471
	Ms4a6d	NA	NA	NA	NA	1.462	0.000461006	NA	NA
	Rasgrp4	0.29907	0.228703	0.0320081	0.929614	1.03079	6.11545e-06	0.355345	0.206434
	Map6	0.353964	0.0942852	0.138329	0.706507	0.955769	3.5166e-06	0.484233	0.0788018
	Agpat4	0.315238	0.0542269	0.2569	0.169053	0.971901	4.42402e-07	0.476691	0.184536
	Fam102a	0.495151	0.000542428	0.179844	0.311368	1.14985	1.05449e-08	0.432664	0.0780688
	Fam114a1	NA	NA	NA	NA	2.01984	8.31218e-06	NA	NA
	Ltbp3	NA	NA	NA	NA	1.22671	0.000130788	NA	NA
	Enpp1	0.524657	0.0572012	-0.108235	0.760614	1.10578	1.7345e-05	-0.145301	0.648217
	Tm6sf1	0.305498	0.0672378	-0.0681915	0.7355	0.686044	0.000117739	-0.0423969	0.834238
	Lmtk3	0.568942	0.0168754	-0.249261	0.352706	1.42291	5.60127e-10	-0.126903	0.77469
	Lama5	0.778816	0.000244671	0.127041	0.71271	2.07978	5.09417e-16	0.180568	0.470502
	5830416P10Rik	0.411471	0.219662	-0.234058	0.548229	1.2457	8.02292e-06	0.120026	0.713624
	Gbp11	NA	NA	NA	NA	1.14427	0.000321031	NA	NA
	Cnr2	NA	NA	NA	NA	0.660983	0.0478402	NA	NA
	Icosl	NA	NA	NA	NA	0.910554	0.0115877	NA	NA
	A630023P12Rik	0.583066	0.111764	-0.232544	0.641694	0.86912	0.00686551	0.260674	0.459562
	F730043M19Rik	0.374446	0.223756	-0.137325	0.710312	0.935896	0.000321031	0.293875	0.308519
	Rbks	0.262022	0.315691	-0.0835167	0.792233	0.606685	0.00942926	0.204562	0.392393
	Hist1h3c	0.0558131	0.904676	-0.0895928	0.891006	0.67085	0.0193231	0.0922331	0.789641
	Mfap1b	NA	NA	-0.507253	0.43303	1.21333	0.0002895	0.725903	0.13039
	Podnl1	0.165039	0.343339	0.365036	0.164793	0.710462	3.97252e-05	0.000396554	0.998244
	Mt3	0.676235	0.0804141	NA	NA	1.6341	3.31534e-07	0.295383	0.671488
	Rasa3	0.301699	0.0174186	0.125679	0.415909	0.611307	0.000447456	-0.0150525	0.938041
	Xdh	0.506563	0.000512764	0.0809725	0.640356	1.02083	7.39838e-08	0.128849	0.625173
	Camta1	0.421698	0.13196	-0.0720875	0.851378	0.611142	0.0172703	0.247262	0.381249
	Paqr4	0.44277	0.00381425	0.0792502	0.743833	0.758464	1.60469e-05	0.197168	0.229798
	D930048N14Rik	NA	NA	NA	NA	0.955067	0.0062287	NA	NA
	Gm867	NA	NA	NA	NA	2.71328	3.82516e-09	NA	NA
	Sub1	0.431335	0.00201668	-0.360791	0.136327	0.60044	0.00233202	0.184966	0.27138
	Wdfy1	0.366388	0.0258755	-0.161187	0.363084	0.613109	0.000390458	0.0570923	0.727967
	Depdc1a	0.462117	0.078579	-0.384609	0.199141	0.696739	0.00254852	0.203947	0.429299
	Frmd7	0.536167	0.105043	-0.515709	0.194259	0.915198	0.00130711	0.267606	0.41137
	Pcmtd1	0.15524	0.532142	-0.42948	0.125099	0.588076	0.00167316	0.211723	0.283528
	Ddah2	0.09185	0.831809	-0.097447	0.814027	0.73086	0.0155291	-0.00785258	0.984584
	Gas2l3	0.194311	0.475735	-0.421645	0.176983	0.669692	0.00581715	0.184569	0.436281
	Samd9l	0.124422	0.543055	-0.580702	0.114844	0.660133	0.00126671	-0.34973	0.458139
	Isg20	-0.148869	0.534847	-0.0414014	0.869132	0.796011	0.000600339	-0.863514	0.244987
	Oas1a	0.122625	0.68409	-0.257431	0.358513	0.647256	0.0045932	-0.490886	0.162709
	BC094916	0.662262	0.0192141	-0.368712	0.26618	0.888695	0.000491996	-0.0434746	0.934604
	Pyhin1	0.493313	0.000294155	-0.285313	0.148311	0.802075	2.41366e-05	-0.0794077	0.839694
	Milr1	0.418175	0.0657653	-0.305837	0.258822	0.671613	0.00233765	0.202314	0.423635
	Baiap3	1.03644	0.00326111	-0.6148	0.189014	1.34636	3.22695e-06	NA	NA
	Kansl1l	0.741478	0.0428647	-0.249525	0.585875	1.13981	0.00035802	NA	NA
	1810037I17Rik	0.333265	0.0180887	-0.255661	0.176321	0.683684	0.000113594	0.133578	0.373149
	Mgat4a	0.183672	0.388991	-0.316685	0.21224	0.715705	0.000210271	0.0431741	0.836778
	Zbtb32	0.13134	0.450768	-0.0806339	0.788189	0.890225	3.18633e-06	-0.0799532	0.800039
	Gzmb	0.555934	0.00695843	-0.412667	0.267857	1.61255	1.0613e-08	-0.0613269	0.922404
	Rtp4	0.516632	0.0733942	-0.320798	0.398578	1.1261	9.20399e-06	-0.257376	0.611977
	Asah2	0.330639	0.382424	0.116811	0.836684	0.775405	0.0126031	NA	NA
	Bst1	NA	NA	NA	NA	2.8178	2.4454e-10	NA	NA
	Zfp810	0.382191	0.225999	-0.17981	0.67871	0.707467	0.0106573	0.37985	0.233213
	Tec	NA	NA	NA	NA	0.783656	0.0412374	NA	NA
	Atp8b4	0.411149	0.111725	-0.630575	0.154057	1.21639	4.02712e-07	0.269013	0.295599
	Emilin2	NA	NA	-1.25472	0.213048	2.76203	3.33615e-10	NA	NA
	A830010M20Rik	0.0949101	0.758254	-0.19186	0.465545	0.647071	0.00347774	0.374712	0.170007
	Slamf7	-0.0215799	0.927031	-0.162619	0.47511	0.59049	0.00199276	0.248596	0.414001
	Batf3	0.0219696	0.946271	-0.32235	0.492941	0.947324	1.07057e-06	0.532347	0.267781
	Pde4a	NA	NA	NA	NA	1.33655	0.000766468	NA	NA
	Gzma	NA	NA	NA	NA	6.50414	2.30432e-13	NA	NA
	Sec24d	0.236146	0.482071	-0.333574	0.388851	1.03527	3.58251e-05	0.795736	0.0662164
	Capsl	0.181665	0.669839	-0.19122	0.705244	0.701849	0.0271209	0.413333	0.208749
	S100a1	NA	NA	NA	NA	0.97375	0.0227129	NA	NA
	Lrrc32	-0.363378	0.326796	-0.449787	0.246754	0.907972	0.00229033	0.925083	0.110502
	I730030J21Rik	-0.00874383	0.981799	-0.294381	0.400787	0.67094	0.00663108	0.346852	0.368773
	Hid1	NA	NA	-0.183447	0.696103	0.706979	0.0314475	0.215277	0.529158
	Sytl3	NA	NA	-0.540243	0.279786	1.10042	0.000152448	0.488718	0.17169
	Hist1h2an	NA	NA	2.41392	0.0226601	1.81884	5.79577e-08	0.267695	0.793143
	Aldoc	-0.194605	0.4115	0.19607	0.545201	0.826158	0.000363931	0.169525	0.750232
	Hist1h2ak	-1.13216	0.00195185	0.785933	0.492305	1.11825	0.0352217	0.916013	0.646264
	Hist1h2ao	0.541396	0.0748503	0.458451	0.21224	0.700336	0.00687217	0.28338	0.729805
	Hist1h2ap	0.541396	0.0748503	0.458451	0.21224	0.700336	0.00687217	0.28338	0.729805
	Hist2h2aa1	0.625927	0.197592	NA	NA	1.10885	0.00635739	NA	NA
	Hist2h2aa2	0.625927	0.197592	NA	NA	1.10885	0.00635739	NA	NA
	Cd22	NA	NA	NA	NA	1.63294	0.00304509	NA	NA
	Fcer2a	NA	NA	NA	NA	1.17122	0.0170809	NA	NA
	Apol7b	0.125914	0.737937	0.457064	0.284733	0.582621	0.0333566	0.27686	0.320891
	C330021F23Rik	0.366894	0.445138	-0.266126	0.677041	0.804471	0.0378582	0.318359	0.533776
	H2-Ab1	0.188919	0.381591	0.108429	0.567909	0.65299	0.000454957	0.386097	0.330406
	Upp1	0.519585	0.0150153	0.186213	0.406232	0.874211	5.15707e-06	0.756368	0.121686
	Ddx58	0.31829	0.0313772	-0.0887694	0.615168	0.638571	0.000357798	0.29436	0.253766
	Ddx60	0.460445	0.0624707	-0.363094	0.253923	1.36285	7.69798e-08	0.479993	0.349198
	Bco2	NA	NA	NA	NA	1.26471	0.00133307	NA	NA
	Ero1lb	0.0906602	0.820038	-0.0776751	0.844423	0.589164	0.0353552	0.104175	0.758093
	Ly6i	-0.235101	0.429936	0.0575526	0.869132	0.625809	0.00680689	-0.0541937	0.889102
	Lrrk1	0.233224	0.316302	-0.0720657	0.801179	0.912682	5.54072e-06	0.522246	0.0612218
	Nyap1	0.0327718	0.93048	0.342848	0.318946	0.864133	0.000125415	0.397681	0.19791
	Epas1	NA	NA	NA	NA	1.39576	6.22904e-05	NA	NA
	Mr1	NA	NA	-0.183387	0.668755	0.969788	0.00120395	0.604393	0.151098
	Pik3ap1	0.0102268	0.97073	0.0596761	0.767177	0.989117	1.90769e-07	0.449718	0.197678

## Sheet: GO
		LogP
GO	Description	Cluster_5	Cluster_3	Cluster_4	Cluster_8	Cluster_6	Cluster_2
GO:0043068	Programmed cell death	0	4.97499	0	0	0	6.26784
GO:0050727	Inflammatory response	0	4.0992	0	0	0	14.6773
GO:0002237	Response to molecule of bacterial origin	0	3.96836	2.22927	0	0	8.07438
GO:0032675	IL-6 production	0	4.52621	0	3.0207	0	6.3968
mmu04060	Cytokine-Receptor interaction	0	8.3724	0	0	2.05643	7.10961
GO:0002683	Immune system process	0	2.98628	0	0	7.94343	8.09672
mmu05321	Inflammatory disease	0	0	0	0	3.07271	7.96411
GO:0032102	Response to external stimulus	0	0	0	0	3.62708	7.09039
GO:0002698	Immune effector process	0	0	0	0	7.2264	3.87566
GO:1903555	TNF cytokine production	0	0	0	3.98045	3.12765	7.59097
GO:0030183	B cell differentiation	0	0	0	2.03753	2.84087	6.67622
GO:0001818	Cytokine production	2.64824	0	2.3805	0	3.19638	4.00771
GO:0045321	Leukocyte activation	0	4.49459	0	4.263	7.63995	13.9211
GO:0050778	Immune response	0	11.6948	0	7.17787	3.26092	6.08574
GO:0050865	Cell activation	3.23225	3.08539	0	7.17547	7.32559	11.0188
