# Supplementary material for: STAT3 SH2 Domain Aspartic Acid 661 Mutations Activate Immune Gene Programs
Source: J Cell Mol Med. 2026 Jan 13;30(1):e71015. doi: 10.1111/jcmm.71015 (PMC12796846; doi:10.1111/jcmm.71015)
Supplement: Supplementary file 1 — Figure S1: Cross‐species conservation of STAT3 amino acid sequences, with a focus on the region surrounding D661. Figure S2: STAT3 D661 mutations in the mouse genome. (A) Sanger sequencing chromatograms showing wild‐type (WT) and the introduction of SNPs resulting in the two missense mutations, STAT3D661V (D661V) and STAT3D661H (D661H) mutants. The red shade indicates the altered codons converting D661 to D661V and D661H, respectively. (B) Images of founder mice carrying STAT3D661H mutation. (C) Images of spleens from WT and mutant mice. Figure S3: Chromatin features at representative immune gene loci bound by STAT3 and STAT5B. (A) Binding profiles of phosphorylated STAT3 in CD8+ T cells stimulated with IL‐6 or IL‐21, and of STAT5B, H3K27ac and RNA polymerase II (Pol II) in total T cells stimulated with IL‐2/IL‐7 from STAT5BY665F mutant mice, at loci co regulated by STAT3 and STAT5B containing canonical GAS motifs. (B) Genomic regions preferentially bound by STAT3, also containing GAS motifs, demonstrating selective regulatory activity distinct from STAT5B. Table S1: DEGs in Stat3‐deficient T cells reconstituted with STAT3 variants, categorised into eight transcriptional clusters. Shown are log2 (fold change), adjusted p‐values and results of GO enrichment analysis. Table S2: A list of significantly regulated genes in STAT3D661H compared to WT mice, based on normalised read counts from spleen tissue. The list includes log2 (fold change), p‐values, adjusted p‐values and results from GO enrichment analysis. Additionally, a comparison is provided between significantly regulated genes in STAT3D661H and STAT5BY665F. Table S3: STAT3‐ and STAT5B‐binding peaks at GAS motifs identified by ChIP‐seq, including unique and overlapping peaks and their associated potential target genes. Table S4: Comparison between a prior study and the current study using Stat3 mutant mice that model human disease‐associated mutations. Table S5: sgRNA sequences used for CRISPR/Cas9‐mediated Stat3 [file JCMM-30-e71015-s001.zip › jcmm71015-sup-0003-TableS2.xlsx]

## Sheet: significantly regulated genes
	Gene	log2FoldChange	pvalue	padj	mean_WT	mean_D661H
STAT3 binding	Klre1	2.50784	2.4282e-12	5.26889e-10	10.1932	55.259
	Ccr5	2.33424	2.95565e-09	3.30883e-07	9.12522	43.8441
	Il18rap	2.32777	1.21486e-49	1.06761e-45	129.858	536.85
	Ttc39c	2.16734	4.1409e-08	3.33855e-06	10.227	43.565
	Gzmb	1.983	3.76688e-06	0.000166348	7.76244	31.4309
	Ahnak	1.90145	5.85044e-92	1.02827e-87	1883.23	6755.89
	Nkg7	1.76599	8.0707e-11	1.28955e-08	23.9689	78.8567
	Ccr2	1.74316	1.2935e-11	2.47115e-09	24.9128	88.4272
	Il18r1	1.68919	2.5937e-25	6.51241e-22	114.377	319.941
	Syt6	1.68567	0.000587231	0.00983076	8.04104	22.6695
	Samd3	1.54518	2.15769e-13	6.42774e-11	46.0436	136.9
	Atp2b4	1.46562	1.24238e-15	5.07815e-13	74.0922	203.925
	Cxcr4	1.42554	0.00204978	0.0245415	46.2201	121.768
	Kcnk5	1.42428	0.000234093	0.00495854	11.7766	32.4037
	Chst11	1.42033	2.8268e-06	0.000129385	20.5039	50.4291
	Osbpl3	1.41039	5.37637e-16	2.42295e-13	75.2214	197.003
	Chsy1	1.37038	2.13112e-12	4.8645e-10	89.6492	240.741
	Ly6c2	1.33651	2.4752e-05	0.00080118	17.4577	42.6249
	Ptpn13	1.24083	4.80368e-08	3.80313e-06	52.5392	124.951
	Soat2	1.23851	0.000242295	0.0050637	17.2152	35.9713
	Tbx21	1.23375	8.51687e-06	0.000328957	28.105	67.6196
	Atp8b4	1.22918	7.89116e-21	9.90678e-18	238.15	510.188
	Setbp1	1.18631	1.37687e-09	1.63513e-07	58.4181	132.964
	Socs3	1.08394	1.50375e-06	7.77349e-05	59.9306	112.544
	Cd8a	1.06433	4.00869e-15	1.49908e-12	213.859	425.369
	Fas	1.0639	0.00140423	0.0188835	19.2199	40.4379
	Cpox	1.04475	8.00264e-05	0.00208063	50.1975	83.9649
	Fyn	1.02485	1.88762e-20	2.07356e-17	370.124	762.57
	Gpx3	1.01684	0.00288802	0.0317448	19.4132	36.1314
	F2rl2	1.01388	0.000392734	0.00741427	26.802	55.2405
	Rrp1b	1.00052	4.8549e-08	3.82645e-06	67.8224	129.213
	Thy1	0.99387	2.23606e-10	3.1549e-08	112.886	205.802
	Il7r	0.989189	3.04939e-09	3.39169e-07	369.706	612.175
	Gimap7	0.977623	0.000532097	0.00917775	32.3097	61.9652
	Lnx2	0.966921	8.84537e-05	0.0022564	43.531	89.5145
	Gimap4	0.954578	7.2256e-17	3.5277e-14	471.054	869.906
	Crybg3	0.943301	0.00241377	0.027801	23.3646	47.5021
	Sema4a	0.918841	2.10926e-07	1.4096e-05	97.7617	170.853
	Clk1	0.915331	4.9574e-19	3.63047e-16	536.617	945.34
	N4bp1	0.911411	2.23672e-07	1.47238e-05	76.9618	152.246
	Prpf4b	0.901805	4.56272e-14	1.40692e-11	412.363	781.259
	Rnf157	0.900203	0.00132517	0.0180833	26.0649	49.8815
	Tgtp2	0.898339	0.000652834	0.010644	30.1716	56.4199
	Batf	0.895747	0.000716864	0.011517	32.4091	59.745
	Fnbp1	0.892492	1.06664e-16	4.9335e-14	726.502	1299.73
	Xdh	0.891249	8.23354e-07	4.60869e-05	126.783	252.452
	Ccdc82	0.881702	2.53326e-10	3.50588e-08	174.087	295.367
	Nde1	0.880116	9.66941e-08	7.02271e-06	121.1	227.225
	Ms4a6b	0.876988	5.14725e-10	6.55566e-08	154.264	258.854
	Gbp4	0.872961	1.8633e-09	2.14048e-07	527.506	845.63
	Lrba	0.868914	3.46444e-11	6.15061e-09	309.147	545.157
	Fbxo30	0.868319	0.00370201	0.0375146	24.6931	39.1175
	F13a1	0.868033	0.000104168	0.00260064	64.8074	109.3
	Atp2a2	0.865663	1.13643e-08	1.07967e-06	144.23	251.231
	Chd7	0.861619	1.16275e-12	2.79952e-10	662.207	1116.9
	Zfp287	0.855077	5.36596e-05	0.00151871	54.724	92.5192
	Rora	0.846385	7.1787e-05	0.00191461	51.7794	92.4429
	Icos	0.83576	0.00277863	0.0308901	25.962	47.42
	Il10ra	0.834515	3.19174e-06	0.000144211	121.313	224.17
	Themis	0.827798	6.08092e-11	1.01789e-08	210.915	355.213
	Selplg	0.815941	1.45522e-06	7.54482e-05	92.8141	170.031
	Fam76b	0.813808	0.000120312	0.00292365	60.1473	105.974
	Cd48	0.808964	1.91732e-06	9.51945e-05	83.2142	144.991
	Gbp7	0.802762	7.35547e-11	1.19703e-08	217.399	380.461
	Gbp8	0.802104	2.18636e-07	1.45009e-05	361.252	568.539
	Ppp1r12a	0.799377	3.57768e-13	1.02841e-10	601.732	1055.14
	Slc1a5	0.796997	2.85743e-05	0.00090962	79.2289	134.45
	Itgb1	0.794809	9.8573e-11	1.50654e-08	339.722	595.801
	Nlrc5	0.794053	6.2173e-11	1.0309e-08	898.118	1415.25
	Gpr18	0.782933	0.00370926	0.0375146	43.7146	73.8222
	Ptprc	0.781759	8.02144e-12	1.5665e-09	1687.05	2855.53
	Prdm1	0.778948	0.00453707	0.0429421	30.1599	52.3804
	Ctse	0.778425	0.00419892	0.0406837	55.2084	80.7737
	Pde7a	0.778157	7.20476e-06	0.000285546	101.598	170.041
	Atp2b1	0.773234	5.52942e-10	6.94179e-08	369.174	626.676
	P2rx7	0.768622	0.000441133	0.00810173	52.4147	91.4706
	Neb	0.766355	0.000174706	0.00391662	94.6815	169.915
	Utrn	0.764889	6.04672e-18	3.54257e-15	3233.2	4865.6
	Pdcd4	0.762002	9.25562e-09	8.93828e-07	412.157	670.554
	Itpr2	0.758409	2.83298e-11	5.13325e-09	856.438	1292.26
	Abcc4	0.751025	3.3489e-05	0.00103445	91.6467	147.97
	Fcho2	0.74904	6.21584e-07	3.6056e-05	185.858	311.174
	Celsr1	0.742499	1.33138e-06	6.95024e-05	139.913	214.641
	Mark3	0.742375	1.69649e-06	8.61779e-05	132.922	193.83
	S1pr4	0.739155	0.00184598	0.0227507	43.8814	72.6109
	Atf7ip	0.738895	1.41487e-08	1.28184e-06	575.167	895.754
	Pglyrp2	0.731538	0.00306741	0.0331159	45.3306	71.7072
	Mdm4	0.73035	2.45011e-08	2.11572e-06	493.137	765.246
	Stat4	0.73032	3.30984e-08	2.75705e-06	185.919	292.316
	Igtp	0.726343	0.000135473	0.00322639	70.7738	117.049
	Pros1	0.723056	0.00459529	0.0431908	46.5278	79.0779
	Atp11b	0.71928	2.28162e-07	1.49633e-05	257.745	395.362
	Irf1	0.716761	5.54938e-09	5.67069e-07	415.55	681.252
	Cep128	0.716002	4.24382e-06	0.000183718	130.785	213.888
	Mcm6	0.710671	3.52646e-06	0.000157713	116.685	194.86
	Cd2	0.704532	2.46331e-06	0.000116073	142.611	204.399
	Adgre5	0.704357	5.83722e-11	9.8649e-09	401.147	654.43
	Mctp2	0.703976	6.49254e-05	0.00176372	120.52	175.11
	F5	0.702844	0.000697944	0.0112326	145.907	221.344
	Atxn1	0.702531	0.000101719	0.00254675	125.449	202.069
	Sp110	0.702158	1.50138e-10	2.21751e-08	742.916	1152.6
	Atxn7l1	0.695271	0.000136321	0.00323782	83.2295	127.41
	Arl4c	0.693563	9.83139e-06	0.000372406	184.511	297.357
	Dpp4	0.692133	7.90445e-05	0.00206739	130.047	218.292
	Helb	0.691781	6.81024e-05	0.00183023	90.0928	151.248
	Nfkbiz	0.691557	2.4197e-06	0.000114324	171.517	247.943
	Emb	0.689264	0.000109303	0.0026944	122.102	197.027
	Clec2d	0.688565	2.00412e-07	1.34959e-05	199.612	333.297
	Sltm	0.680709	7.15132e-06	0.00028437	887.902	1294.19
	Iigp1	0.680016	0.00238066	0.0274737	74.3126	123.428
	Zfp1	0.677929	0.00441722	0.0421663	42.3089	63.71
	Igf2r	0.67648	9.26004e-07	5.10202e-05	169.813	262.269
	Rgs3	0.67613	3.57357e-06	0.000158753	167.104	261.045
	Kmt2a	0.674318	1.12694e-09	1.366e-07	895.237	1357.19
	Tiam1	0.674274	0.00324258	0.0344063	67.9808	115.956
	Kif13b	0.673108	2.63852e-08	2.2512e-06	256.316	408.483
	Ttc39b	0.668639	5.16837e-06	0.000218364	156.67	249.53
	Itpr1	0.666353	7.5661e-09	7.64263e-07	410.576	625.338
	Lck	0.666152	3.2594e-08	2.72796e-06	403.162	604.55
	Plcg1	0.662367	5.07069e-07	3.03137e-05	686.952	979.189
	Zfp317	0.662104	0.00214322	0.0252814	60.0111	89.4601
	Iqce	0.658803	4.42686e-05	0.00129247	215.915	316.725
	Neat1	0.658766	2.66454e-08	2.26241e-06	307.526	456.413
	Akap11	0.658368	7.90257e-05	0.00206739	98.8931	157.513
	Abtb2	0.657196	0.00128128	0.0176211	73.6644	111.396
	Tnip2	0.654436	0.00253778	0.028854	69.3549	114.294
	Golgb1	0.649368	2.93939e-08	2.4719e-06	487.266	743.254
	Prkca	0.649102	1.28177e-05	0.000461647	182.195	279.683
	Fcho1	0.646814	1.37607e-05	0.000485661	199.732	286.186
	Tnrc6a	0.642064	1.96116e-07	1.33087e-05	305.56	448.164
	Tet2	0.641223	4.05639e-05	0.00120358	143.268	219.677
	Sh3kbp1	0.637072	1.285e-08	1.20134e-06	528.554	782.017
	Dennd4a	0.636281	2.35196e-05	0.000768144	230.955	360.674
	Arid5b	0.635181	0.000215811	0.00464272	110.968	173.408
	Ifi47	0.631661	0.00483125	0.0446916	59.7096	77.2963
	Ankib1	0.630308	4.04669e-05	0.00120346	176.137	280.355
	Plec	0.627126	3.50619e-06	0.000157206	1213.48	1827.97
	Ubp1	0.624474	0.000170542	0.00383796	133.372	201.8
	Srgn	0.624272	0.000198637	0.00436951	164.717	242.55
	Nfatc2	0.622939	3.66247e-05	0.0011094	127.034	190.7
	Elf4	0.621832	8.60438e-08	6.40807e-06	322.833	504.78
	Vcl	0.621332	0.00174913	0.0219277	70.9589	103.613
	Sema4d	0.619013	9.4341e-06	0.000359683	210.033	286.692
	Rbl2	0.617131	4.84848e-06	0.000205838	167.237	257.439
	Rnf19a	0.616535	0.000395715	0.00743064	86.8777	134.471
	Hectd1	0.612965	1.31163e-08	1.20697e-06	569.365	870.269
	Tatdn2	0.611822	0.000148579	0.00344514	147.525	220.587
	H2-T24	0.606425	0.00216089	0.0254386	80.4931	126.797
	Pkm	0.604207	4.13313e-07	2.54891e-05	470.774	727.25
	Runx3	0.604009	0.000111258	0.0027311	121.307	180.778
	Mink1	0.60355	6.64458e-06	0.00026909	255.602	380.534
	Arid5a	0.60045	8.02474e-05	0.00208063	131.827	199.918
	Cwc27	0.594742	0.00189715	0.0232041	81.3168	119.377
	Map3k5	0.592411	0.000111028	0.00272927	166.687	264.787
	Pik3r5	0.592027	7.43676e-06	0.000292413	299.234	414.177
	Dph5	0.587425	0.00190465	0.0232635	89.6371	129.017
	Vps54	0.587338	0.000144275	0.00337653	175.609	277.476
	Rabgap1l	0.586129	1.71042e-07	1.16974e-05	515.997	746.464
	Rbm25	0.583337	1.89379e-06	9.42925e-05	916.989	1312.62
	Cd82	0.581871	1.92545e-05	0.000643379	162.275	234.961
	Grap2	0.581355	8.40677e-06	0.000326175	531.962	720.496
	Rock1	0.578792	4.59581e-06	0.000196535	436.597	675.585
	Herc1	0.575069	1.70842e-06	8.65337e-05	723.27	1081.85
	Slfn2	0.571496	8.40016e-06	0.000326175	208.242	309.511
	Prkcq	0.571185	4.94024e-09	5.19938e-07	622.062	841.883
	Lfng	0.570417	0.0018627	0.0229163	133.749	194.688
	Ubr1	0.566687	0.000348849	0.00675261	191.148	278.733
	Stk39	0.564359	0.00120426	0.0168595	112.842	165.78
	Kbtbd11	0.56213	0.000289017	0.00579054	119.521	178.125
	Arhgef3	0.561818	7.53069e-05	0.00199037	217.346	316.75
	Id2	0.560896	1.74696e-05	0.000592754	197.984	275.365
	Zbp1	0.55984	0.00132073	0.0180366	121.094	174.081
	Cep97	0.556889	0.000737612	0.0117643	132.658	185.898
	Hivep2	0.553393	5.25818e-06	0.000220253	295.237	431.466
	Cog5	0.551777	0.000728256	0.0116574	108.764	158.026
	Pstpip1	0.549438	4.12524e-05	0.00122063	354.305	492.117
	Gimap3	0.547771	6.00409e-06	0.000247138	305.847	410.627
	Smad3	0.547202	0.000753737	0.0119456	110.541	162.975
	Ppp3cc	0.546725	0.0002042	0.0044581	153.251	211.603
	Zfp652	0.546014	0.00065705	0.0106736	123.303	173.197
	Rnasel	0.54451	1.71003e-05	0.000583601	209.902	300.562
	Fgfr1op2	0.539507	4.55553e-05	0.00132344	213.573	300.331
	Usp3	0.533574	0.000632985	0.0103973	136.399	200.437
	Tapt1	0.53337	0.00540068	0.0477594	70.0415	99.9505
	Dpp8	0.531221	8.03869e-05	0.00208082	303.779	455.718
	Riok1	0.530512	0.00176886	0.0220806	106.128	143.159
	Ptpn11	0.528315	2.35565e-05	0.000768144	204.249	291.143
	Bptf	0.527415	3.33271e-08	2.76301e-06	802.938	1124.6
	Ptpn1	0.524831	0.000296575	0.00589661	185.366	265.883
	Epsti1	0.52157	7.01993e-06	0.000279778	521.347	763.199
	Scml4	0.520291	0.00406444	0.0398864	154.455	187.449
	Huwe1	0.518649	1.13357e-07	8.13209e-06	1137.85	1615.17
	Myo1g	0.517002	1.95595e-05	0.000651093	446.907	643.932
	Ncoa1	0.516711	0.00195178	0.0236419	115.952	171.144
	Nabp1	0.515948	0.00373937	0.0377069	104.902	156.389
	Nup210	0.514302	8.53462e-06	0.000328957	404.259	533.706
	Msi2	0.514068	0.000263604	0.0053686	178.484	254.493
	Inpp5b	0.512728	0.00188087	0.0230724	132.737	186.163
	Sbno1	0.51073	2.34878e-05	0.000768144	399.141	572.508
	Stat3	0.509822	0.000290942	0.0058109	347.387	508.135
	Agfg1	0.507736	0.00188271	0.0230724	110.994	157.751
	Ifnar2	0.506285	0.00405185	0.0397879	97.9444	141.383
	Cnot4	0.505847	0.00352857	0.0364311	106.253	157.494
	Arid3b	0.505587	0.00452199	0.0428821	92.5618	127.366
	Fam133b	0.505167	0.00032264	0.0063078	180.48	248.308
	Btla	0.504671	0.00222125	0.0259406	93.0168	135.08
	Abce1	0.504062	0.000857035	0.0132018	149.688	210.646
	Txlna	0.500955	0.000426072	0.00788277	231.991	323.09
	Tbc1d1	0.500931	0.000257361	0.00527201	181.11	248.674
	Scaf11	0.500863	4.70393e-05	0.0013643	315.068	457.858
	Sh3pxd2a	-0.525161	0.0003486	0.00675261	245.538	159.519
	Rgs2	-0.647907	0.000121682	0.00294584	207.151	123.367
	Ppfibp2	-0.662637	0.00572318	0.0496744	60.6731	38.1953
	Mtss1	-0.699679	0.000880713	0.0134836	87.6511	57.1297
	Papss2	-0.773981	0.00194588	0.023603	63.7434	39.9678
	Nav1	-0.897296	5.90927e-08	4.61606e-06	148.29	75.9176
	Junb	-0.943719	0.000299214	0.00593565	66.4652	37.4361
	Dclk1	-0.967338	0.000200315	0.00438995	76.4488	35.8134
	Pilrb1	-0.98242	0.00370896	0.0375146	26.813	13.4562
	Cacna1c	-1.0094	0.00136796	0.0184948	42.6944	21.9525
	Nr4a1	-1.01203	0.000138968	0.00329179	53.4253	25.4886
	Lad1	-1.09785	0.00355826	0.0365897	26.101	12.0923
	S1pr3	-1.09823	0.00312462	0.0335611	31.438	10.691
	Slc1a2	-1.1237	0.000237056	0.00499011	37.6369	16.1185
	Cubn	-1.21751	4.14173e-05	0.00122345	43.3239	20.3964
	Zc3hav1l	-1.23311	0.000442529	0.00810456	28.1782	11.1992
	Pard3	-1.30423	0.000930502	0.0140141	22.1826	10.1007
	Klri2	-1.43352	0.00124955	0.0172794	23.9163	11.1673
	Lars2	-1.45615	0.00272412	0.0305351	698067	188450
	Gcnt3	-1.51773	0.002542	0.0288805	15.0838	4.7756
	Wdr72	-1.58783	0.000773796	0.0121866	16.841	5.96498
	Atp12a	-1.76876	0.00166479	0.0213113	13.8156	3.50806
	Timd2	-1.91839	0.000147123	0.0034288	19.2154	6.5916
	AI197445	-1.96074	0.00110746	0.0159547	11.3989	3.13914
	Alx4	-2.00039	0.00022524	0.00481022	16.1353	4.27894
	Mmp13	-2.3175	0.00150142	0.0198116	9.04254	1.93324
	Il24	-3.13192	0.000483308	0.00857305	7.60079	0.843016
	Ifnk	-3.33567	0.00210376	0.0249296	5.63486	0.599081
	Ctsg	4.53397	1.09501e-07	7.88767e-06	2.07046	22.6399
	Gzmk	4.04172	8.42854e-07	4.70286e-05	1.5014	18.5946
	Lcn2	3.98754	3.5514e-05	0.00108555	3.0344	30.7991
	Camp	3.91486	0.000934391	0.0140505	2.37176	27.1605
	Ear1	3.61367	0.000216786	0.00465798	2.00938	10.4233
	Ngp	3.45003	3.56344e-08	2.92668e-06	12.9652	89.693
	Mpo	3.44961	4.669e-08	3.71323e-06	15.4974	111.877
	Dact2	3.38912	0.000527648	0.00912789	1.04586	11.3472
	Prtn3	3.28667	0.000287508	0.00577513	1.82833	12.0327
	Ltf	3.10767	9.2602e-11	1.45319e-08	20.641	124.141
	S100a8	2.9909	1.20665e-19	1.0604e-16	19.9214	132.236
	Snord2	2.90295	0.00360185	0.0368755	1.23308	7.06175
	Gzma	2.87831	1.40115e-24	3.07833e-21	16.8422	126.308
	H2-Q10	2.71498	1.50232e-07	1.04367e-05	4.87399	30.1176
	Prg2	2.68434	1.25198e-05	0.000454644	27.9721	84.917
	Klrc1	2.67138	4.63135e-17	2.32573e-14	17.4758	99.5884
	S1pr5	2.65367	1.4563e-19	1.21885e-16	16.666	103.91
	S100a9	2.55892	7.21901e-07	4.10619e-05	33.7507	147.801
	Rnf113a1	2.49864	0.00356762	0.0366264	1.58154	7.95434
	Chil3	2.48599	5.71932e-05	0.00159814	12.8573	67.7451
	Lrrc6	2.45438	1.59384e-08	1.42925e-06	8.59036	45.7159
	Cyp17a1	2.30345	0.000403621	0.00753084	3.97291	16.4312
	Hp	2.30127	7.6456e-05	0.00201468	4.877	21.0652
	Ptges3l	2.28892	0.00369672	0.0375146	2.17145	8.50608
	Elane	2.27197	4.80245e-05	0.00138829	6.52647	24.3585
	Fcnb	2.23878	0.00122103	0.0170324	3.51085	14.0376
	Klrg1	2.21817	6.41724e-07	3.69801e-05	6.66393	32.1081
	Heatr9	2.16453	9.75936e-18	5.36033e-15	24.4529	104.96
	Gp1bb	2.14834	0.000587295	0.00983076	4.08739	18.7691
	Sptb	2.07739	2.29654e-18	1.49497e-15	53.4801	156.666
	Klrb1f	2.00477	2.3498e-06	0.000111622	8.52215	29.5861
	Epb4.2	1.99866	2.19515e-06	0.000105994	18.3842	35.5594
	Prf1	1.97361	5.94695e-05	0.00164345	6.89428	26.8369
	Cd177	1.94842	0.000168041	0.00380114	6.61409	23.0326
	Baiap3	1.93619	3.772e-34	2.20989e-30	89.9795	336.588
	Apol11b	1.81773	4.2638e-06	0.000184129	13.359	34.4994
	Gypa	1.79903	0.000315601	0.0062047	39.9623	87.9357
	Ncald	1.76188	7.00945e-05	0.00187802	8.30908	32.472
	Impa2	1.72768	0.00466573	0.0437359	3.82655	13.5322
	F10	1.70296	0.00231801	0.0268566	5.73618	16.1659
	Lpin1	1.69766	8.72426e-22	1.17952e-18	125.765	417.49
	Slc4a1	1.69066	2.23862e-12	5.04435e-10	64.8983	104.411
	Mki67	1.6748	5.32606e-07	3.17325e-05	256.822	802.174
	B4galnt4	1.63941	1.86386e-06	9.30659e-05	14.1037	45.8066
	Gprin3	1.63215	5.77169e-07	3.40414e-05	20.057	55.6368
	Eomes	1.56488	3.71863e-12	7.68925e-10	36.0272	101.046
	Sfrp1	1.5433	2.56552e-05	0.000825853	14.629	38.5944
	Car2	1.53305	5.24573e-15	1.80782e-12	138.808	203.976
	Prc1	1.51183	9.45715e-09	9.083e-07	31.3837	93.4716
	Tubb4a	1.51079	0.00274031	0.030619	7.17	17.2186
	Pcgf2	1.50977	0.000156876	0.00358551	10.7812	30.8613
	Pcdhgb6	1.50354	0.00272773	0.0305415	6.99429	16.8497
	Thbs1	1.5014	0.00176865	0.0220806	260.809	627.508
	Gp5	1.48817	0.00103035	0.0151291	8.26041	22.6235
	Asap2	1.48771	1.23492e-12	2.91726e-10	41.8104	115.197
	Rnf43	1.48018	2.35839e-08	2.05203e-06	27.0218	73.167
	Abcb1a	1.47387	2.35846e-12	5.18154e-10	45.3305	125.5
	Fcgr2b	1.47081	3.96968e-06	0.000173129	17.0073	44.3297
	Podnl1	1.47032	0.00055266	0.00941472	11.3387	24.6542
	Cxcr3	1.45691	0.00179214	0.0222763	8.9223	21.3825
	Hrh2	1.45239	1.47078e-05	0.000508865	22.6023	44.1519
	Arhgap26	1.42651	3.44656e-32	1.51442e-28	310.162	811.308
	Gsg2	1.39609	5.91359e-05	0.00163939	15.0098	44.6942
	Stard10	1.39028	0.00164464	0.0211399	9.16539	23.998
	Klra14-ps	1.3869	0.000335537	0.00653089	14.7564	33.8644
	Tmcc2	1.38626	0.000130998	0.00313312	27.2655	42.969
	Klrd1	1.38297	5.43335e-07	3.21537e-05	24.8751	63.6835
	Itgax	1.37627	2.05964e-15	8.04451e-13	83.7114	223.157
	Adgrg5	1.37213	1.35855e-11	2.56752e-09	65.1565	132.545
	Racgap1	1.35907	1.36857e-14	4.53849e-12	71.1966	184.277
	Stk32c	1.35824	0.000977495	0.0145105	10.5267	27.1216
	Ppil1	1.35759	0.00178569	0.0222276	11.4787	32.2068
	Lilr4b	1.35535	0.001702	0.0216062	9.22524	22.6979
	Il12rb1	1.3515	0.000390681	0.00740586	14.7397	35.328
	Ces2g	1.34805	0.0038153	0.0382083	9.38695	21.5719
	Cenpe	1.33711	3.53492e-10	4.74272e-08	76.4464	201.849
	Kif5c	1.31194	1.78747e-09	2.08057e-07	44.6684	107.27
	Hemgn	1.30848	3.41761e-05	0.00105198	43.5555	58.2304
	Vasn	1.30818	0.00340423	0.0356147	10.3077	23.9422
	Srcin1	1.30761	0.000778557	0.0122396	11.6158	29.9024
	Simc1	1.30491	2.65436e-07	1.7089e-05	35.9517	78.9448
	Itga4	1.29158	1.81563e-22	3.19114e-19	606.062	1513.33
	Spn	1.27847	7.70731e-20	7.12967e-17	166.94	392.256
	Cit	1.27505	8.94133e-11	1.41579e-08	53.7281	132.908
	Rbm12b1	1.27079	1.60411e-07	1.10564e-05	45.8316	97.7677
	Myo1f	1.26639	2.09896e-29	6.14855e-26	302.081	734.876
	Tcea2	1.25966	0.00118932	0.016763	13.9839	31.8029
	Fam71b	1.25644	0.00555046	0.0485831	9.33555	18.0588
	Hist1h1a	1.25173	3.60495e-09	3.88716e-07	85.401	149.096
	Diap3	1.24765	7.14262e-08	5.43457e-06	38.1879	93.9673
	Ing2	1.23542	1.27592e-05	0.000460484	25.17	58.1972
	Rap1gap2	1.23477	1.05501e-12	2.63093e-10	81.8223	205.293
	Trim10	1.23418	0.0040052	0.0394723	16.7801	24.5656
	Tbl2	1.23108	0.000112806	0.00275756	18.7501	42.9565
	Xlr4a	1.22143	0.000506182	0.00883482	16.3963	37.2995
	Chpf2	1.21953	0.00131575	0.0180107	15.8631	36.8286
	Zbed6	1.20676	6.88634e-19	4.84137e-16	206.045	425.509
	Acsbg1	1.20548	1.66237e-05	0.000570661	31.6505	67.3788
	Pvt1	1.20486	5.82155e-07	3.42206e-05	53.3309	100.094
	Sytl2	1.20394	7.52969e-08	5.67991e-06	50.6287	94.7446
	Ank1	1.1877	1.16482e-06	6.24174e-05	53.6498	97.459
	Nbeal2	1.1786	3.77586e-24	7.37383e-21	322.074	676.138
	Haus3	1.17811	8.9449e-08	6.57806e-06	51.0877	117.904
	Ccl5	1.1758	2.2367e-09	2.55274e-07	59.4052	134.819
	Alas2	1.17564	5.85883e-06	0.000241725	68.8252	100.103
	Wdr95	1.17043	0.00116946	0.016603	15.1409	34.3392
	Gna11	1.16121	1.44608e-05	0.000503293	29.3547	63.2834
	Ccnl1	1.1545	4.32718e-12	8.74189e-10	142.65	308.146
	Cd22	1.15336	9.13007e-13	2.35985e-10	94.5023	208.834
	Lax1	1.15325	3.03916e-10	4.10895e-08	84.4958	188.43
	Sytl3	1.14963	7.785e-07	4.39965e-05	47.7659	99.1809
	Zfp3	1.14105	0.000477927	0.00853455	18.0058	37.0536
	Cst7	1.13875	0.000495921	0.00871631	17.6646	39.0592
	Tfrc	1.13733	5.46582e-09	5.61797e-07	104.912	211.012
	Smap1	1.13593	1.30665e-09	1.56229e-07	68.464	159.635
	Ifit1bl1	1.12711	0.000150094	0.00346655	25.8928	58.6315
	Klrk1	1.12582	1.32372e-06	6.945e-05	38.4013	84.7859
	Cd24a	1.12498	3.19127e-12	6.67734e-10	161.924	274.612
	Ermap	1.12462	0.000585691	0.00982262	30.2696	48.2526
	Fn1	1.12403	2.83587e-10	3.86382e-08	95.0073	200.563
	F2r	1.11881	9.22364e-05	0.0023427	22.3051	50.3217
	Ms4a4b	1.11594	3.98953e-10	5.27345e-08	113.74	222.69
	Fam196b	1.10914	1.6413e-06	8.3859e-05	49.123	94.3244
	Car1	1.10241	0.000842782	0.0130394	26.8164	40.7843
	Spta1	1.09676	1.42217e-05	0.000496941	73.0915	129.809
	B3gnt2	1.07767	1.3579e-05	0.000483127	36.3078	76.8426
	Arhgap10	1.07727	2.24375e-10	3.1549e-08	92.9421	195.21
	Ptpn22	1.07369	3.8796e-17	2.0663e-14	298.836	596.322
	Zfp958	1.0668	0.00329055	0.0347286	17.8158	35.4547
	Rrm2	1.06336	3.63277e-05	0.00110658	48.2386	83.9955
	Pxylp1	1.0613	0.000782111	0.0122845	23.2532	42.2626
	Slfn4	1.06009	0.00225769	0.0262615	19.3323	39.32
	Foxd2os	1.05922	0.00176196	0.0220415	17.8838	39.0635
	Fndc9	1.05835	0.000832193	0.012921	22.1822	41.5936
	Trip11	1.05769	4.91224e-20	4.79653e-17	390.84	733.117
	Cdk6	1.05532	3.93691e-06	0.000172127	38.2145	77.6205
	Slamf6	1.05244	2.73007e-07	1.74486e-05	79.622	147.137
	Ankrd12	1.04758	2.44733e-19	1.9552e-16	340.083	692.824
	Ttn	1.04502	4.38894e-13	1.22444e-10	401.178	866.803
	Usp20	1.04434	6.32199e-07	3.65511e-05	55.5019	102.15
	Spag5	1.04337	0.000416115	0.00773112	27.672	48.8064
	Srsf5	1.04323	4.16117e-17	2.15108e-14	649.056	1175.23
	Itgal	1.03803	7.47637e-18	4.23886e-15	526.356	1006.2
	Kif22	1.03665	0.00186436	0.0229163	21.8366	40.9259
	Spon1	1.03314	0.00471976	0.0440778	16.2894	29.9673
	Akap9	1.02925	4.00349e-18	2.42639e-15	566.747	1032.55
	Zbtb1	1.02443	2.33517e-12	5.18154e-10	141.02	280.018
	Srrm2	1.02272	3.80941e-15	1.45552e-12	3171.62	5684.3
	Taf1d	1.01713	1.60758e-09	1.8963e-07	119.491	232.736
	Oas1b	1.01362	0.00117548	0.0166491	31.4964	51.0699
	Cdc25b	1.01159	3.08131e-11	5.52623e-09	123.131	248.584
	Fcgr4	1.0107	0.00123173	0.0170975	23.5408	39.0041
	Myl9	1.00426	0.00530882	0.0473643	92.7553	171.362
	Cntrl	1.00226	2.26689e-18	1.49497e-15	1034.47	1898.25
	Ccne1	1.0018	0.000471316	0.00848755	27.5785	57.1895
	Smoc2	1.00135	2.39126e-05	0.000777509	42.997	78.7384
	Traf3ip1	0.999718	2.31722e-07	1.51403e-05	59.7264	115.576
	Atp8a2	0.999558	0.000162719	0.00369502	31.538	66.777
	Samd9l	0.998625	1.30396e-08	1.20697e-06	242.522	493.967
	Jak3	0.996874	4.20377e-10	5.50543e-08	158.566	304.62
	Hip1	0.985812	9.11993e-12	1.76145e-09	130.662	258.738
	Kif11	0.985023	3.75098e-05	0.00112696	50.3974	94.3088
	Sh2b1	0.983241	8.49114e-09	8.29112e-07	100.764	186.216
	Ttc14	0.982039	1.15007e-07	8.17412e-06	105.147	203.043
	Mta3	0.976283	2.09195e-13	6.33932e-11	184.52	352.29
	D17H6S56E-5	0.97583	7.33357e-06	0.00028938	57.7094	99.0948
	Gramd1b	0.975718	8.05105e-11	1.28955e-08	185.396	336.785
	Galt	0.97244	0.00396081	0.0392302	21.6392	39.8051
	Rpa2	0.972394	0.000440528	0.00809908	28.0064	58.2721
	Top2a	0.971222	6.43871e-08	4.92029e-06	154.127	280.825
	Usp48	0.970962	2.93842e-18	1.84449e-15	412.082	758.861
	Birc5	0.970717	0.00346717	0.0361013	26.9983	45.2505
	Cd5l	0.96968	1.15338e-07	8.17412e-06	160.275	268.188
	Hist1h2bb	0.965945	0.000621326	0.0102605	41.3653	58.2931
	Yipf6	0.965279	0.000402463	0.00752356	27.0454	49.9478
	Ifi203	0.964452	2.40586e-11	4.4511e-09	287.409	558.549
	Rif1	0.964081	4.19262e-15	1.5352e-12	264.551	492.526
	Hist1h1b	0.958981	1.12585e-05	0.000415948	66.5501	91.401
	Esyt1	0.956995	4.29133e-10	5.50543e-08	358.323	585.395
	Fnbp4	0.954575	1.02732e-15	4.40395e-13	379.11	641.219
	Vmp1	0.953214	1.36637e-05	0.000483207	50.3671	95.2032
	Prpf38b	0.952281	0.000418804	0.00777287	513.785	830.99
	Slc20a1	0.951473	1.24357e-09	1.49706e-07	209.158	415.699
	Phf21b	0.949508	0.00440203	0.0420754	19.5149	35.8655
	Cep250	0.945954	2.68568e-14	8.42919e-12	640.262	1164.15
	Cx3cr1	0.943679	3.77729e-05	0.00113293	43.2389	80.8407
	Tal1	0.94362	0.0017063	0.0216065	26.6639	46.6368
	Cracr2a	0.942187	1.30826e-08	1.20697e-06	148.967	253.725
	Vps13a	0.939085	1.80214e-14	5.86564e-12	298.587	561.5
	Mns1	0.938985	1.31595e-05	0.00047145	54.8804	101.985
	Macf1	0.93806	2.68204e-19	2.04955e-16	5231.25	8910.67
	Prpf39	0.934727	6.76359e-11	1.111e-08	170.671	307.909
	Mndal	0.934386	1.98538e-14	6.34454e-12	354.351	619.193
	Fam120b	0.931778	1.13122e-05	0.000415948	72.9339	133.839
	Gnptab	0.930482	5.96517e-10	7.43574e-08	116.905	224.45
	Sgk1	0.928836	3.30318e-07	2.07345e-05	73.7562	136.015
	Xrn1	0.926893	9.77813e-11	1.50654e-08	206.135	378.949
	Dock2	0.923577	6.54522e-22	9.58657e-19	2156.9	3773.31
	Zfp953	0.922619	0.00553337	0.0484818	18.8656	34.1956
	Slc9a7	0.920084	0.00521997	0.046929	19.0467	33.7516
	Pnisr	0.915946	3.99049e-10	5.27345e-08	632.064	1057.83
	Slc7a6os	0.91204	6.35003e-08	4.89895e-06	107.575	192.685
	Nktr	0.91163	8.90812e-17	4.2316e-14	437.083	781.538
	Unc5cl	0.911545	0.00391929	0.0389183	24.5559	41.3254
	Ctla2b	0.910342	0.000134347	0.00320391	44.058	74.2346
	Farp1	0.910145	0.00133634	0.0181933	24.8827	45.3027
	Rab27a	0.90843	2.62137e-06	0.000120837	69.376	126.536
	Sh2d2a	0.906306	1.21754e-06	6.46508e-05	77.5195	131.543
	E2f2	0.905062	0.00118781	0.016763	45.1059	71.8843
	Slc50a1	0.899102	0.00261071	0.0294896	29.7567	47.4534
	Gpn3	0.898938	0.00545726	0.0480626	20.1488	38.123
	Arhgap27os3	0.898787	0.00311576	0.0335349	23.8349	46.8731
	Rfc5	0.896878	0.00487415	0.0449465	19.2963	36.729
	Unkl	0.896795	7.98139e-05	0.00207926	55.665	98.6465
	Rb1cc1	0.894043	7.69563e-13	2.04937e-10	228.796	417.194
	Fryl	0.880617	1.84755e-15	7.38011e-13	635.639	1150.28
	Cd3g	0.878669	1.15289e-06	6.19669e-05	95.5537	168.907
	Alox12	0.878617	0.000270272	0.00548533	70.4504	116.867
	Zfp260	0.878185	1.38595e-05	0.000488166	74.1483	141.257
	Slc4a7	0.876504	3.79855e-08	3.09089e-06	113.153	205.035
	Syt11	0.875665	0.00180914	0.02244	27.6316	54.8226
	Etohi1	0.872762	6.87139e-05	0.00184384	51.2345	94.4547
	Ogt	0.872453	4.25678e-08	3.41631e-06	332.333	602.414
	Cenpf	0.872181	3.83767e-05	0.00114908	67.2448	123.013
	Sp100	0.871571	3.97396e-20	4.10861e-17	931.146	1604.42
	Mtif2	0.870997	9.97032e-06	0.000375243	63.979	116.868
	Bpgm	0.870632	0.000544794	0.00933266	39.2131	60.497
	Setd4	0.870392	0.00405214	0.0397879	28.0194	43.5549
	Iqgap2	0.867633	4.44568e-15	1.56275e-12	386.558	678.446
	Pmm2	0.86743	5.22262e-06	0.0002196	72.1931	126.107
	Mx1	0.867348	0.000743574	0.0118272	32.0105	56.1743
	F2rl1	0.866994	0.00522753	0.0469412	21.5513	39.2881
	Ikzf3	0.866609	1.08585e-12	2.65067e-10	423.54	784.853
	Kif20b	0.866139	1.4526e-05	0.000504565	71.1705	137.424
	Slc2a3	0.865632	5.43133e-05	0.00153228	73.7693	125.173
	Adam19	0.863392	1.28969e-10	1.9374e-08	169.94	305.631
	Cecr5	0.86116	0.000135849	0.00323097	57.2142	92.6705
	Pf4	0.860333	0.000474242	0.00850539	66.7387	117.048
	Pcf11	0.860266	1.06279e-12	2.63093e-10	280.422	493.216
	Usp15	0.858852	3.62776e-13	1.02841e-10	283.745	503.664
	Casp4	0.858704	0.000859947	0.0132235	33.5874	58.4957
	Tbce	0.857484	0.000476875	0.00853388	39.3531	66.5523
	BC094916	0.856332	0.000721381	0.011579	43.484	71.6722
	Pus3	0.855215	0.00355527	0.0365851	29.279	47.0425
	Rbm12b2	0.852642	3.74436e-09	4.01286e-07	157.741	257.166
	Peak1	0.851623	2.60928e-08	2.2371e-06	157.304	283.929
	Dok2	0.851191	0.0035014	0.0363071	30.0478	54.1787
	Hip1r	0.850796	8.58049e-09	8.33208e-07	193.168	346.308
	B3gntl1	0.846097	0.00243992	0.0280105	31.9744	50.1244
	Mcm9	0.844756	0.000121121	0.0029363	63.2234	101.667
	Manf	0.843799	0.00115323	0.0164389	31.6807	56.14
	Pola1	0.843456	3.70137e-05	0.00111587	88.7226	165.934
	Thap3	0.840507	0.00380312	0.0381527	27.7958	45.6412
	Tespa1	0.840439	2.4992e-06	0.000117449	102.118	176.452
	Luc7l2	0.840044	4.34629e-15	1.55899e-12	747.226	1244.84
	Luc7l3	0.839404	9.97705e-13	2.5414e-10	578.81	996.817
	Gimap8	0.839261	1.19473e-15	4.99966e-13	456.364	771.958
	Dock5	0.836946	2.86071e-07	1.80863e-05	154.3	282.235
	Ankrd16	0.836108	0.00133076	0.0181313	45.1416	65.2672
	Zfc3h1	0.83549	4.85985e-13	1.33464e-10	404.752	703.183
	Pspc1	0.834163	3.528e-09	3.82766e-07	198.818	349.083
	Dennd4c	0.831179	2.00349e-07	1.34959e-05	115.66	201.756
	Jmjd6	0.826791	2.1574e-05	0.000714095	60.0896	105.406
	BC005561	0.825852	4.20008e-05	0.00123652	80.3431	135.649
	Rad50	0.82441	3.51334e-09	3.82766e-07	140.663	247.825
	Slc2a4rg-ps	0.824296	0.00477999	0.0444514	31.2063	48.939
	Pibf1	0.824247	1.59417e-05	0.000548318	70.9686	117.813
	Med14	0.823765	4.74714e-06	0.000202024	109.302	192.451
	Zufsp	0.823088	1.21919e-05	0.000444573	97.4923	162.249
	Rgs18	0.822399	0.000570699	0.00963556	65.4483	106.949
	Cep152	0.820871	1.84609e-09	2.13467e-07	162.925	278.997
	Dennd2d	0.818678	2.60959e-11	4.77773e-09	242.04	385.626
	Pcsk7	0.817131	6.28527e-05	0.00171888	73.8415	117.929
	Pfkp	0.816305	2.109e-11	3.94338e-09	224.38	392.962
	Cdk13	0.813596	2.28827e-10	3.19195e-08	240.853	425.441
	Dnajc1	0.813312	3.67404e-08	3.00349e-06	153.702	259.508
	Dyrk2	0.811591	3.66354e-05	0.0011094	64.1787	107.656
	Nt5c3b	0.811369	0.000250331	0.0051784	43.8371	73.0637
	Unc119b	0.809913	0.000229362	0.00488784	48.1784	85.8351
	Hsd11b1	0.809573	0.000399632	0.0074882	50.3032	76.5446
	Rnf139	0.808666	0.000686166	0.0110643	42.0911	75.3679
	Ccdc88c	0.806363	1.75091e-10	2.5645e-08	1585.01	2444.15
	Zfp451	0.805182	5.92532e-05	0.00164005	62.3319	112.617
	Tspyl2	0.804975	3.21313e-05	0.00099954	68.9594	116.535
	Naip5	0.802723	0.000853119	0.0131683	46.687	86.9522
	Trmt10c	0.801361	0.00349143	0.0362573	34.4746	61.9029
	Cd96	0.798851	0.00173198	0.0217801	46.8932	70.984
	Cep350	0.797256	8.0081e-13	2.10075e-10	470.907	786.083
	Zc3h13	0.796802	7.95474e-09	7.89901e-07	306.172	519.821
	Ctsw	0.794984	9.70907e-06	0.000368567	92.3706	140.495
	Asxl1	0.794572	1.32519e-10	1.97386e-08	232.109	367.215
	Rabep2	0.793538	0.000142739	0.00334952	99.5039	160.625
	Hid1	0.793314	2.16954e-05	0.000716764	70.818	117.379
	Slfn1	0.792985	2.87465e-05	0.000911831	67.9	116.737
	Sacs	0.792078	0.00347122	0.036122	33.9942	58.0872
	Mmrn1	0.791351	0.00091169	0.0137793	95.5275	152.908
	Zcchc7	0.790476	4.36497e-09	4.62161e-07	205.309	333.473
	Ash1l	0.787931	5.24879e-12	1.04152e-09	553.196	936.201
	Mapk1ip1	0.787929	0.000448303	0.00816386	53.8475	85.4206
	2025-03-07	0.787616	8.75435e-08	6.49226e-06	127.001	212.849
	Cnot3	0.786575	6.38291e-08	4.89895e-06	193.406	303.257
	Parp14	0.785698	2.59574e-12	5.56374e-10	388.758	693.964
	Prrc2c	0.78536	8.87736e-15	3.00055e-12	1102.2	1755.88
	Epb4.1	0.784825	1.24485e-12	2.91726e-10	375.183	620.557
	Gcc2	0.784739	9.11845e-07	5.05571e-05	162.727	277.772
	Lilrb4a	0.784103	0.00212345	0.0250818	38.563	61.9277
	Prpsap1	0.783747	0.00277571	0.0308901	34.2573	56.3079
	Tuba4a	0.781581	0.00172778	0.0217801	58.0929	98.1116
	Slc5a3	0.781289	0.00187549	0.0230354	39.1464	64.8176
	Camk2g	0.780073	4.24994e-05	0.00124911	69.9619	114.722
	Tsr3	0.779679	0.00329397	0.0347299	35.4336	61.9337
	Gimap9	0.779591	0.000276543	0.00559323	61.0221	95.664
	Armc7	0.778536	0.000289263	0.00579054	51.4989	86.4492
	Uimc1	0.778346	3.96427e-09	4.22279e-07	189.564	298.422
	Leng8	0.777239	2.12256e-07	1.41311e-05	599.516	878.331
	Itgb2	0.775675	8.95204e-16	3.93352e-13	512.408	869.569
	Ms4a6c	0.775627	5.1882e-05	0.00148032	77.6072	126.702
	Clca3a1	0.775464	0.00237676	0.0274648	40.1097	64.9721
	Ubash3a	0.773678	9.86405e-07	5.40095e-05	121.78	191.676
	Zfp830	0.77145	0.00142221	0.0190234	49.4232	82.4346
	Gab3	0.769405	0.000872416	0.0133801	44.8838	73.4457
	Cd8b1	0.767846	3.57683e-06	0.000158753	109.461	176.462
	Casp1	0.766957	5.77516e-05	0.00161118	74.3989	124.814
	Sgsh	0.766475	0.004393	0.0420541	39.2093	60.5422
	Hmbs	0.763923	0.00115142	0.0164329	60.466	78.2695
	Zfp292	0.763427	2.41723e-13	7.08088e-11	496.93	807.091
	Rassf1	0.763138	0.00417397	0.0405795	34.5566	53.8947
	Rufy2	0.762363	7.8639e-07	4.41584e-05	147.381	223.738
	Cd6	0.761738	2.84195e-06	0.000129741	208.577	293.411
	D8Ertd82e	0.761408	0.000837958	0.0129991	43.8175	72.5409
	Trnt1	0.761349	8.06044e-05	0.00208339	64.3858	109.965
	Trerf1	0.760754	0.000621042	0.0102605	57.3235	97.5919
	Ccdc59	0.760686	0.00329158	0.0347286	53.8306	82.672
	Arid4b	0.760506	6.56039e-13	1.77393e-10	420.747	676.689
	Tpcn2	0.760454	0.00184714	0.0227507	53.079	78.1011
	Snrnp48	0.758839	7.7719e-06	0.000304229	99.0755	152.094
	Sorl1	0.758817	3.98536e-12	8.14496e-10	340.635	560.648
	Rbm33	0.758483	5.27398e-12	1.04152e-09	457.538	732.024
	Adamts10	0.757273	7.36924e-07	4.17812e-05	230.289	356.276
	Safb2	0.756604	1.50973e-08	1.36077e-06	551.064	890.987
	Shfm1	0.755527	0.000660349	0.0107168	79.127	136.408
	Esyt2	0.751466	4.26334e-10	5.50543e-08	325.6	509.557
	Fubp1	0.750975	2.33872e-07	1.52242e-05	255.296	424.642
	Atrx	0.750051	1.16173e-10	1.76022e-08	1333.9	2171.03
	Slc16a1	0.749725	0.00313721	0.0336537	32.7725	50.9884
	Lincpint	0.747884	1.31703e-05	0.00047145	130.788	193.369
	Ralgapa2	0.747738	2.62833e-05	0.000844526	155.883	266.877
	Ccna2	0.744439	0.00475079	0.0442735	43.3882	64.7774
	Whsc1	0.744413	1.7726e-06	8.90149e-05	143.483	256.736
	Prrc2b	0.744066	5.4551e-10	6.89776e-08	654.04	1037.01
	Card11	0.74385	4.48666e-08	3.58443e-06	443.657	726.532
	Hist1h1d	0.742072	0.000910902	0.0137793	73.2741	109.609
	Tipin	0.742052	0.00522867	0.0469412	32.6577	54.0396
	Atp10d	0.741646	2.07314e-06	0.000101497	157.321	245.521
	Golga4	0.740371	4.00842e-11	6.97544e-09	695.446	1104.4
	Cdadc1	0.740267	0.00365486	0.0373042	42.261	63.681
	Snx19	0.740226	0.000674603	0.0108983	52.6084	79.9244
	Rabggtb	0.739011	0.000147289	0.0034288	72.9326	125.705
	Cdk17	0.735979	1.33263e-06	6.95024e-05	167.916	285.991
	Ankrd28	0.735353	0.00159735	0.020689	71.651	113.384
	Xrn2	0.735198	3.1905e-12	6.67734e-10	489.554	782.177
	Nrgn	0.73458	0.00384388	0.038389	42.5291	67.4438
	Lrrk1	0.733536	3.8564e-06	0.000169875	122.772	205.623
	Vps33b	0.731927	0.000244317	0.00509384	76.4073	119.356
	Dtx3	0.731288	0.00104502	0.0152552	51.6035	85.8482
	Rasal3	0.731127	2.08871e-10	3.00912e-08	624.017	953.964
	Ddx21	0.73075	1.1015e-06	5.93865e-05	305.353	522.845
	Pwwp2a	0.73038	0.000442562	0.00810456	69.9545	118.432
	Rpn1	0.730275	0.000321522	0.00630699	70.6997	116.612
	Zc3hav1	0.728802	5.24224e-11	8.94539e-09	346.797	549.109
	Zfp280c	0.728669	0.0020791	0.0248081	47.7843	73.4089
	Eea1	0.726411	6.07878e-07	3.53777e-05	147.163	247.762
	Tmem87a	0.726307	3.73052e-05	0.00112273	101.009	166.308
	Cog3	0.72486	9.75203e-05	0.00245913	77.2362	128.515
	Casp8ap2	0.72377	3.48934e-06	0.000156851	147.361	242.134
	Gripap1	0.723743	4.20357e-07	2.58328e-05	380.963	615.697
	Lamc1	0.723514	0.00312582	0.0335611	42.9214	73.3006
	Gpr183	0.723046	0.00109676	0.0158853	58.3273	94.3417
	Rbm15	0.722266	7.31337e-05	0.00194463	90.6874	150.566
	B4galt1	0.722029	0.000524814	0.00909678	52.3418	90.5067
	Rinl	0.721619	4.8809e-07	2.92787e-05	220.525	344.941
	Ahctf1	0.720019	9.27958e-08	6.76754e-06	228.347	375.819
	Pdzd8	0.720017	3.28448e-06	0.000148021	144.734	241.451
	Arntl	0.718798	0.000585032	0.00982262	54.536	86.381
	Prr14	0.717051	4.78363e-05	0.00138512	96.9162	144.592
	Prdm2	0.715864	7.70877e-09	7.74225e-07	273.612	443.899
	Ehd3	0.71565	6.44694e-05	0.00175405	86.7253	141.258
	Slc28a2	0.715101	1.51518e-06	7.80961e-05	195.243	257.706
	Rbbp6	0.714748	6.86905e-09	6.97863e-07	444.258	684.956
	Mphosph8	0.71421	6.80506e-06	0.000274679	146.747	232.776
	Ybx3	0.71184	0.000169188	0.00381726	75.931	117.392
	Smc5	0.710592	8.60421e-08	6.40807e-06	218.239	338.349
	Lgals1	0.709717	0.000886014	0.0135296	54.4905	84.8335
	Ggps1	0.709569	0.00304844	0.0330125	36.8265	58.6587
	Rab11fip4	0.707189	1.3406e-05	0.000477939	103.785	162.193
	Nav2	0.706882	0.000348554	0.00675261	66.9878	106.364
	Rbak	0.706682	0.00244548	0.02805	50.5339	73.5332
	Acap3	0.706505	0.000288125	0.00578092	75.0002	120.716
	Pms2	0.706134	0.00310767	0.0334689	42.24	66.1004
	Arrdc1	0.705989	0.00120241	0.0168595	50.8948	78.2626
	Secisbp2	0.70429	1.14611e-07	8.17412e-06	190.472	292.312
	Ankrd26	0.70385	0.000204808	0.0044581	109.832	170.969
	Rbm6	0.703715	2.8395e-08	2.39937e-06	270.219	430.841
	Smc3	0.702031	2.18111e-08	1.91676e-06	241.482	399.909
	Dnah8	0.701923	2.15573e-10	3.08042e-08	705.695	1044.88
	Ccpg1	0.701375	3.9804e-05	0.00118979	122.837	179.204
	Clspn	0.69885	0.00143628	0.0191533	48.2011	79.6179
	Tor4a	0.698735	0.00503944	0.0457125	37.6143	59.3704
	Srsf6	0.698376	8.2545e-08	6.20005e-06	228.45	371.349
	Kri1	0.696187	1.57916e-06	8.11558e-05	321.275	492.386
	Ccnt2	0.695291	1.14817e-05	0.000420423	151.985	222.523
	Akna	0.694493	3.96891e-11	6.97544e-09	944.431	1456.12
	Fxyd5	0.694428	1.28287e-06	6.7711e-05	180.28	275.356
	Phf21a	0.694303	4.53398e-07	2.73846e-05	193.487	314.351
	Ccdc171	0.693208	0.000604839	0.0100669	71.8799	102.196
	Krit1	0.692658	0.000570306	0.00963556	78.1955	121.824
	Tug1	0.690982	7.06484e-05	0.00188998	136.446	223.098
	Cep63	0.690926	0.000239724	0.00501593	93.2558	138.381
	Prkar2b	0.69034	0.000783175	0.0122903	85.6157	123.441
	Spg7	0.689696	0.000295198	0.00588254	106.96	162.689
	Cd84	0.687006	5.32577e-08	4.17883e-06	224.957	353.338
	Gabbr1	0.686219	2.39357e-06	0.000113395	184.983	300.09
	Golga1	0.685988	4.65769e-06	0.000198698	143.829	218.687
	Clk4	0.68568	3.55144e-06	0.000158427	168.758	251.857
	Fam46c	0.684981	0.00114986	0.0164309	60.5398	94.8041
	Zfp646	0.68476	1.0058e-06	5.49003e-05	170.739	265.302
	Chd1l	0.684255	2.41552e-05	0.000783305	125.943	188.383
	Bicd2	0.683788	7.01854e-06	0.000279778	120.826	191.37
	Cdc73	0.682426	6.54311e-06	0.000265593	136.644	222.325
	Ranbp6	0.681447	0.00156205	0.020367	48.5703	78.2346
	Zfp182	0.680809	0.00407587	0.0399655	58.3894	96.8727
	Osbpl5	0.679945	0.00152449	0.0200557	64.6482	108.295
	Mical1	0.679798	1.76195e-06	8.89065e-05	242.584	380.362
	Rbm26	0.677862	2.85769e-07	1.80863e-05	191.812	294.753
	Hnrnph2	0.677316	0.002173	0.0255299	55.7646	85.1764
	Zfp131	0.676471	0.000246971	0.00513699	84.6331	139.79
	Fam160a2	0.673761	0.00551294	0.048351	39.1179	60.9289
	Hmgb2	0.673051	0.000387995	0.00737232	79.9582	130.076
	Paxip1	0.672883	0.0021848	0.0256342	54.3096	84.5156
	Ddx46	0.672164	2.03972e-10	2.96283e-08	555.502	847.767
	Cep95	0.671803	0.000139702	0.00330027	97.4002	150.869
	Kif15	0.671584	0.00199653	0.024035	50.5622	83.1304
	Zbtb38	0.67032	6.38631e-05	0.00174025	101.25	162.1
	Lime1	0.670012	0.000446616	0.00814286	96.4777	134.24
	Ipcef1	0.669692	1.07484e-05	0.000400243	165.851	233.258
	Dbf4	0.669455	0.0037305	0.0376391	48.6711	78.1833
	Bod1l	0.669414	6.98435e-10	8.5844e-08	728.062	1074.57
	Hltf	0.669353	1.1899e-06	6.35677e-05	175.716	284.027
	Brwd3	0.667771	0.00114029	0.0163473	73.4266	119.589
	Lig1	0.666383	0.00396185	0.0392302	59.719	97.2765
	Dnmt1	0.66637	4.25697e-10	5.50543e-08	568.265	896.652
	Srsf11	0.666113	2.53021e-06	0.00011796	215.007	340.009
	Vps8	0.665891	0.000255919	0.00524858	81.1133	122.604
	Atp1b3	0.665249	6.83474e-06	0.000274891	159.251	246.66
	Lrrc47	0.663555	0.00064539	0.0105422	65.8967	103.929
	Baz1a	0.663304	2.33488e-09	2.6476e-07	475.633	757.324
	Ubr2	0.663236	1.73057e-09	2.02777e-07	409.16	607.221
	Luc7l	0.660867	2.13971e-08	1.88983e-06	265.497	407.16
	Zc3h11a	0.660441	7.89806e-09	7.88729e-07	341.814	519.746
	Sdccag3	0.660434	0.000531632	0.00917775	86.9452	134.923
	Fam65b	0.659972	2.69499e-10	3.70056e-08	720.965	1061.84
	Zfp36l2	0.659595	0.000174391	0.00391455	117.668	186.405
	Piezo1	0.658415	1.98104e-06	9.80808e-05	172.709	267.613
	Trmt6	0.655376	0.00050107	0.00878046	77.8037	120.643
	Sntb2	0.655122	0.00375702	0.0378415	53.9672	85.9153
	Usp33	0.654328	9.09092e-05	0.00231568	136.342	207.772
	Txndc5	0.654141	0.000120432	0.00292365	107.5	169.503
	Zfyve16	0.653931	0.00202275	0.0242675	52.4664	84.3123
	Asxl2	0.652185	6.9512e-06	0.000278602	215.123	332.73
	Ap1s2	0.651637	0.00493199	0.0452425	48.4329	79.3743
	Terf1	0.651132	0.00113696	0.0163262	75.3688	115.575
	Phf20l1	0.65113	1.1618e-08	1.09784e-06	709.309	1006.57
	Pura	0.650812	0.000768075	0.0121182	106.797	148.745
	Nipal3	0.650622	0.000522364	0.00906324	77.5666	119.304
	Nol10	0.650451	2.32812e-05	0.000763416	122.354	199.102
	Dennd1c	0.649456	4.03352e-05	0.00120158	555.514	772.992
	Iqsec1	0.646463	2.83661e-05	0.000904831	161.918	243.345
	Wdhd1	0.646253	0.00161983	0.0209032	62.3021	103.927
	Mdm2	0.645803	2.24742e-06	0.000107977	177.133	275.562
	Zfp658	0.645205	0.00352059	0.0363987	47.3032	73.3008
	Leo1	0.64487	8.20402e-05	0.00211428	102.784	166.044
	Rsrc1	0.644623	0.000124302	0.00300514	170.167	255.443
	Smarcc2	0.644202	1.35422e-06	7.04194e-05	687.68	1008.52
	Ddx18	0.64414	0.00452031	0.0428821	53.3563	76.1939
	Ppp1r15b	0.643928	5.47665e-05	0.00154012	111.522	174.104
	Tial1	0.643603	0.00103783	0.0151755	83.7387	131.221
	Calu	0.642788	0.000560718	0.00953112	80.2161	133.364
	Cenpo	0.642635	0.00455664	0.0429818	53.2814	77.1404
	Usp53	0.642092	0.00141331	0.0189621	60.7977	91.863
	Ccnl2	0.641673	8.15268e-06	0.000318426	193.031	291.552
	Bcap31	0.641045	0.00233283	0.0270105	51.4994	79.6584
	Zfp638	0.639766	2.02315e-06	9.96045e-05	319.795	513.145
	Golga3	0.639461	2.33891e-06	0.000111406	178.005	275.645
	Dcaf15	0.639224	0.000731944	0.0117058	78.5513	115.385
	Mrs2	0.637935	0.00508939	0.0460285	52.7095	75.4025
	Abca2	0.63785	5.45354e-06	0.000226599	200.989	285.768
	Uggt1	0.636657	4.31031e-07	2.63965e-05	261.29	412.932
	Atm	0.635706	2.12646e-06	0.000103818	246.246	382.262
	Dmtf1	0.635462	6.11802e-05	0.00167754	212.234	304.705
	Ubac2	0.633874	0.00216876	0.0254971	58.6124	88.95
	Ing1	0.633349	0.000322204	0.0063078	85.12	131.428
	Zfp146	0.633331	0.00135897	0.0184158	64.354	99.4396
	Gltscr1l	0.632837	0.00320644	0.034114	61.5131	102.15
	Ube4a	0.632528	0.000270195	0.00548533	101.447	145.666
	Larp1b	0.632415	0.00450551	0.0427817	46.0368	71.5324
	Gramd3	0.631732	4.09253e-07	2.54171e-05	290.295	412.392
	Snapc3	0.631269	0.00213048	0.0251479	78.1321	114.04
	Esco1	0.631084	0.000260964	0.00532101	109.157	167.221
	Eif4e2	0.630801	6.10971e-05	0.00167754	102.15	156.877
	Fyco1	0.630083	4.38127e-07	2.67379e-05	324.978	456.372
	Ubn1	0.629709	2.31493e-06	0.000110864	207.902	312.825
	Pik3ap1	0.628703	0.00010536	0.00261926	120.29	181.231
	Cep135	0.628567	0.000308212	0.00607302	151.22	223.237
	Cnst	0.627105	0.000165261	0.0037479	91.3591	144.578
	Lbr	0.626685	3.04663e-05	0.000951112	160.615	242.4
	Adcy7	0.626286	8.19325e-09	8.09014e-07	769.842	1098.65
	Ppp1r18	0.625753	1.40648e-05	0.000493419	195.189	309.561
	Ep400	0.625427	8.41275e-09	8.26048e-07	477.103	698.397
	Ddx31	0.62459	0.00488996	0.0450031	48.613	73.5552
	Clk3	0.62448	5.22474e-05	0.00148592	127.646	190.525
	Fam208a	0.62295	1.06331e-06	5.78601e-05	244.448	375.873
	Svil	0.622752	4.50297e-07	2.72911e-05	251.578	372.013
	Zbtb11	0.622461	0.00320307	0.0340988	105.297	166.375
	Srbd1	0.621901	0.00122618	0.0170503	69.2816	105.131
	Atad2	0.621888	0.000112735	0.00275756	146.745	233.893
	Cmah	0.621803	6.37432e-08	4.89895e-06	379.539	551.686
	Itk	0.621675	7.14285e-07	4.07606e-05	328.258	425.567
	Ssb	0.621502	1.47511e-05	0.000509363	199.951	319.728
	Clip1	0.621254	1.4043e-08	1.27885e-06	419.824	613.205
	Atad2b	0.621115	1.31417e-06	6.9155e-05	252.533	398.133
	Zc3h6	0.620863	0.00114321	0.0163757	96.2612	127.569
	Upf3b	0.620548	0.00019901	0.00437226	134.47	196.588
	Herc2	0.620413	9.76663e-11	1.50654e-08	683.041	1006.5
	Mcm2	0.620164	0.00134128	0.0182464	65.6408	104.438
	Ppp1cc	0.620002	0.00256794	0.0291375	61.6727	101.702
	Fus	0.619498	1.85801e-06	9.30383e-05	229.064	323.261
	Smc1a	0.619229	5.66579e-06	0.000234863	420.553	646.275
	Rsbn1l	0.618522	0.000367333	0.00706373	103.073	160.374
	Abracl	0.616335	0.000644186	0.0105323	75.7669	116.249
	Adss	0.616283	0.000609256	0.0101213	86.5493	137.268
	Pde2a	0.616275	0.000104713	0.00260686	257.1	366.06
	Tpr	0.616012	2.62283e-07	1.69481e-05	897.436	1390.4
	Ggnbp2	0.615794	4.11402e-07	2.54606e-05	244.455	364.137
	Zfp263	0.615678	0.000160484	0.00365144	100.974	146.992
	Trappc6b	0.614751	0.00387547	0.0386579	52.5421	77.8679
	Cep295	0.613144	9.01465e-06	0.000345942	168.167	244.579
	Nsmaf	0.613142	1.59896e-07	1.10564e-05	265.369	404.79
	Hdgfrp3	0.612441	0.00369179	0.0375146	58.9129	92.6681
	Herc6	0.612286	0.0008589	0.0132189	103.771	165.253
	Wdr44	0.611424	0.00277843	0.0308901	71.0452	101.524
	Dnajc3	0.611238	3.50079e-05	0.0010757	181.509	273.877
	Zcchc6	0.611142	2.13159e-08	1.88983e-06	383.127	567.966
	Zfp12	0.610504	0.005091	0.0460285	68.1269	94.8055
	Rsl1d1	0.610483	0.000305187	0.00602693	111.236	172.544
	Bzw2	0.61006	0.000222902	0.00477189	91.9734	136.237
	Tpp2	0.60986	3.66191e-05	0.0011094	171.309	269.134
	Thoc2	0.609147	9.2424e-08	6.76754e-06	391.724	577.323
	Pdia4	0.609126	0.000461961	0.00834473	128.592	175.272
	Ythdc1	0.608952	1.29958e-07	9.10017e-06	417.312	634.748
	Chfr	0.60833	8.26402e-05	0.00212662	127.195	195.351
	Ppil2	0.608252	2.89566e-05	0.000915362	150.56	224.115
	Gbp6	0.608003	0.00198874	0.0239905	74.8054	100.352
	Cep162	0.607849	0.000863882	0.0132724	87.6701	135.276
	Gdi1	0.607415	1.27395e-05	0.000460484	152.756	227.475
	Mast3	0.607215	0.000637781	0.0104568	187.688	262.559
	Acsl5	0.606479	0.000177573	0.00396573	99.6637	157.285
	Psip1	0.606388	2.15814e-06	0.000105073	245.238	375.088
	Phka2	0.606194	0.00411591	0.0402343	63.3792	90.1506
	Usp34	0.606041	2.15644e-05	0.000714095	373.393	589.546
	Cyth4	0.605706	1.17549e-08	1.10483e-06	377.227	574.976
	Pnkp	0.605463	0.00517194	0.0465687	48.7762	76.7582
	H2-T23	0.60522	0.000180723	0.00402185	123.559	193.57
	Aftph	0.604742	2.06144e-06	0.000101206	236.322	357.216
	Etfb	0.60383	0.00251802	0.0287008	67.422	99.1047
	Zfr	0.601913	1.41339e-05	0.000494855	185.835	288.053
	Brpf1	0.601722	1.82789e-05	0.00061311	153.069	231.599
	Kidins220	0.601642	3.11717e-06	0.000141569	353.452	516.486
	Ctdp1	0.600011	0.000646706	0.0105539	92.3928	139.257
	Hipk1	0.599544	1.0807e-06	5.8444e-05	372.189	543.799
	Irf2	0.599477	5.32348e-05	0.00150912	278.334	419.54
	Ccdc55	0.599461	0.000510739	0.00887907	95.5916	143.628
	Gsap	0.598059	0.000986061	0.0145884	123.039	189.443
	Cdk12	0.597171	7.83843e-07	4.41565e-05	270.68	406.713
	Topbp1	0.596924	0.000190933	0.00423717	151.03	242.756
	Vps13b	0.596903	5.01466e-05	0.00143547	391.233	592.94
	Taok2	0.595855	1.05952e-05	0.000396217	255.004	388.909
	Flot1	0.595579	0.00471266	0.0440349	71.8513	107.666
	Setd2	0.595012	2.50726e-06	0.000117479	505.912	773.432
	Ddi2	0.594745	0.000984758	0.0145814	84.53	133.889
	Dtx1	0.594635	0.000362145	0.00698689	122.422	193.238
	Otud4	0.594523	1.10085e-05	0.000408197	235.773	362.158
	Smg1	0.594521	1.20605e-07	8.51307e-06	900.501	1304.65
	Zranb2	0.593885	0.000106377	0.00263706	131.484	199.092
	Cdk11b	0.593823	6.72508e-05	0.00181288	788.085	1068.16
	Nat10	0.593356	7.14464e-05	0.00190842	164.034	230.132
	Ercc4	0.593055	0.00203329	0.0243772	88.3944	125.131
	Emg1	0.592179	0.000483872	0.00857311	88.6685	131.084
	Zfp280d	0.590536	0.00483813	0.0447086	71.881	105.857
	Plcb3	0.58983	0.00181839	0.0225229	71.8933	107.858
	Cd5	0.589707	1.13677e-05	0.000417117	221.123	289.38
	Asap1	0.588966	2.48565e-07	1.6121e-05	300.418	460.075
	Prr14l	0.587806	2.1763e-05	0.000717647	213.197	334.001
	Son	0.587795	1.0175e-08	9.71935e-07	944.412	1419.4
	Terf2	0.586571	0.00528846	0.0473269	67.7888	96.3092
	Sec23ip	0.586309	0.00123251	0.0170975	96.1642	152.412
	Cds2	0.58624	0.000141379	0.00332649	129.278	195.129
	Ptpre	0.586239	0.00116616	0.0165715	88.092	140.869
	Zc3h7a	0.586169	4.06077e-05	0.00120358	218.487	311.963
	Taf15	0.585392	0.000378845	0.00726127	108.334	164.921
	Nlrc3	0.584904	0.000153953	0.00354636	140.803	184.594
	Phtf1	0.584855	0.00400492	0.0394723	60.2948	92.9571
	Npat	0.584426	0.00369699	0.0375146	59.2223	90.2239
	Pnpla6	0.583369	0.00142494	0.0190455	78.3276	108.932
	Ncoa5	0.58334	0.00443458	0.0422222	86.7234	134.326
	D19Bwg1357e	0.583296	0.000136973	0.0032489	142.973	214.789
	Trim37	0.583129	0.00197005	0.0238043	80.5484	121.799
	Ranbp2	0.58295	3.91075e-06	0.000171536	481.109	737.585
	Senp6	0.58258	2.72448e-05	0.000872232	257.571	384.475
	Sfpq	0.581776	6.51163e-06	0.000264927	1024.73	1535.35
	Gpr132	0.581495	0.00121821	0.0170066	82.8048	123.537
	Tubgcp6	0.580869	0.000621722	0.0102605	109.797	155.736
	Spata13	0.580302	7.21338e-06	0.000285546	267.542	391.933
	Gbp3	0.58028	0.00241198	0.0277987	97.2942	137.235
	Zzef1	0.579937	4.7454e-07	2.85634e-05	329.166	467.595
	Cog4	0.579731	0.000391736	0.00740586	99.3997	149.246
	Trim25	0.579603	0.000154669	0.00355819	136.837	209.247
	Srpk1	0.579116	1.61506e-06	8.27589e-05	504.864	711.42
	Rps6kb1	0.578843	0.000391056	0.00740586	133.593	198.619
	Rhot2	0.577852	0.000176971	0.00395731	127.93	192.625
	Ccdc186	0.577777	0.00353209	0.0364311	75.9261	117.005
	Sugt1	0.577474	0.001111	0.0159926	82.5513	125.436
	Eftud1	0.576716	0.00515524	0.0464962	72.0983	102.795
	Tfdp1	0.576638	0.00480608	0.0445889	58.1743	88.9136
	Nop14	0.576383	0.000361183	0.006976	155.239	217.973
	Kdm4c	0.575358	0.000724281	0.0116149	120.778	173.595
	Trpm7	0.575256	2.93642e-05	0.00092658	181.645	258.724
	Taf1	0.574143	1.24646e-06	6.59871e-05	280.761	413.067
	Brd8	0.573991	6.07144e-06	0.000249326	242.899	341.592
	Aup1	0.573851	0.00173376	0.0217801	89.0078	130.461
	Rnf145	0.573713	4.36818e-05	0.00127746	155.183	222.027
	Txlng	0.573607	0.00477871	0.0444514	60.4131	91.5729
	Samm50	0.57293	0.0010485	0.0152933	101.793	153.946
	Rsf1	0.571668	1.33474e-05	0.000476816	357.68	534.403
	Hn1	0.571292	0.00219942	0.025737	90.8517	139.181
	Rnf216	0.571158	0.00117439	0.0166491	115.509	180.011
	Lats1	0.571148	0.000461597	0.00834473	122.818	185.698
	Nmd3	0.571038	0.00545682	0.0480626	53.1483	79.3836
	Sdf4	0.57066	0.000732851	0.0117096	248.562	368.047
	Zfp207	0.570651	1.71692e-05	0.000583743	269.518	407.508
	Bdp1	0.570471	4.47011e-06	0.000191626	315.25	477.541
	Mettl3	0.569957	0.00247854	0.0283797	81.7128	119.019
	Fam208b	0.56946	8.69639e-05	0.00222486	172.501	252.807
	Ranbp1	0.569291	0.00281947	0.0312255	74.0016	112.93
	Trim12a	0.569192	6.15238e-06	0.000252061	225.283	327.635
	Vps13d	0.569057	8.88468e-08	6.56122e-06	584.53	842.688
	Msl2	0.567774	0.00190833	0.0232761	127.058	193.288
	Pitpnc1	0.56739	8.72298e-06	0.000335481	227.622	321.992
	Slc9a9	0.567167	0.000531899	0.00917775	152.989	225.711
	Vps13c	0.566192	9.40822e-06	0.000359683	282.181	408.172
	Golm1	0.56608	0.000234094	0.00495854	127.248	180.48
	Trak1	0.565432	0.000129521	0.00311417	165.821	236.379
	Birc6	0.565426	9.22776e-07	5.10022e-05	851.983	1278.92
	Zcchc11	0.565048	0.000205236	0.0044581	325.6	509.054
	Stx12	0.564324	0.00258138	0.0292523	73.7427	111.036
	Ankhd1	0.56345	1.06741e-05	0.00039832	486.986	717.327
	Slk	0.563325	2.49212e-05	0.000805176	352.912	543.599
	Card6	0.563244	0.00238378	0.0274917	98.3529	136.746
	Pogk	0.562589	0.00549255	0.0482888	57.5254	83.0546
	Rrbp1	0.562094	9.48362e-06	0.000360788	295.009	438.654
	Ankrd17	0.561912	7.01019e-07	4.01339e-05	440.823	644.545
	Mphosph9	0.561508	0.000168642	0.00380984	147.694	202.198
	Tmem71	0.560825	0.00144664	0.0192623	116.445	175.231
	Ubr4	0.560156	5.44196e-09	5.61797e-07	865.053	1176.04
	Mad1l1	0.5599	0.000739659	0.0117756	309.819	426.693
	U2surp	0.559021	1.24427e-05	0.000452782	292.47	422.335
	Golim4	0.558896	0.0015808	0.0205353	94.5956	141.324
	Skap1	0.558824	0.000464909	0.00838936	191.852	252.04
	Lnpep	0.558727	4.8721e-05	0.0014038	271.475	423.147
	Gimap6	0.558311	2.60289e-06	0.000120611	474.405	648.131
	Msh3	0.558247	0.00391127	0.0388607	75.5878	103.206
	Ccdc47	0.558149	0.000444884	0.0081197	167.127	242.169
	Hnrnpm	0.557787	3.03175e-06	0.000138047	361.625	550.087
	Idh3b	0.557649	0.0011552	0.0164537	102.231	155.186
	Arl6ip5	0.557556	0.00480453	0.0445889	64.1125	92.3382
	Hnrnpul2	0.557151	1.7219e-08	1.53625e-06	532.422	786.898
	Tnik	0.556784	7.60396e-05	0.00200671	349.612	464.17
	Chd2	0.556444	1.21444e-07	8.53801e-06	1218.47	1649.28
	BC037034	0.556081	0.000374082	0.0071778	121.621	172.394
	Epc1	0.555401	0.000322606	0.0063078	157.548	230.129
	Cep85	0.555293	0.00208103	0.0248103	91.2175	133.447
	Nin	0.555199	6.37302e-05	0.00173932	795.841	1095.56
	Atp2a3	0.555113	2.69892e-07	1.73125e-05	382.058	562.565
	Mgea5	0.554951	2.02419e-07	1.3579e-05	441.972	647.724
	Bin2	0.554428	8.86741e-07	4.93208e-05	660.626	983.207
	Arhgef12	0.554191	2.75928e-05	0.000881766	217.464	317.73
	Atp9b	0.553756	0.000149886	0.00346632	173.15	234.991
	Nemf	0.553038	1.20464e-05	0.000440183	250.141	353.427
	Hyou1	0.552908	0.00145406	0.0193317	114.733	164.083
	Irgm1	0.552073	0.0015329	0.0201043	111.931	165.352
	Gcc1	0.55185	0.00310772	0.0334689	78.1565	118.09
	Cactin	0.551403	0.00371313	0.0375146	118.5	166.226
	Ascc3	0.551305	0.000206625	0.00446697	186.068	268.628
	Gpatch8	0.550995	0.000604811	0.0100669	255.878	358.997
	Mtf2	0.55084	0.000627141	0.0103208	115.498	167.503
	Srgap2	0.549874	0.000503073	0.00880679	146.645	207.621
	Sf3b1	0.549761	3.45854e-08	2.85386e-06	1315.07	1891.77
	Incenp	0.549657	0.000443147	0.00810484	118.296	172.007
	Pcnt	0.549644	0.000270802	0.00548974	571.796	764.602
	Arid4a	0.549286	2.20032e-07	1.45387e-05	963.84	1333.78
	Stx2	0.548749	0.00470471	0.043995	65.7609	91.531
	Prdx2	0.548251	0.00390575	0.0388497	107.068	117.267
	Rsrc2	0.548206	4.38335e-06	0.000188828	446.533	649.863
	Nap1l4	0.547806	2.06768e-05	0.000686985	256.863	367.688
	Suco	0.547744	0.000477288	0.00853388	128.098	180.717
	Tbc1d22b	0.547709	0.005262	0.0471381	96.8215	136.442
	Cenpj	0.547697	0.00279103	0.0309692	88.2052	124.682
	Ezh2	0.546599	0.0027304	0.0305471	92.6198	141.319
	Ncor1	0.546428	1.35125e-08	1.23695e-06	1082.93	1558.74
	Kmt2e	0.546354	6.95872e-06	0.000278602	583.171	835.898
	Snapc4	0.546308	0.000655232	0.0106732	146.453	197.086
	Taok3	0.545335	4.94985e-05	0.00142387	367.121	524.28
	Man2a2	0.544535	0.000295817	0.00588819	182.036	248.42
	Ide	0.544372	0.000895854	0.0136207	107.015	151.408
	Smarcc1	0.544307	1.01682e-05	0.000381871	266.714	386.27
	Diap1	0.543776	6.04038e-07	3.5271e-05	545.509	799.555
	Dopey1	0.54347	0.000389647	0.00739571	141.805	194.93
	Pik3cd	0.541521	2.62629e-06	0.000120837	864.37	1179.36
	Brwd1	0.5414	7.20084e-05	0.00191761	318.765	465.675
	Ctsa	0.54133	9.82688e-05	0.00247092	172.247	243.964
	Ints3	0.54124	0.00161187	0.0208244	95.5595	139.521
	Rnf20	0.540907	3.16145e-06	0.000143211	373.444	539.256
	Ddx17	0.540361	2.45567e-08	2.11572e-06	710.238	1017
	Ttc17	0.540117	0.000459435	0.00832478	152.335	207.917
	Stim2	0.539935	0.000678786	0.0109553	107.097	155.632
	Capn7	0.539819	0.000735913	0.0117479	106.98	158.357
	Fbxw7	0.539609	0.000487228	0.00862388	129.298	192.155
	Gspt1	0.539286	0.00109821	0.0158853	145.216	219.097
	Srp68	0.539061	0.00577975	0.0499657	88.4717	131.603
	Ncbp1	0.538047	0.000393953	0.00741429	145.807	201.449
	Gga3	0.53655	0.00097729	0.0145105	121.017	152.859
	Ube3a	0.535831	3.02558e-05	0.000947906	217.816	323.089
	Ccndbp1	0.535459	0.00192635	0.0234633	105.673	153.314
	Supt20	0.535285	0.000794823	0.0124619	148.936	212.239
	Elk4	0.535038	0.000937335	0.0140697	126.943	186.006
	P4hb	0.534939	0.000443952	0.00811113	143.049	208.741
	Nsd1	0.534876	4.08788e-08	3.31099e-06	804.982	1152.41
	Trim56	0.534046	0.00153833	0.0201322	107.601	152.883
	Gmps	0.533907	0.00333698	0.0350154	98.3219	149.273
	Atp13a1	0.533766	0.00176041	0.0220377	121.686	161.332
	Twf1	0.533631	0.00157534	0.0204794	99.1136	138.179
	Wdr3	0.533307	0.000537713	0.00923835	124.037	172.964
	Vps37a	0.532511	0.00470588	0.043995	76.1066	112.594
	Nipbl	0.531974	3.69504e-05	0.00111587	473.14	695.576
	Ppp1r9b	0.53194	8.29698e-06	0.000323343	468.191	674.89
	Mia3	0.531932	1.30003e-05	0.000467267	325.179	463.667
	Pdia3	0.531425	8.02611e-05	0.00208063	208.25	306.545
	Rbm39	0.531367	9.88358e-06	0.000373578	1833.18	2537.04
	Sugp2	0.531274	0.00326527	0.0345933	88.9212	115.171
	Cers2	0.53125	0.00562548	0.0489957	84.0268	114.659
	Arfgap1	0.531119	0.00188629	0.0230873	88.8207	128.769
	Cd3e	0.530271	0.000451759	0.00820259	141.934	191.486
	Pold3	0.529209	0.00381251	0.0382034	82.8945	125.747
	Notch1	0.529148	0.000108331	0.00267418	216.822	308.198
	Il17ra	0.529106	0.00020589	0.0044581	208.533	281.95
	Zap70	0.528974	0.00559697	0.0488443	174.064	240.362
	Cwf19l2	0.52881	0.000236718	0.00499011	135.752	196.791
	Dstn	0.528588	0.00313892	0.0336537	165.884	210.146
	Mre11a	0.528498	0.00455006	0.0429818	98.2971	137.902
	R3hdm1	0.528136	0.000552799	0.00941472	186.287	267.728
	Tm9sf3	0.527228	0.000130653	0.00313282	192.086	283.641
	Arfgef1	0.527107	0.000180773	0.00402185	294.922	443.481
	Myo18a	0.527091	4.1756e-05	0.00123138	345.95	504.561
	Bclaf1	0.527004	1.66671e-06	8.49106e-05	500.781	714.685
	Jak1	0.526379	2.89499e-07	1.82374e-05	1133.41	1645.96
	Oxr1	0.526015	0.00194008	0.0235652	95.6084	137.165
	Pced1b	0.525716	0.00300855	0.0327015	120.19	157.049
	Polr3b	0.525395	0.000473498	0.00850539	136.11	194.191
	Kdm2a	0.524735	2.19364e-06	0.000105994	408.322	577.551
	Zfp831	0.523929	2.20851e-05	0.000726905	318.714	418.522
	Slc38a1	0.522631	0.000219718	0.00470946	168.359	244.96
	Tcp1	0.522378	0.000481775	0.00857185	162.238	236.402
	Rtn3	0.521958	0.0017842	0.0222247	106.105	156.968
	Trap1	0.521706	0.000898401	0.0136476	127.543	179.722
	Gpatch2	0.519699	0.000189632	0.00421361	173.672	244.846
	Mphosph10	0.519629	0.000900517	0.013668	123.616	173.732
	Clu	0.519552	0.00294634	0.0322211	209.257	250.356
	Slc25a51	0.519432	0.00377527	0.0379817	85.5786	117.267
	Gabpb2	0.51894	5.81925e-06	0.000240657	335.923	479.085
	Hnrnpd	0.518365	0.00105464	0.0153574	170.438	246.987
	Epc2	0.518125	0.0052417	0.0470281	100.672	137.696
	Whamm	0.51756	0.00443843	0.042236	80.7681	113.465
	Fam111a	0.517509	0.00166289	0.0213025	135.417	184.504
	Plek	0.516975	0.000127432	0.00307235	807.381	1094.44
	Trrap	0.516301	6.57444e-07	3.77622e-05	442.549	607.812
	Col4a3bp	0.515731	0.00113919	0.0163448	148.158	217.954
	Adam10	0.515485	0.00303653	0.0329038	120.624	178.708
	Ptpn7	0.515335	0.00370087	0.0375146	97.9286	138.703
	Eml3	0.515331	0.00116459	0.0165715	134.111	182.641
	B4galnt1	0.515218	3.28411e-05	0.00101622	236.956	326.172
	Pnpla7	0.514626	0.000223533	0.00477958	177.484	244.424
	Zswim8	0.514339	0.00023416	0.00495854	165.735	224.885
	Rad54l2	0.514336	0.00137309	0.0185499	134.766	194.618
	Unc13d	0.514181	0.000638526	0.0104587	206.865	285.119
	Plekha5	0.514177	0.000412242	0.00766726	199.299	280.17
	Tcerg1	0.514073	0.000595605	0.0099509	178.241	253.835
	Suv420h1	0.513926	0.000193252	0.00427245	187.562	274.863
	Zrsr1	0.513632	0.00205728	0.0246146	131.761	177.229
	Cdk9	0.513513	0.00225028	0.02621	91.0769	128.524
	Erap1	0.513409	0.00332846	0.0349468	89.7823	129.054
	Patl1	0.512664	0.00122475	0.0170503	114.825	161.636
	Sdccag8	0.512596	0.00170396	0.0216062	211.031	288.846
	Gbp2	0.511924	0.00137873	0.0185913	127.552	186.978
	Nfat5	0.511471	0.000548907	0.00938481	186.236	260.786
	Acbd5	0.511022	0.000478296	0.00853455	191.085	265.648
	Pyhin1	0.511003	0.000424752	0.00787191	250.846	362.555
	Zfp318	0.510313	0.000504709	0.00882663	159.098	229.254
	Camk2d	0.509676	3.11528e-05	0.000970819	245.482	350.399
	Trp53bp1	0.509552	0.000253464	0.00521038	185.861	252.63
	Uhrf1bp1l	0.508839	0.00400652	0.0394723	97.8935	136.552
	Nup50	0.50876	0.00275163	0.0307064	95.8844	133.404
	Anxa6	0.50868	1.31282e-07	9.15641e-06	657.186	936.509
	Ndufv3	0.508479	0.00291329	0.0319227	97.1513	136.71
	Clcn3	0.50794	0.00405102	0.0397879	91.0966	128.903
	Baz2a	0.507761	6.3374e-06	0.000259037	584.67	796.762
	Fbxo3	0.507694	0.00408318	0.0400033	84.8085	117.293
	Phf14	0.506472	0.000148201	0.00344092	264.973	366.398
	Gbp9	0.506165	4.35688e-05	0.00127627	347.366	471.869
	Sidt1	0.506006	3.00687e-05	0.000945415	378.118	474.623
	Klhl6	0.504754	0.000508906	0.00885655	200.727	279.435
	Whsc1l1	0.504508	2.24851e-06	0.000107977	624.557	836.691
	Zfp445	0.504359	0.00231351	0.0268347	154.582	234.492
	Agap2	0.504264	0.000306417	0.00604442	165.621	236.568
	Bms1	0.50426	0.000976659	0.0145105	305.696	422.517
	Klf3	0.503644	0.000656756	0.0106736	181.135	251.086
	Eps15l1	0.503487	2.9654e-05	0.000934048	284.464	394.334
	Rab8a	0.502992	0.00110587	0.0159448	167.14	246.572
	Mysm1	0.502373	0.00219432	0.0256945	141.469	201.969
	Nop56	0.501391	0.000298273	0.00592368	236.392	331.517
	Slfn8	0.50128	0.000363488	0.00699744	162.371	231.71
	Ddhd1	0.500644	0.00152408	0.0200557	145.891	202.894
	Abhd2	0.50057	0.00381736	0.0382083	89.1003	122.995
	Apaf1	0.500429	0.00168996	0.0214926	116.283	165.239
	Picalm	0.500249	1.36509e-05	0.000483207	432.14	596.351
	Xpot	0.500238	0.00396948	0.0392615	89.2725	125.262
	H2-Aa	-0.513058	2.67028e-05	0.000856437	632.654	402.429
	Gngt2	-0.518983	0.0034624	0.036073	127.057	75.6686
	Tbc1d9	-0.529726	0.000839326	0.0130088	164.096	108.473
	Tns3	-0.537887	0.000941255	0.0141156	218.894	151.709
	Col11a2	-0.58437	0.00456543	0.0429913	100.285	69.3265
	Dock1	-0.600041	0.00567372	0.0493426	71.4697	45.811
	Bmpr2	-0.620637	0.00493093	0.0452425	70.6242	43.2792
	Psd3	-0.664528	0.00181799	0.0225229	76.3205	42.2787
	Fmn1	-0.668195	0.002146	0.0252972	73.1948	42.2573
	Gtf2ird1	-0.67619	0.00434202	0.0417024	62.6403	39.1463
	Ccnd1	-0.691558	0.000442671	0.00810456	133.012	79.4489
	Dnajb1	-0.711764	0.000373059	0.007166	196.3	134.675
	Snora30	-0.724057	0.00527065	0.0471915	116.471	62.3033
	Dlc1	-0.724953	0.00324205	0.0344063	51.4241	31.2365
	Pak1	-0.733856	0.000402803	0.00752356	91.1826	52.8891
	Coch	-0.742082	5.9983e-07	3.5142e-05	449.377	263.061
	Arhgap29	-0.758197	0.00287336	0.0316231	60.4728	37.7384
	Eya2	-0.760375	0.00549761	0.0482888	43.6076	26.2549
	Star	-0.762555	0.00023582	0.0049817	87.2806	50.4098
	Cd163	-0.763668	0.000268595	0.00546392	152.568	95.4462
	Scarna6	-0.765596	0.00153487	0.0201043	104.372	58.6236
	Cd36	-0.766639	0.000147183	0.0034288	118.964	64.2901
	Pld1	-0.788346	0.00441911	0.0421663	39.8315	22.4815
	Rnf150	-0.811649	0.00525748	0.0471216	37.9659	23.8174
	Enah	-0.834821	0.00560816	0.0489177	41.1312	24.6561
	Ptprm	-0.846167	0.00075765	0.011986	52.6298	29.3153
	Mras	-0.848405	0.00419876	0.0406837	38.1315	19.866
	Rasal2	-0.852232	0.000750302	0.0119019	56.2837	28.2058
	Ank2	-0.852545	0.00370778	0.0375146	44.6004	21.6881
	Mroh2a	-0.853264	0.000844423	0.0130533	70.0014	37.5456
	Zfhx3	-0.854373	2.29493e-05	0.000753938	85.3092	50.0449
	Timd4	-0.860196	3.22017e-05	0.00099996	101.882	47.4447
	Fnbp1l	-0.875129	0.00159707	0.020689	41.4918	21.513
	Dnah7a	-0.876326	0.00533792	0.0474799	33.3701	19.1382
	Slc25a10	-0.877219	0.00503655	0.0457125	31.4864	17.2681
	Cxcl12	-0.877361	1.53329e-05	0.000528415	106.772	55.9641
	Tnfrsf11a	-0.880082	0.00437284	0.0419296	37.1419	22.7916
	Marcksl1	-0.897034	0.000323089	0.00630957	79.2244	43.1157
	Sspo	-0.903844	0.00455471	0.0429818	34.5274	21.2455
	Dapk1	-0.907017	0.00423636	0.0410013	44.5805	26.0056
	Ptprb	-0.920024	0.000285267	0.00574325	51.4163	26.4747
	Ppp1r15a	-0.920186	8.07582e-05	0.0020843	84.6572	41.4268
	Tmem176b	-0.928047	0.000191915	0.00424863	62.2817	30.6638
	Mrpl20	-0.932724	0.00449708	0.0427247	29.2794	15.798
	Kazn	-0.933779	0.0050221	0.0457113	29.3964	15.3724
	Flt3	-0.939522	0.000997125	0.0147149	41.7967	22.3763
	Npnt	-0.945208	0.00202225	0.0242675	46.3776	22.1606
	Fscn1	-0.948449	0.000916739	0.0138424	51.0264	27.9228
	Muc4	-0.949014	0.00164539	0.0211399	37.7138	21.5175
	Ntrk2	-0.949789	0.0048547	0.0447906	33.0284	15.6439
	Abcc9	-0.954631	0.00219104	0.0256731	33.6268	17.9301
	Ank3	-0.957171	0.000960823	0.0143633	48.5815	22.3885
	Kif21a	-0.95926	0.00273751	0.0306072	33.821	19.3375
	Dusp1	-0.96763	0.00315254	0.0336989	34.6344	19.3093
	Ptprg	-0.968345	0.00416691	0.0405749	31.754	14.0465
	Nr2f2	-0.971371	0.00167109	0.0213453	34.693	18.6333
	Csmd1	-0.981455	0.00151246	0.0199273	35.2727	17.7897
	Homer2	-0.981487	0.0019706	0.0238043	31.4489	16.5761
	Samd4	-0.989089	0.000249631	0.0051784	46.7606	22.8256
	Scn8a	-0.99098	0.00515124	0.0464962	28.5683	15.1417
	AF366264	-0.996568	0.0012321	0.0170975	40.851	19.9559
	Pla2g2d	-1.00239	2.33786e-06	0.000111406	125.342	54.1341
	Acta2	-1.004	0.00124512	0.0172317	36.4597	17.9345
	Prlr	-1.00745	0.00341274	0.0356613	29.2419	14.5817
	Fras1	-1.0148	0.000448697	0.00816386	46.4543	25.5051
	Ptpro	-1.01683	0.00574535	0.0497685	27.469	14.307
	Meg3	-1.03096	0.00498076	0.0454999	35.1105	17.0183
	Pla2r1	-1.05307	0.0019347	0.0235161	29.8317	14.8042
	Dmd	-1.05319	0.00118862	0.016763	31.5568	15.1863
	Mtss1l	-1.05472	0.00440942	0.0421195	23.285	11.2796
	Snora33	-1.05555	0.00490779	0.0450912	250.392	114.984
	Etl4	-1.05659	0.0020927	0.024869	27.3549	12.7404
	Arpp21	-1.05752	0.0023146	0.0268347	31.0024	15.5657
	Nrxn3	-1.05802	0.00429233	0.0413257	24.1726	11.6722
	Clec9a	-1.0585	0.000409171	0.0076182	41.1441	18.6459
	Ptprd	-1.06034	0.00379629	0.0381278	29.6493	15.2194
	Lypd6b	-1.06263	0.00364943	0.0372704	27.2772	13.0245
	Pkhd1	-1.06312	0.00130121	0.0178533	37.0611	17.7397
	Onecut2	-1.06375	0.00206058	0.0246297	28.5105	13.3962
	Sestd1	-1.06462	0.00142031	0.0190125	33.9843	17.0585
	Nphp3	-1.06709	0.000942594	0.0141236	32.1313	14.8911
	Zfp937	-1.06887	0.00166071	0.0212926	30.2758	13.3015
	Cntnap5a	-1.06914	0.00533797	0.0474799	21.1838	9.5765
	Apbb2	-1.07024	0.000498271	0.00874886	39.1892	18.5033
	Slco5a1	-1.07955	0.00417358	0.0405795	23.098	11.251
	Robo1	-1.08181	0.00174246	0.0218597	48.6408	24.1858
	Exph5	-1.09163	0.00183962	0.0226899	27.6388	13.4227
	Pcsk5	-1.09231	0.0016246	0.0209494	31.541	12.6931
	Fat3	-1.09237	0.00117957	0.0166791	36.1033	17.4153
	Lmo7	-1.09377	0.00515861	0.0464962	23.5618	9.24718
	Dpysl3	-1.09521	0.000819296	0.0127546	40.1677	16.3564
	Kank2	-1.09544	0.00482589	0.0446655	24.4522	9.04077
	Rpph1	-1.09549	3.35802e-05	0.00103545	2038.47	1022.21
	Ephx2	-1.0963	0.00543094	0.0479492	22.2411	10.4245
	Csmd3	-1.09849	0.00134307	0.0182566	35.5521	19.1432
	Smc1b	-1.1013	0.00466245	0.0437286	22.8921	10.0616
	Sorbs2	-1.10343	8.44553e-05	0.00216699	47.8226	23.34
	Plxna2	-1.10602	0.00328942	0.0347286	31.1632	14.976
	Ubtd2	-1.11354	0.00488367	0.0449871	20.7973	10.1866
	Rn45s	-1.11827	0.000803835	0.0125696	1.92289e+06	777019
	Uggt2	-1.11879	0.00331927	0.034892	24.3013	11.0329
	Fam149a	-1.12133	0.00340703	0.0356229	30.4522	14.2337
	Ece2	-1.12335	0.00576905	0.0499387	20.1111	8.67788
	Clmn	-1.13131	0.00438922	0.0420408	29.8751	11.5362
	Prrx1	-1.13378	0.00530702	0.0473643	21.3863	9.16575
	Adgrv1	-1.15813	1.75889e-05	0.000595649	48.5279	23.367
	Dnah6	-1.15899	4.96876e-05	0.00142465	47.1529	22.6986
	Prex2	-1.16149	0.000158653	0.00361671	48.6326	19.5291
	Reln	-1.16255	0.00104414	0.015255	38.9578	17.3625
	Nrcam	-1.17057	0.00505619	0.045808	22.1257	9.62332
	Fat2	-1.17609	0.000489869	0.00864345	31.8255	14.3153
	Trpm3	-1.17619	0.000254127	0.00521792	34.5298	14.9231
	Col19a1	-1.17995	0.00153325	0.0201043	28.3178	14.1236
	Sox11	-1.18285	0.00320007	0.0340876	22.2052	11.3479
	Abca4	-1.18415	0.0012351	0.0171199	25.2234	12.5461
	Arfgef3	-1.18625	0.0018355	0.022671	24.0112	11.1315
	Rgs17	-1.18737	0.00332296	0.03491	25.6637	13.214
	Fign	-1.18985	0.00351913	0.0363987	24.7367	10.4267
	Sned1	-1.19208	0.0048404	0.0447086	18.8301	8.27643
	Tln2	-1.19478	0.000207459	0.00447949	35.4341	15.281
	Col24a1	-1.19862	0.00156664	0.0204116	24.1021	10.1305
	Slc7a2	-1.20202	3.99842e-05	0.00119314	40.724	17.7489
	Fsd1l	-1.20393	0.00207398	0.0247637	21.5305	9.78136
	Des	-1.21263	0.00208969	0.0248669	27.322	13.5191
	Sema6a	-1.21434	0.000563178	0.00956369	28.4111	11.8368
	Ankrd33b	-1.22419	0.00101602	0.0149561	25.5052	12.3357
	Nfib	-1.22511	9.42588e-06	0.000359683	50.7593	23.639
	Ptprt	-1.2264	0.00155303	0.0202929	29.0199	11.404
	Aldh1l2	-1.23434	0.00461334	0.0433373	18.7036	8.29743
	Ros1	-1.23904	0.00268286	0.0301688	25.654	11.7025
	Agbl3	-1.23983	0.00343141	0.0358138	20.1604	7.83435
	Mapt	-1.24094	0.00376825	0.0379329	20.3544	8.15919
	Cxcl13	-1.24305	5.3143e-05	0.00150895	74.3221	34.9165
	Mybpc2	-1.244	0.00218777	0.025652	20.9705	9.73952
	Thsd7a	-1.24523	0.000891423	0.0135997	25.9791	11.4421
	Acvr1c	-1.24853	0.00494407	0.0453061	21.8603	7.27933
	Cftr	-1.25105	0.00535613	0.047542	17.3032	8.48576
	Parva	-1.25359	0.00107352	0.0156064	30.5179	14.6451
	Siglec1	-1.25582	4.49789e-05	0.00130886	43.3162	14.444
	Gucy1a2	-1.25687	6.81385e-06	0.000274679	47.927	21.4729
	Nav3	-1.2596	0.00122619	0.0170503	22.1738	9.54568
	Camk2a	-1.26018	0.000841952	0.013038	24.4733	9.82543
	Smok2b	-1.2606	0.000995549	0.014704	25.1328	10.2362
	Dnah9	-1.26467	0.000893698	0.0135997	39.5687	18.8211
	Mylk4	-1.26474	0.00416009	0.0405309	20.9487	10.1162
	Esr1	-1.26526	3.51856e-05	0.00107739	44.9035	19.5627
	Tenm2	-1.27029	0.000639093	0.0104587	25.6804	11.7223
	Muc19	-1.27733	0.000158607	0.00361671	34.589	14.3037
	Arhgef40	-1.27817	0.0029966	0.0325918	19.9186	8.72746
	Ryr2	-1.2793	2.78996e-06	0.000128032	69.8904	30.0919
	Tfcp2l1	-1.28008	0.00424383	0.0410489	18.7851	8.02044
	Dnah1	-1.28015	7.4316e-05	0.0019701	34.6734	13.7723
	Nrap	-1.2823	0.00183895	0.0226899	21.1851	9.86726
	Xirp2	-1.2842	0.00030219	0.00597446	31.6448	10.9938
	Cttnbp2	-1.29519	0.00530008	0.0473643	15.6991	6.52602
	Ttll7	-1.29743	0.00249955	0.0285644	22.0478	9.34805
	Col6a4	-1.30168	0.000606249	0.0100808	30.8693	9.4708
	Nalcn	-1.30307	0.00299339	0.032577	22.3625	8.19173
	Snord49b	-1.31102	0.000237272	0.00499011	46.0372	18.0781
	Slc9b2	-1.3167	0.00290594	0.0318819	18.5291	8.33651
	Dnah5	-1.31705	7.34317e-06	0.00028938	48.9527	21.2427
	Mreg	-1.3185	4.43171e-06	0.000190444	60.1531	26.261
	Ankrd36	-1.31997	0.00357116	0.0366414	19.9439	7.55959
	Slc9a3r2	-1.3203	0.00256996	0.0291417	19.5172	6.83657
	Klhl31	-1.32099	0.000738528	0.0117682	22.5963	9.77034
	Strip2	-1.32128	0.0010916	0.0158562	24.9485	9.3849
	Unc80	-1.32144	1.78834e-05	0.000602144	40.2942	15.1423
	Pde6a	-1.32308	0.00543624	0.0479492	17.1515	8.27212
	Fzd3	-1.3266	0.00103413	0.0151352	21.6119	8.195
	Cfap43	-1.33042	8.33498e-05	0.00214175	34.9143	13.5724
	Lama1	-1.33261	0.00242013	0.027856	23.7998	10.854
	Ano5	-1.3333	0.00352	0.0363987	18.0833	7.66254
	Ppfia3	-1.33414	0.00302328	0.0328007	19.0147	7.62398
	Rmrp	-1.33768	3.101e-22	4.95483e-19	5189.04	2117.77
	Siglech	-1.34782	0.000250318	0.0051784	28.8958	10.1844
	Nova2	-1.35236	0.00418589	0.0406246	17.0379	6.62792
	Stra6	-1.35512	0.00495712	0.045383	16.0567	8.32497
	Unc79	-1.35598	0.000199586	0.00437942	35.2666	14.5316
	Dpp10	-1.36	0.00564387	0.0491072	16.2028	7.17415
	Myh6	-1.36062	0.00353232	0.0364311	19.5954	8.87172
	Nhsl1	-1.36193	0.000238844	0.00500945	25.8927	10.272
	Abca5	-1.36617	0.000139547	0.00330027	28.1511	10.0418
	Piwil2	-1.37002	0.00149864	0.0198046	18.7788	8.2809
	Myo15	-1.37025	0.000885944	0.0135296	29.8514	9.58097
	Magi2	-1.37449	0.0038459	0.038389	15.805	7.07172
	Mroh7	-1.37475	0.0017092	0.0216277	18.1205	7.37178
	Mroh2b	-1.3775	0.00294786	0.0322211	19.6692	9.1289
	Rorb	-1.37868	0.000279265	0.00564179	28.6212	10.7764
	Oacyl	-1.38082	0.00478388	0.044464	14.0322	5.21389
	Cadps2	-1.38328	0.000106041	0.00263245	32.0342	13.3974
	Cntn2	-1.38333	0.00331111	0.0348688	21.5963	8.79632
	Adcy10	-1.38373	0.00388566	0.0387375	18.0716	7.49022
	Ppfia2	-1.38903	0.000746278	0.0118488	24.4313	10.5237
	Pyroxd2	-1.38922	0.00465207	0.0436544	14.6342	5.79644
	Cdh11	-1.38942	0.00117893	0.0166791	20.4016	8.12562
	Runx1t1	-1.38987	0.000115052	0.00280856	28.1986	10.6326
	Cdh2	-1.39055	0.00259931	0.0293987	17.6345	5.59933
	Hfm1	-1.39145	0.000763834	0.012073	21.3342	8.82713
	Abca12	-1.39349	0.000119666	0.00291712	28.5976	11.4503
	Tll1	-1.39488	0.003154	0.0336989	16.2291	4.97271
	Adam23	-1.40544	5.35365e-09	5.5678e-07	77.0255	26.8574
	Adcy1	-1.40605	0.00014775	0.00343498	26.4524	10.3023
	Abca8a	-1.4136	7.6615e-05	0.00201585	29.7957	12.7966
	Unc5d	-1.41422	0.00141619	0.0189717	20.2718	7.64877
	Gria2	-1.41485	0.000570261	0.00963556	25.1218	7.91801
	Abcc2	-1.41689	0.000476827	0.00853388	21.7134	8.59421
	Ranbp3l	-1.41941	0.00573599	0.0497365	14.4864	6.41205
	Sez6l	-1.41962	0.00389815	0.038818	14.3939	5.699
	Otogl	-1.4231	0.000300041	0.00594206	27.7591	12.1381
	Lyz1	-1.42711	0.00522933	0.0469412	17.5477	6.56957
	Pou3f2	-1.43339	0.00293289	0.0321174	17.2746	6.32391
	Dnah7b	-1.43806	5.09988e-05	0.00145749	32.4268	11.4503
	Pdk4	-1.44225	0.00161088	0.0208244	16.7542	5.91264
	Marco	-1.44629	1.12261e-09	1.366e-07	169.884	51.1866
	Adgb	-1.46405	0.000212084	0.00456812	26.6218	11.1563
	Col17a1	-1.46419	0.000425037	0.00787191	21.0301	8.49781
	St18	-1.46565	0.00173026	0.0217801	16.7991	6.37297
	Mdga1	-1.47072	0.00085434	0.0131718	21.7319	8.87447
	Adam5	-1.47278	0.00458545	0.0431214	13.9511	4.37036
	Slc4a10	-1.47363	0.00211708	0.0250234	17.6442	6.98582
	Cadm2	-1.47395	0.00127349	0.0175332	19.2432	7.66805
	Epha5	-1.48064	0.0012048	0.0168595	19.314	7.26832
	Enpep	-1.48188	0.00415689	0.0405222	13.6453	5.24419
	Stox2	-1.48327	0.000273286	0.00553373	27.6147	8.43842
	Elavl4	-1.48379	0.00272817	0.0305415	16.6838	6.88667
	Fcamr	-1.48398	0.000120113	0.00292365	35.7726	15.1505
	Wt1	-1.48566	0.00481265	0.0446135	12.8059	4.51238
	Lrp2	-1.48806	2.75589e-07	1.75498e-05	53.0701	17.3883
	Fam71e2	-1.49052	0.00452935	0.0428922	16.9347	6.3499
	Apol7c	-1.49173	1.84598e-12	4.26907e-10	133.58	47.9834
	Loxl3	-1.49448	0.00038642	0.0073555	20.5866	6.24025
	Slc17a1	-1.49516	0.00132845	0.0181139	16.8565	6.64772
	Mlxipl	-1.49818	0.00570345	0.0495521	12.6004	4.85874
	Zfp385b	-1.49978	0.00179964	0.022351	16.8598	5.02504
	Igsf11	-1.50096	0.00569064	0.0494653	13.4456	4.84497
	Adamtsl1	-1.51445	0.000937394	0.0140697	18.6866	7.36077
	Alk	-1.51448	0.00303649	0.0329038	15.3734	4.73927
	Myh1	-1.5183	0.0042658	0.0411728	14.6377	5.07462
	Ccdc81	-1.52187	0.00209248	0.024869	15.541	5.12523
	Mapk4	-1.52385	0.00368675	0.0375146	14.9649	5.76786
	Jph1	-1.52422	0.00197568	0.0238493	16.5738	5.89336
	Pax6	-1.52686	0.00390142	0.0388287	13.8164	4.7954
	Col4a3	-1.5279	0.000128297	0.00308897	28.6076	8.4775
	H2-M2	-1.52938	0.000567495	0.00961841	21.8769	7.35749
	Dppa4	-1.53039	0.00519965	0.0467942	12.6996	3.78006
	Myh7	-1.53152	0.00283349	0.0313414	17.0062	4.82242
	Abca6	-1.53325	0.000205961	0.0044581	22.5133	7.48523
	Npas3	-1.53637	0.00171532	0.0216895	18.6482	9.09585
	Fermt2	-1.53676	3.66727e-05	0.0011094	31.9944	11.5836
	Cntnap5b	-1.53741	0.000250729	0.0051784	24.5445	8.57992
	Ttc12	-1.53785	0.00262167	0.0295565	14.5743	4.00196
	Apob	-1.53994	1.43718e-05	0.000501188	38.2849	13.8291
	Scn3b	-1.54072	0.00371389	0.0375146	14.1049	5.3912
	Ogdhl	-1.54384	0.00173218	0.0217801	16.9513	5.07514
	Epha4	-1.54682	1.13035e-05	0.000415948	30.5383	10.5297
	Tfap2b	-1.55064	0.000160592	0.00365144	25.2165	10.1745
	Pde1a	-1.55749	0.00101251	0.0149169	17.1621	5.65442
	Phactr3	-1.56229	0.00497248	0.0454716	13.2623	4.24865
	Pde6b	-1.56273	0.00361208	0.0369533	14.2885	5.31959
	Kcnma1	-1.56338	1.13111e-05	0.000415948	36.1351	13.3137
	Abca15	-1.56636	0.00029394	0.00586412	21.0484	6.73913
	Spag16	-1.56639	0.00285965	0.0315315	15.971	5.93743
	Snora3	-1.57279	0.000362803	0.0069919	1110.79	360.619
	Sbk3	-1.57429	0.000317061	0.00622644	21.9952	7.28484
	Rp1	-1.57736	0.000508939	0.00885655	18.3263	6.84759
	St8sia2	-1.58225	0.00261852	0.0295414	15.5432	6.23921
	C7	-1.58474	0.00127389	0.0175332	19.1277	5.12024
	Dsc1	-1.58942	0.00442228	0.0421734	12.947	4.38464
	Corin	-1.58952	0.0026604	0.0299547	13.8519	4.43973
	Synpo2	-1.58961	9.80445e-08	7.09148e-06	58.6228	19.4197
	Magi1	-1.59418	7.42407e-05	0.0019701	30.6407	7.62346
	Slc1a1	-1.59546	0.00425982	0.0411377	16.2801	5.42425
	Chrm1	-1.60038	0.00364716	0.0372689	13.0483	5.20287
	Macrod2	-1.6024	0.000156079	0.00358126	21.0139	6.77494
	Samd15	-1.60378	0.00578233	0.0499657	10.8987	3.51409
	Rxfp2	-1.60567	0.00124112	0.0171898	14.9909	5.09166
	Snora15	-1.61183	6.52152e-05	0.00176886	34.9166	10.5207
	Sim1	-1.61269	0.0035323	0.0364311	12.63	4.10714
	Rimbp2	-1.62103	0.00489791	0.0450402	13.2819	3.56917
	Snap91	-1.62309	0.0019917	0.0239932	14.7113	5.47762
	Aass	-1.6236	0.000489847	0.00864345	21.5456	7.22648
	Nrxn1	-1.62422	3.7618e-06	0.000166348	31.0078	10.8044
	Vwa3a	-1.6312	0.000230644	0.00490775	20.1376	6.16484
	Igfn1	-1.63515	0.000258789	0.00528697	21.8807	8.86569
	Havcr1	-1.63779	0.00244656	0.02805	13.0411	3.59947
	Rims1	-1.64539	0.000246636	0.0051361	18.2362	6.0013
	Scn10a	-1.64784	0.000536871	0.00923293	18.8222	6.38123
	Scn1a	-1.64882	3.0372e-05	0.000949856	29.1439	10.4581
	Aqp7	-1.64965	0.00306197	0.0330979	14.033	4.92038
	Nphs1	-1.65246	0.00215448	0.0253802	13.1832	3.66885
	Trhr	-1.65281	0.00308127	0.0332452	15.5264	6.14281
	Chrnb3	-1.66343	0.000853363	0.0131683	18.4283	7.62346
	Glb1l2	-1.66475	0.00319355	0.0340594	12.1845	3.71068
	Adamts13	-1.66521	0.0023032	0.0267378	13.4556	4.48707
	Slc24a2	-1.67285	5.2632e-06	0.000220253	28.3209	8.39211
	Creb5	-1.67648	0.00275558	0.030731	13.7136	4.88904
	Sphkap	-1.67736	0.00545818	0.0480626	10.7826	3.52734
	L3mbtl4	-1.67863	0.001689	0.0214926	14.1957	4.90832
	Kank1	-1.68793	0.00482292	0.0446616	13.2426	4.91383
	Lrp1b	-1.69068	3.98951e-07	2.48651e-05	47.1709	14.5146
	Slc26a5	-1.70045	0.00110171	0.0158979	14.4985	4.32078
	Pet2	-1.7031	0.00326936	0.034595	15.5443	3.10334
	Cep126	-1.70505	0.000618043	0.0102286	16.8935	5.64943
	Atp8b5	-1.70506	0.000156315	0.003582	20.5411	7.2771
	AI593442	-1.70709	0.00109845	0.0158853	18.192	5.96498
	2025-03-04	-1.70825	0.00277296	0.0308857	12.3873	3.54438
	Akr1c14	-1.7094	0.00150135	0.0198116	14.6187	4.29822
	Spp1	-1.7109	0.00331588	0.034892	11.8157	3.40288
	Slc38a11	-1.71201	0.00384633	0.038389	11.5982	3.36983
	Cacna2d3	-1.71243	0.00126022	0.0173996	15.9254	4.68091
	Ptprz1	-1.71792	0.000140008	0.00330306	20.0627	7.0249
	Fcgbp	-1.72454	0.00136279	0.0184533	16.4459	4.94964
	Adgrb2	-1.73342	2.8793e-05	0.000911831	28.2074	7.56063
	Slit2	-1.73492	0.00042886	0.0079177	16.5454	4.51462
	Grik2	-1.73871	0.00120352	0.0168595	13.9393	4.71724
	Ccdc175	-1.74232	0.0033185	0.034892	10.9049	3.26137
	Six4	-1.74304	0.00217999	0.0255948	16.5144	4.56196
	Dgkk	-1.74359	2.5511e-05	0.000822718	23.0972	6.50897
	Foxp2	-1.74377	1.03249e-05	0.000386929	25.9704	8.74949
	Chil6	-1.74561	0.00555822	0.0486027	9.76969	3.1975
	Oprk1	-1.74568	0.00253802	0.028854	10.9501	3.45848
	Prox1	-1.74838	0.00080703	0.0126083	15.3258	4.2817
	Col2a1	-1.75287	0.00156808	0.0204152	13.7429	3.68813
	Pde6c	-1.75878	0.0037046	0.0375146	10.8548	3.05049
	Fam81a	-1.76432	0.00224999	0.02621	12.3228	4.8918
	Fam13a	-1.77269	0.000902072	0.0136797	13.5423	4.3874
	Gpr149	-1.775	0.00413423	0.0403684	9.91853	3.10609
	Gal3st1	-1.77651	0.00420416	0.0407121	15.0926	5.34885
	Acsm4	-1.78419	0.00442465	0.0421734	10.1102	2.65127
	Pclo	-1.78446	6.675e-10	8.26196e-08	55.4122	17.3514
	Fbxw22	-1.78488	0.00503808	0.0457125	11.0392	3.51357
	Nipal2	-1.78919	0.00243252	0.0279621	11.4197	3.21127
	Zfp521	-1.7983	7.98531e-05	0.00207926	19.2669	4.74255
	Igfbp5	-1.8046	3.6863e-07	2.30571e-05	34.1754	9.37061
	Mpped2	-1.80741	0.00318959	0.0340378	10.9279	2.89521
	Smarca1	-1.81537	0.00159528	0.020689	12.8563	3.1419
	Cfap70	-1.8188	0.0034587	0.0360559	17.6078	5.54045
	Lgr4	-1.82258	6.6118e-05	0.00179059	21.5135	6.52498
	Efna5	-1.8269	2.39322e-05	0.000777509	20.5991	5.69074
	Aknad1	-1.8293	0.00256665	0.0291375	12.5497	4.06032
	Grid2	-1.83242	0.00543481	0.0479492	10.1905	3.35278
	Prom2	-1.83301	0.00192977	0.0234724	12.5474	3.59672
	Dgkb	-1.83426	0.000458447	0.00831544	15.4438	4.66714
	Ctcflos	-1.83574	0.00118112	0.0166876	14.2852	4.443
	Jun	-1.8363	5.6374e-05	0.0015782	173.765	58.6919
	Otoa	-1.83867	0.000141609	0.00332743	17.0537	4.73652
	Lrrtm2	-1.83941	0.00409557	0.0401023	10.9289	2.60118
	Cyp2j12	-1.84722	0.00194227	0.0235755	10.7155	2.73993
	Arhgap42	-1.85336	4.85319e-05	0.00140065	21.7683	5.36589
	Htr1a	-1.86069	0.00470249	0.043995	9.22709	3.06977
	Grin2a	-1.8685	0.00383915	0.0383827	11.217	1.98557
	Gsdmc	-1.86881	0.00103383	0.0151352	14.0209	4.10662
	Macc1	-1.87073	0.00145637	0.0193478	11.8676	4.10439
	Tbx18	-1.87399	0.00535106	0.047542	9.22106	2.86216
	Tctex1d2	-1.87427	0.00228036	0.0265077	10.4932	2.47671
	Lincenc1	-1.87492	0.000657078	0.0106736	13.027	3.19475
	Megf10	-1.88382	0.000232156	0.00493394	18.3124	5.99854
	Gabrg2	-1.8959	0.00119197	0.0167869	11.8698	2.65127
	Trpc4	-1.90443	0.00267911	0.0301459	10.4596	3.49153
	Mov10l1	-1.90779	0.00170504	0.0216062	11.3608	3.73547
	Fstl5	-1.91458	0.00411352	0.0402333	10.4168	3.4194
	Sgk2	-1.92149	0.000878858	0.0134671	13.7693	3.85219
	Ces1c	-1.92809	0.00210773	0.0249296	14.4746	4.35108
	Tmigd1	-1.93552	0.00201531	0.0242279	10.4929	3.00039
	Hoxb3	-1.93586	0.00144958	0.0192867	15.3424	2.30491
	Wbscr17	-1.94053	0.0052099	0.0468625	8.14948	2.19645
	Gjc1	-1.94758	0.0035737	0.0366461	10.8104	3.90727
	Stxbp5l	-1.95281	7.17915e-08	5.43882e-06	39.1616	10.1888
	Psg25	-1.9533	0.00137789	0.0185913	12.2383	2.52905
	Cntn3	-1.95808	0.000237638	0.00499011	14.6705	3.45848
	Gucy2d	-1.95921	0.00452585	0.0428821	10.5612	4.03174
	Msh4	-1.96056	0.00168103	0.0214411	11.9117	2.79829
	Clec1a	-1.96686	0.000194544	0.00429561	14.3203	3.61652
	Dbpht2	-1.97132	0.00478755	0.0444746	9.41814	2.2796
	Slco6b1	-1.98262	0.00152886	0.0200832	11.3043	3.38032
	Hnf4a	-1.9874	0.000980346	0.0145406	12.4362	3.23056
	Tmem117	-1.9885	0.00168758	0.0214926	12.8726	2.96458
	Snora43	-1.99885	4.02353e-06	0.000174611	27.1964	5.50569
	Ugt2b1	-2.00581	0.000354566	0.00685572	14.3341	4.85874
	C8a	-2.00723	0.000248697	0.00516678	14.4257	3.11487
	Edil3	-2.00959	0.000478834	0.00853549	12.1009	2.94806
	Cd209b	-2.02217	5.38804e-07	3.19933e-05	31.9238	5.46661
	Lgr5	-2.02225	0.00329187	0.0347286	11.46	2.00262
	Cckar	-2.024	0.00394461	0.0391035	9.95857	2.13809
	Fos	-2.02515	5.8405e-05	0.00162168	72.8968	23.4331
	Serpina1f	-2.0355	0.00403558	0.0396918	8.48478	1.66675
	Myt1l	-2.03665	5.31844e-06	0.000222035	24.1147	5.35815
	Aifm3	-2.03765	0.00427684	0.0412567	8.07504	1.42557
	Stk32a	-2.07087	0.00225571	0.0262559	13.4417	1.40629
	Pcdh19	-2.07149	0.000251403	0.00518622	14.4191	3.03947
	Slc5a9	-2.08011	0.000386691	0.0073555	12.9302	2.95081
	Grin2b	-2.0815	8.45052e-06	0.00032715	23.2757	6.46937
	Rgs20	-2.08513	0.00371213	0.0375146	9.26123	1.73888
	Snora78	-2.09009	0.00578042	0.0499657	170.423	35.9679
	Btnl1	-2.10716	0.00216239	0.0254392	9.6522	2.15738
	Dcx	-2.11489	7.78051e-05	0.00204105	14.5282	3.87698
	Fam107a	-2.11791	0.000391867	0.00740586	14.09	3.58346
	Tmc2	-2.1203	0.000129813	0.00311694	15.2604	3.29718
	Psg16	-2.14053	5.56291e-05	0.00156188	15.5482	3.05324
	Vmn2r23	-2.14145	0.00284824	0.0314254	9.34981	2.0021
	Colec10	-2.1465	0.000982718	0.0145634	10.869	3.38308
	Dspp	-2.15885	0.00248234	0.0283862	9.43639	1.86059
	Tspyl5	-2.16874	0.00130227	0.0178539	10.6095	2.50977
	Grm7	-2.16943	0.00295874	0.0322798	8.29154	1.77193
	Slc47a1	-2.17048	0.000918358	0.013855	11.2769	2.77023
	Grm3	-2.17983	0.00348946	0.0362573	8.48918	2.15462
	Islr2	-2.19424	0.00033706	0.00655328	14.1372	2.63147
	Cuzd1	-2.20011	0.00164329	0.0211399	11.3973	2.5621
	Opn5	-2.20364	0.00301349	0.0327349	8.72631	1.8055
	Kif6	-2.2119	9.59586e-05	0.00242672	14.1352	3.82137
	Gramd2	-2.21198	0.00338876	0.035474	9.11706	2.01862
	Cyp4a12b	-2.21218	0.00424596	0.0410489	8.6888	2.54006
	Fam13c	-2.21449	0.00334678	0.0350973	8.57151	2.40458
	Scube3	-2.24162	0.00532973	0.0474786	8.46313	1.77469
	Ibsp	-2.249	0.00182107	0.0225402	9.86498	2.49272
	Spesp1	-2.25182	0.00228445	0.0265376	8.43515	1.73613
	Hsd17b13	-2.25867	0.00100063	0.0147543	9.9977	1.38649
	Adcyap1r1	-2.26238	9.98257e-05	0.00250648	13.7173	3.03672
	Aldh3a1	-2.28124	0.000611111	0.0101329	9.8379	2.35449
	Ly6g6d	-2.28167	0.00419073	0.0406491	7.78608	1.6998
	Fnd3c2	-2.28538	0.00156026	0.0203586	8.60291	2.2796
	P4ha3	-2.29946	0.000167022	0.00378295	12.6119	3.36655
	Dzip1l	-2.29977	0.000140699	0.00331491	17.3039	4.32852
	Mrgprb1	-2.30697	0.000674633	0.0108983	10.7083	2.54557
	Pate2	-2.3099	0.00135045	0.0183144	9.4623	1.91069
	Vmn2r1	-2.31037	0.00354275	0.0364777	8.53114	1.52249
	F2	-2.31596	0.00119583	0.0168144	8.65212	1.68328
	Cyp2j5	-2.33012	4.96146e-05	0.00142465	14.838	3.35003
	Vmn2r107	-2.33207	0.000172791	0.0038836	13.4971	3.24484
	2025-03-10	-2.33908	0.00139944	0.0188479	9.6378	1.70531
	Aldh3b2	-2.34088	0.00380662	0.0381661	7.34665	1.59462
	Il22ra2	-2.34732	0.00367502	0.0374829	8.54711	1.45311
	Bpifb9b	-2.35984	0.00402485	0.0396085	7.15066	1.54177
	Insm1	-2.36871	0.00507625	0.0459424	6.65583	1.65022
	Vmn2r63	-2.40463	0.00294375	0.0322163	7.67229	1.85784
	Lrrc3	-2.41256	0.00186449	0.0229163	9.72233	2.31593
	Vmn1r80	-2.41939	0.00209603	0.0248918	7.54614	1.0539
	Maob	-2.42386	0.00289645	0.0317977	6.86116	1.22846
	Vmn1r71	-2.42722	0.00540201	0.0477594	6.12605	1.54177
	Piwil1	-2.45999	5.08792e-06	0.000215483	16.7567	3.71619
	Galnt5	-2.46617	0.000698524	0.0112326	11.3	1.96905
	Cnga2	-2.47065	0.00314158	0.0336537	7.69257	1.38374
	Tnni1	-2.54277	0.00397773	0.0392959	7.09211	1.13705
	Psg27	-2.55938	0.00136792	0.0184948	8.0684	1.47239
	Gxylt2	-2.60589	0.00504005	0.0457125	5.6156	1.08695
	Vmn2r72	-2.62906	0.00305922	0.0330885	6.55987	1.07042
	Clec11a	-2.66166	0.00157477	0.0204794	7.35797	1.21796
	Anks6	-2.66417	0.00166091	0.0212926	8.30868	0.790165
	Proc	-2.66504	0.00557244	0.0487027	5.55513	1.31436
	Akr1c18	-2.70307	0.000632264	0.0103954	8.22305	1.29783
	Rlbp1	-2.70751	0.00367663	0.0374829	6.20578	0.457573
	Pramel5	-2.73514	0.00172485	0.0217787	7.32424	1.38374
	Prl3a1	-2.75687	0.00502997	0.0457125	6.04427	0.998294
	BC024386	-2.77267	0.00283131	0.031337	5.91161	0.981768
	Olfr420	-2.84	0.0038907	0.0387658	6.30586	0.82649
	Gap43	-2.84246	0.00274457	0.0306471	7.21832	1.42006
	Ttc9	-2.84732	0.00278579	0.0309376	5.92409	0.998294
	C87977	-2.85322	0.00134583	0.0182702	6.62814	0.740588
	Cyp2c67	-2.88605	0.00177809	0.02218	6.89386	0.754359
	Vmn1r61	-2.9371	0.00127132	0.0175253	6.56823	0.843016
	Klk1b11	-2.95434	0.00309208	0.0333413	5.60717	0.510424
	Skint8	-2.97777	0.00242803	0.0279287	6.11166	0.385442
	Gzmd	-2.99568	0.00160284	0.0207449	6.17938	0.998294
	Vmn2r73	-3.0241	0.00278643	0.0309376	5.54149	0.912392
	Ropn1	-3.06202	0.00140188	0.0188664	6.70253	0.998294
	Ffar3	-3.14849	0.00393069	0.0390095	5.94301	0.928918
	Ugt2a3	-3.15653	0.0051242	0.046281	5.28715	1.06767
	Gdf9	-3.33389	0.00250895	0.0286532	5.86494	0.770884
	Vmn2r124	-3.55147	1.7027e-05	0.000582231	9.67619	0.82649
	Olfr893	-3.55579	0.0022252	0.0259695	5.17247	0.141507
	Olfr1105	-4.02864	0.00169666	0.0215622	4.75669	0.385442
	Olfr270	-4.29806	0.000483209	0.00857305	5.72151	0.141507
	Kcnj11	-4.32251	0.000614915	0.0101864	5.79445	0.368916

## Sheet: GO analysis
GO	Description	-LogP_downregulated genes	-LogP_upregulated genes	Downregulated genes	Upregulated genes
GO:0003013	Circulatory system process	14.7325	6.3486	ACTA2|ANK2|KLK3|CEACAM1|BMPR2|CACNA1C|CASR|CD36|ABCC2|CYP4A11|DMD|ENPEP|FFAR3|HTR1A|KCNMA1|LRP2|MYH6|MYH7|PCSK5|PTPRO|RGS2|RYR2|SCN1A|SCN8A|SCN10A|CXCL12|SLC1A1|SLC1A2|SLC7A2|NR2F2|TNNI1|SLIT2|GJC1|ABCC9|CORIN|FERMT2|SCN3B|ARHGAP42	ABCA2|ATP2A3|ATP2B1|ATP2B4|CAMK2D|CTSG|F2R|F2RL1|F5|FYN|GNA11|HRH2|ID2|ITGA4|ITGB1|LNPEP|SMAD3|PDE2A|ABCB1|PLCB3|PLEC|PTPN1|ROCK1|SGK1|SLC1A5|SLC2A3|SLC5A3|SLC16A1|TFRC|TTN|CXCR4|MANF|SLC28A2|ABCC4|STK39|ERAP1|CHD7|DOCK5|SLC38A1|NCALD|NAV2
GO:0098657	Import into cell	9.02184	10.0181	ABCA1|ANK2|ATP12A|CEACAM1|CACNA1C|CD36|CEACAM4|DOCK1|KCNJ11|LRP2|PAK1|SLC1A1|SLC1A2|SLC7A2|SIGLEC1|CNTN2|CUBN|MARCO|MAGI2|SNAP91|ABCC9|PLA2R1|SLC24A2|HAVCR1|CD209|MYO15A|LRP1B|FNBP1L|SLC47A1|STRA6|MEGF10|TIMD4|SLC9B2|WDR72|CLEC9A	ATP1B3|ATP2B4|CLCN3|DOCK2|DPP4|ELANE|FCGR2B|FCN1|FYN|HIP1|IGF2R|IL10RA|ITGA4|ITGAL|ITGB1|ITGB2|MYO1F|MX1|P2RX7|PECAM1|RPS6KB1|SLC1A5|SLC2A3|SLC5A3|SORL1|TFRC|THBS1|UBE3A|PICALM|EEA1|KCNK5|HIP1R|PSTPIP1|RABGAP1L|ARL6IP5|USP20|LILRB4|USP33|FNBP1|FCHO1|JMJD6|VPS33B|SH3KBP1|EHD3|BIN2|ESYT2|EPS15L1|MYO1G|RABEP2|DENND1C|SLC38A1|SLC9A7|FCHO2|RINL|UNC13D|TPCN2|SLC9A9|ATP9B|CCR2
GO:0071345	Cellular response to cytokine stimulus	4.86079	11.416	ABCA1|ALK|CEACAM1|CAMK2A|DAPK1|DPYSL3|DUSP1|EPHA4|EPHA5|FLT3|FOS|KCNJ11|NTRK2|PAX6|PRL|PRLR|ROS1|CXCL12|SLC1A1|ADAM23|TNFRSF11A|ST18|IL24|ADAMTS13|PTPRT|MRAS|IFNK|IL22RA2|NPNT	FAS|ZFP36L2|CAMP|CASP1|CDK9|CCR5|CTSG|CX3CR1|DTX1|GBP1|CXCR3|PDIA3|IFI16|IFIT1|IFNAR2|IL7R|IL10RA|IL12RB1|IRF1|ITGA4|JAK1|JAK3|MCM2|MAP3K5|MX1|NOTCH1|P4HB|PDE2A|PF4|PFKP|PTPN11|RORA|RPS6KB1|CCL5|SELPLG|SFRP1|SP100|STAT3|STAT4|TFRC|THBS1|TPR|TRIM25|CXCR4|NSMAF|YBX3|IL18RAP|IL18R1|SOCS3|AIM2|RIPOR2|BCLAF1|B3GNT2|NFAT5|LILRB4|MTF2|IL17RA|STK39|RIF1|CACTIN|NFKBIZ|RBM15|TNIP2|ARID5B|GBP4|IRGM|CCR2
GO:0006468	Protein phosphorylation	2.99246	12.8643	ALK|CAMK2A|DAPK1|MARK2|EPHA4|FLT3|NTRK2|PAK1|MAPK4|PRLR|RELN|ROS1|DCLK1|SGK2|ACVR1C	ADAM10|BIRC5|ATM|CAMK2D|RUNX3|CCNE1|CDK11B|CDC25B|CDK6|CDK9|CLK3|CTSG|FYN|JAK1|JAK3|LCK|MARK3|MAP3K5|CDK17|PIK3CD|PRKCA|PRKCQ|RNASEL|ROCK1|RPS6KB1|SGK1|SRPK1|TAF1|ZAP70|DYRK2|LATS1|TAOK2|SLK|PIBF1|TNIK|SMG1|STK39|MINK1|TAOK3|CDK12|TRPM7|BIRC6|CLSPN|PEAK1|HASPIN|HIPK1
GO:0006954	Inflammatory response	2.44056	14.5265	ADCY1|CD36|S1PR3|F2|FOS|FFAR3|NR4A1|LYZ|MAPT|MBL2|SERPINA1|SIGLEC1|CD163|CXCL13|PLA2G2D|CHIA|GSDMC|LOXL3	BPGM|CAMP|CASP1|CASP4|CD5L|CD6|ADGRE5|CLU|CCR5|CX3CR1|ELANE|F2R|F2RL1|FCGR2B|FN1|B4GALT1|CXCR3|GZMA|GZMB|HMGB2|HP|IFI16|ITGAL|ITGB1|ITGB2|MBL2|MEFV|NAIP|NKG7|NOTCH1|P2RX7|PF4|PIK3CD|PRKCQ|S100A8|S100A9|CCL5|STAT3|PRDX2|TFRC|THBS1|CXCR4|IL18RAP|IL18R1|PSTPIP1|AIM2|KLRG1|CD96|VPS13A|IL17RA|CHIA|STK39|VPS54|SETD4|ASH1L|NFKBIZ|TNIP2|ZBP1|UNC13D|IRGM|CCR2
R-HSA-109582	Hemostasis	2.06212	16.6618	APOB|CEACAM1|CD36|DGKB|DOCK1|F2|GNGT2|GUCY1A2|KCNMA1|SERPINA1|PROC|ADAMTS13|KIF21A|FCAMR|DGKK|KIF6	ATP1B3|ATP2B1|ATP2B4|CD2|CD48|CENPE|CLU|CTSW|F2R|F2RL2|F5|F10|F13A1|GNA11|GP1BB|GP5|GYPA|IRF1|IRF2|ITGA4|ITGAL|ITGAX|ITGB1|ITGB2|ITPR1|ITPR2|KIF11|KIF22|LCK|P2RX7|PDE2A|PECAM1|PLCG1|PLEK|SRGN|PRKAR2B|PRKCA|PROS1|PRTN3|PTPN1|SELPLG|SLC16A1|SPN|TTN|TUBA4A|MANF|CD84|DOK2|KIF20B|ABCC4|TUBB4A|MMRN1|KIF13B|PIK3R5|PPIL2|RACGAP1|EHD3|TOR4A|KIF15|CD177|MICAL1|DOCK5
GO:0030097	Hemopoiesis	0	31.2297		ALAS2|ATM|BPGM|ZFP36L2|RUNX3|CD3E|CD3G|CD8A|CDK6|CHD2|DOCK2|DTX1|GPR183|EZH2|F2RL1|FCGR2B|GP1BB|GP5|GPR18|ID2|IFI16|IL7R|IRF1|ITGA4|ITGB1|ITK|JAK1|JAK3|KLRC1|LBR|LCK|LFNG|LGALS1|KMT2A|PDE2A|PIK3CD|PLEK|PRTN3|PTPN11|PTPRC|ARID4A|RORA|SFRP1|SLC1A5|SLC4A1|SPN|SPTA1|STAT3|STAT4|TAL1|TFRC|TOP2A|ZAP70|PICALM|EOMES|OGT|CDK13|IL18R1|SOCS3|PHF14|TESPA1|TRIM10|BATF|IKZF3|ZBTB1|JMJD6|PRRC2C|NBEAL2|VPS13A|PT…
GO:0050865	Regulation of cell activation	0	25.5326		ALOX12|ATM|PRDM1|ZFP36L2|RUNX3|CD2|CD3E|CD5|CD6|CD22|CTSG|DPP4|DTX1|GPR183|FCGR2B|FN1|FYN|GP1BB|GP5|ID2|IL7R|IL12RB1|IRF1|JAK3|KLRC1|KLRD1|LCK|LGALS1|NFATC2|PLEK|PMS2|PRKCA|PRKCQ|PTPN11|PTPRC|RORA|CCL5|SFRP1|SMARCC1|SMARCC2|SPN|SPTA1|PRDX2|TFRC|THBS1|THY1|TP53BP1|NSD2|ZAP70|MAD1L1|CST7|CD84|RIPOR2|TESPA1|PIBF1|BATF|LILRB4|IKZF3|ZBTB1|KLRK1|MMRN1|PAXIP1|FCHO1|SYT11|PTPN22|VPS33B|ICOS|TBX21|SH3KBP1…
GO:0050778	Positive regulation of immune response	0	21.6488		CASP1|CD3E|CD3G|CD8A|CD8B|CLU|CTSG|ELANE|F2RL1|FCGR2B|FCN1|FYN|GDI1|HLA-B|HMGB2|IFI16|IL12RB1|ITGB2|ITK|KLRC1|KLRD1|LCK|LTF|MBL2|MEFV|NAIP|NFATC2|P2RX7|PIK3CD|PLCG1|PMS2|PRKCQ|PTPRC|CCL5|SFPQ|TFRC|THY1|TP53BP1|NSD2|ZAP70|TRIM25|SKAP1|IL18RAP|IL18R1|LATS1|AIM2|TESPA1|USP15|FLOT1|ARID5A|ZBTB1|KLRK1|PAXIP1|FCHO1|UBR2|ANKRD17|PTPN22|TBX21|KMT5B|LAX1|LIME1|RIF1|PSPC1|POLR3B|ZC3HAV1|CD177|MYO1G|NFKBIZ|…
GO:0000278	Mitotic cell cycle	0	20.6486		BIRC5|ATM|CCNA2|CCNE1|CDK11B|CDC25B|CDK6|CENPE|CENPF|EZH2|GSPT1|INCENP|ITGB1|KIF11|KIF22|LIG1|MCM2|MCM6|MDM2|MRE11|PPP1R12A|PCNT|ABCB1|POLA1|PPP1CC|PRKCA|ROCK1|RPA2|RPS6KB1|CLIP1|SON|TBCE|TPR|TTN|TUBA4A|ZNF207|SMC1A|MAD1L1|PRC1|LATS1|SMC3|CTDP1|TAOK2|RAD50|TUBB4A|PIBF1|SPAG5|IQGAP2|DBF4|TOPBP1|CIT|WDHD1|CEP250|SMC5|LPIN1|NIPBL|SETD2|RACGAP1|GPR132|TAOK3|UIMC1|NDE1|TIPIN|CHFR|KIF15|MTA3|CLSPN|NABP…
GO:0016071	mRNA metabolic process	0	20.1209		ATM|ZFP36L2|GSPT1|HNRNPM|NCBP1|CNOT3|CNOT4|RBBP6|RNASEL|SFPQ|SRSF5|SRSF6|HLTF|SON|SRPK1|SSB|STAT3|TAF1|RNF113A|CDK13|NCOA1|PRP4K|SCAF11|SRSF11|ZRANB2|RBM39|DDX46|SUGP2|RBM6|CWC27|DDX17|TCERG1|PSIP1|XRN2|ZBTB1|SMG1|RRP1B|ZC3H13|JMJD6|TUT4|SF3B1|SRRM2|PPIL2|RSRC1|PCF11|TRMT6|LUC7L2|PPIL1|LUC7L3|CDK12|XRN1|TRMT10C|PRPF39|PRPF38B|LUC7L|METTL3|THOC2|CACTIN|RBM25|NFKBIZ|UPF3B|CDC73|ARMC7|TUT7|PUS3|NSRP…
GO:0051052	Regulation of DNA metabolic process	0	18.5349		APAF1|ATM|ATRX|CCNA2|CDK9|ERCC4|FUS|GZMA|H1-3|H1-5|H1-1|HNRNPD|IL7R|MCM2|MCM6|MRE11|MSH3|PMS2|PRKCQ|PTPRC|RBBP6|RFC5|RPA2|SMARCC1|SMARCC2|TCP1|TERF1|TERF2|TFDP1|TFRC|TP53BP1|NSD2|TRRAP|SMC3|RAD50|BRD8|DBF4|BAZ1A|PNKP|PAXIP1|SMG1|SMC5|LPIN1|SH2B1|ANKRD17|EPC2|SETD2|TBX21|KMT5B|UIMC1|XRN1|TIPIN|RIF1|NAT10|SUPT20H|EP400|TSPYL2|SMOC2|EPC1|SLFN11|HELB|ESCO1|ZBTB38

## Sheet: STAT5B-Y665F
Gene	log2FoldChange	pvalue	padj	mean_WT	mean_Y665F
Lars2	5.88843	1.49723e-08	4.32476e-07	2855.21	114565
Chst7	5.08581	1.02528e-05	0.000115014	0.306323	14.2644
Il1f9	4.82109	2.86526e-17	7.09045e-15	2.13069	59.4447
Tarm1	4.6698	2.61141e-14	3.49171e-12	1.60558	52.5693
Serpinb2	4.6089	7.9799e-05	0.00064289	0.602041	11.4103
Prg2	4.54477	2.82621e-08	7.41433e-07	1.01629	17.3524
Itgbl1	4.41173	2.39087e-05	0.000236661	0.397572	11.7128
Ppp1r3d	4.24368	0.000124907	0.000935816	0.4166	7.55465
Slfn4	4.05051	1.85392e-21	1.0246e-18	8.95414	257.052
S100a8	3.96833	8.96285e-39	4.95347e-35	21.6361	415.546
Rn45s	3.76153	4.52056e-07	8.0766e-06	12601.4	200191
S100a9	3.7409	5.40049e-45	8.95402e-41	34.018	505.175
Vmn2r9	3.71325	0.00184272	0.00863302	0.50785	9.64441
Cd33	3.68369	1.41722e-16	3.05163e-14	2.88562	59.7072
Cldn13	3.67163	0.0024291	0.0108119	0.36794	15.5427
Ceacam14	3.63456	0.00201803	0.00929674	0.439366	7.54669
Ccl2	3.58815	1.82514e-05	0.000188776	1.2247	16.878
C1qtnf7	3.55133	0.0057675	0.0216591	0.4166	5.93962
Rab44	3.42574	9.42689e-13	8.93131e-11	6.35953	77.0462
Mmp9	3.41557	1.15105e-20	4.65474e-18	7.39666	87.2261
Nrg1	3.39095	4.4929e-07	8.03584e-06	3.28082	27.3444
Ccdc80	3.39079	3.15141e-11	1.82057e-09	2.93802	31.1951
Pcdh11x	3.37954	0.00209001	0.00955398	0.794349	10.1479
Ddit4l	3.37381	0.00283212	0.012273	1.03532	7.68905
Layn	3.35762	0.000491239	0.0029245	0.934259	9.85469
Slc22a14	3.34057	0.0022344	0.0100861	0.537482	6.62915
Inhba	3.31088	0.000314891	0.00201969	0.869719	15.4204
F7	3.28708	0.002502	0.0110768	0.986675	9.78143
AF529169	3.25099	0.00696565	0.0251723	0.530615	9.02183
Ypel4	3.21307	0.00286145	0.0123742	0.684278	17.7488
Lipg	3.21209	4.17604e-08	1.02273e-06	2.31183	38.8402
Taf7l	3.17676	0.00498207	0.0193133	0.36794	6.30479
Cd300lf	3.15423	3.18001e-12	2.49879e-10	7.77756	78.35
Tnfrsf11b	3.13933	0.00182359	0.00856303	0.719982	6.07755
Dhrs9	3.12814	2.01781e-06	2.91169e-05	1.64189	15.3695
Pros1	3.12442	1.78688e-12	1.57587e-10	84.5441	862.277
Il1rn	3.10942	1.72254e-16	3.61516e-14	13.9633	131.603
Abca13	3.10771	6.44199e-17	1.45819e-14	12.0275	150.42
Vmn2r94	3.09832	0.00411285	0.0165713	0.661306	9.32398
Acrv1	3.09486	6.12391e-05	0.000517241	1.40033	20.4451
Itgb2l	3.08478	3.32668e-07	6.22617e-06	1.7294	19.6955
Zfp366	3.08452	0.000582984	0.00336908	1.81515	10.5958
Olfr971	3.08046	0.000627755	0.00356567	0.937996	9.33361
Tmcc2	3.06216	0.00575291	0.0216289	7.60609	546.235
Kcnk13	3.05614	0.000181177	0.00128099	1.16917	15.7245
Fhl1	3.04275	0.000551394	0.0032236	0.866777	10.6986
Lcn2	3.04146	6.38214e-08	1.49599e-06	1.92486	18.4833
Cyp2c67	3.03796	0.00326224	0.0137628	0.944086	12.676
Ngp	3.01697	6.42724e-11	3.35106e-09	20.8689	293.811
Retnlg	3.01122	3.64614e-07	6.70211e-06	3.87324	35.2289
Islr2	2.99346	0.000364899	0.00228648	1.46294	10.702
Pabpc4l	2.9899	0.000770042	0.00422758	1.61459	14.3791
Htr7	2.98781	7.20938e-07	1.20983e-05	4.39386	30.6824
Ugt2b38	2.97963	0.00522985	0.0200605	0.934259	7.57384
Pkib	2.97666	2.86036e-23	2.31446e-20	24.2241	327.017
Fam19a3	2.93222	7.51451e-09	2.3288e-07	124.631	1118.78
Vmn2r83	2.9167	0.00414034	0.0166578	0.716056	5.21654
Trim43c	2.90751	0.000193473	0.00135292	1.36146	13.684
Serpinb1c	2.89752	0.00179678	0.00845603	1.82967	13.3896
Ltf	2.89371	6.01197e-12	4.31509e-10	11.4367	147.034
Lif	2.89129	3.06851e-10	1.37502e-08	17.6586	141.782
Olfml2b	2.88607	0.00365536	0.0150611	0.64463	8.25635
Pcsk2os1	2.8782	0.00223531	0.0100868	0.742747	10.2107
Il1r2	2.86857	1.03039e-10	5.11493e-09	7.29559	63.141
Mcpt8	2.85626	1.89901e-07	3.80721e-06	5.39543	25.2993
Gpr33	2.84175	0.0163878	0.0499468	0.860481	6.25322
Lilra6	2.83864	4.54372e-12	3.36316e-10	7.94414	71.3061
Nlrp9c	2.83432	0.000992062	0.00519204	1.90796	16.933
P2ry13	2.82761	6.68299e-06	8.02346e-05	3.12972	20.9212
Dynap	2.81572	0.00644218	0.0236445	1.09693	7.60805
Vmn2r74	2.80981	0.00994462	0.0334582	1.07104	7.77483
Lrrc63	2.80978	0.000111504	0.000849177	2.25689	21.599
Cxcr2	2.80834	3.69723e-08	9.23194e-07	12.9991	67.9005
Tfec	2.78947	3.66745e-06	4.86061e-05	7.06346	49.9594
Hbq1b	2.74904	0.00355738	0.0147233	0.791407	27.7014
Olfr524	2.74128	0.00742718	0.0264766	0.844012	5.65466
Cd59b	2.737	0.00335252	0.0140259	0.905422	8.23
Olfr920	2.7363	1.27526e-09	4.89441e-08	7.12432	48.4345
Akr1c19	2.7354	0.0029493	0.0126715	0.765512	4.91079
L1td1	2.72212	6.92836e-05	0.000571492	2.47156	25.0708
Sycp1-ps1	2.6975	0.00809411	0.0283248	0.758645	14.7774
Tacr2	2.69128	0.0033203	0.0139322	1.28338	11.3369
Frmd4b	2.68739	3.87484e-15	5.89403e-13	46.244	345.017
Gad1	2.68547	2.11974e-06	3.03499e-05	4.17782	26.8049
Cdc20b	2.68223	0.00412665	0.016614	2.11263	19.1724
Trem3	2.66268	0.000594491	0.0034177	1.56299	12.6935
Cd177	2.65156	1.68062e-07	3.4274e-06	4.08403	36.3826
Gpr75	2.61143	2.85602e-05	0.000275307	3.23237	23.8561
Ces2g	2.60209	0.00267306	0.0116907	1.3022	7.6311
Bst1	2.60179	4.33332e-07	7.81789e-06	12.2441	75.2497
Hcar2	2.6016	0.000135034	0.000997261	3.65274	29.6791
Klhl32	2.59317	5.44413e-05	0.000470859	2.6515	16.5018
Ms4a3	2.58308	0.000378638	0.00235831	2.35047	14.7631
Ptgs2	2.58124	2.11856e-06	3.03499e-05	5.24632	36.8623
Lhfp	2.57905	0.00202629	0.00932185	1.04909	9.22408
Oasl2	2.57415	3.9565e-09	1.32256e-07	82.0252	551.847
Adam32	2.57321	0.000122937	0.000923974	2.78081	21.9533
Vmn2r12	2.56554	0.0116546	0.0381205	0.801216	6.23457
Ugt2b34	2.56495	0.0110819	0.0365865	0.92445	8.48009
Vmn2r51	2.55772	0.00366566	0.015096	1.35852	11.541
Tmem45a	2.55656	0.00287786	0.0124322	1.66701	20.0961
Cysltr2	2.54249	1.57277e-07	3.23529e-06	44.8925	333.878
Slc25a54	2.54008	0.0157912	0.0484669	0.59597	5.59234
Trim58	2.52616	0.00430097	0.0171459	1.64523	31.1764
Six6	2.50997	0.00530367	0.0203007	1.43289	8.03177
Morf4l1-ps1	2.49796	3.21961e-22	2.22421e-19	58.2125	334.921
Jchain	2.49	0.000251453	0.00167798	73.1706	270.909
Dmxl2	2.48899	4.48185e-25	4.64432e-22	39.1605	255.501
Clec5a	2.47921	1.10607e-11	7.36493e-10	10.4333	62.6062
Sh3pxd2b	2.47613	0.000149185	0.00108296	5.00734	31.7106
Ppil6	2.46156	0.00238025	0.0106316	2.10106	13.4746
Snord67	2.45471	0.00112397	0.00575167	1.64737	12.5703
Nlrp12	2.45348	0.000596177	0.00342384	2.23725	13.9999
Gmpr	2.43717	0.000187121	0.00131572	2.34227	13.3
Capn11	2.43111	1.88792e-05	0.000194059	3.00652	38.3792
Sp8	2.43062	0.0109554	0.036241	0.892465	7.83262
Nlrp3	2.42403	2.09917e-08	5.76229e-07	13.4505	97.3538
Ifng	2.42373	7.25208e-12	5.05208e-10	33.7229	184.117
Ccr1	2.42326	6.52038e-09	2.0592e-07	18.0116	96.8996
Ptgs1	2.42259	1.0753e-05	0.000119951	6.61036	36.7815
Padi4	2.42206	0.00173399	0.00821415	2.39227	19.1065
Serpinb9c	2.40547	0.00585362	0.0218982	1.5477	12.6158
Olfr1372-ps1	2.40188	2.9685e-05	0.000283512	8.76747	49.2978
Adam30	2.38848	8.62714e-05	0.000684065	9.41193	52.495
Ifnlr1	2.38731	0.00229196	0.0103039	1.6413	9.28707
Cdh9	2.38294	0.00808391	0.0283005	1.2763	11.343
Gja10	2.38139	0.000576316	0.00333832	4.58743	24.5872
Vmn2r17	2.3753	0.00417682	0.0167842	1.59556	7.99234
Chil3	2.37418	2.66662e-12	2.13553e-10	10.8943	88.332
Slfn14	2.37299	0.00883128	0.0304413	8.09545	447.163
Anxa8	2.36979	0.0161649	0.0494035	1.61459	8.39072
Enah	2.36824	2.23632e-17	5.88544e-15	30.4268	180.17
Npl	2.36639	0.00232836	0.010442	1.97117	10.7819
H2-DMb1	2.36257	1.9488e-07	3.89291e-06	8.77105	90.5581
Tmem225	2.35613	0.0157502	0.0483768	1.47468	7.6732
Dab2	2.3529	1.87921e-06	2.74272e-05	10.8378	55.9092
Akr1c18	2.3504	1.32678e-06	2.04253e-05	9.38527	49.0514
Cts7	2.34948	0.0154212	0.0475865	0.898555	7.49103
Pla1a	2.34444	0.000139322	0.00102256	4.90607	27.4961
Lifr	2.34323	1.26127e-11	8.23302e-10	18.1506	330.52
Slc16a2	2.32917	1.23842e-06	1.93891e-05	14.2914	72.692
Slc24a1	2.32494	3.96165e-22	2.52631e-19	52.6782	283.255
Borg	2.31173	1.21668e-07	2.58558e-06	9.30552	48.7567
Ccl17	2.30594	0.00524067	0.0200949	3.14074	15.1145
Scin	2.30425	2.95942e-05	0.000282971	8.2801	41.8372
Glra1	2.29501	0.00770927	0.0272595	1.44958	6.73994
Tas2r143	2.29164	0.00437911	0.0173947	1.60245	12.1101
Abca8b	2.28867	0.000578853	0.00334771	4.21214	26.5014
C3	2.28594	6.93644e-09	2.16955e-07	33.3825	168.589
Slc7a15	2.28182	0.00211213	0.00963387	1.92171	13.4912
Npm2	2.28018	0.000187444	0.00131687	5.02405	24.0118
Ifnk	2.2738	3.90046e-05	0.00035523	6.25437	28.1785
Vcan	2.27253	3.33218e-14	4.4198e-12	66.7335	309.638
Oas2	2.27201	4.18262e-12	3.16101e-10	80.239	446.205
Mgl2	2.27153	0.00184716	0.00864651	2.34286	13.7521
Snord71	2.27067	0.000123966	0.000930677	4.89684	32.7157
Gda	2.27066	3.36793e-05	0.000315126	103.841	929.905
Ctsg	2.25563	0.00250872	0.0110978	2.57989	10.4334
Tlr9	2.25307	6.5192e-05	0.000543431	4.82226	28.2673
Dreh	2.24732	0.00164612	0.0078676	4.82471	26.2058
Iqsec2	2.24643	0.00250864	0.0110978	2.05868	9.23893
Olfr1373	2.24593	9.58276e-05	0.000748738	10.7024	47.6809
Muc20	2.24538	0.00840296	0.0292262	2.10283	14.7809
Trim10	2.24412	0.000270534	0.00177936	3.8896	94.5674
Prokr1	2.24396	0.00158692	0.00763748	2.93367	25.5912
Il10	2.24044	0.00264095	0.0115838	1.80164	9.19
Kcnj3	2.23997	0.00445471	0.0176401	2.20683	13.447
Cd209b	2.23486	0.00712802	0.0256473	1.36833	6.60837
Cd24a	2.22875	0.00143953	0.00704262	75.3632	1287.23
Ffar2	2.22686	0.000574759	0.003332	4.77104	36.7298
Slc44a5	2.22459	0.000804556	0.0043782	3.46668	21.9804
Foxi1	2.22437	0.00420197	0.0168648	2.13307	12.195
Cxcl2	2.21633	0.000571074	0.00331643	4.02675	18.397
Ier3	2.21289	9.67334e-15	1.40688e-12	31.9223	146.616
Bcl2a1a	2.21169	9.62871e-05	0.00075162	5.82916	27.1066
Rlbp1	2.20981	9.31868e-06	0.000106115	6.00148	29.0924
Lipc	2.20006	0.000449307	0.00271484	3.34191	15.7749
Cd40	2.19602	1.93269e-05	0.000197224	7.79226	44.8929
Tdrd1	2.19484	0.00223576	0.0100868	2.59224	22.4303
Rnase10	2.19371	0.00705024	0.0254281	2.27964	8.52066
Gpx8	2.19262	0.0104216	0.0348097	1.71647	7.97198
Tal1	2.19089	0.000288417	0.0018797	4.50865	54.9025
Bcl11a	2.18973	7.18625e-05	0.000590134	25.993	255.891
Rab34	2.18569	0.0118977	0.0387322	1.83422	8.23762
Tmem74b	2.1855	0.0071402	0.0256855	1.94863	6.90292
Mep1a	2.1849	0.00753832	0.0268094	1.44585	8.502
Lilr4b	2.18404	2.39697e-05	0.000237122	285.01	1498.39
Crispld1	2.18345	0.00163173	0.00780557	2.92132	15.883
Cpb1	2.18334	0.000422555	0.00258744	2.49177	10.583
Dlg5	2.18296	3.27587e-08	8.3176e-07	18.031	82.5853
Ifit3	2.17739	5.89822e-08	1.39107e-06	208.201	952.889
Mpo	2.17314	1.4601e-05	0.000155882	5.29422	24.0885
Elovl4	2.1635	0.0038552	0.0157185	1.80164	10.7919
Limch1	2.16347	0.00302877	0.0129325	2.99137	16.8731
Sirpb1b	2.15953	0.00959196	0.032542	1.85049	10.7364
Glb1l3	2.15851	0.0112344	0.0370089	1.54319	10.7053
Aqp4	2.1548	0.00532916	0.0203776	1.95449	15.1102
Tgm2	2.15469	6.23341e-05	0.000524971	15.7551	73.0688
Spats2	2.15455	3.88788e-05	0.000354571	11.0465	50.3662
Myo3a	2.14876	0.00194967	0.00904211	3.07634	17.2854
Pax8	2.14107	0.000130875	0.000971843	9.26392	44.176
Spta1	2.1376	0.00173807	0.00823113	16.3948	314.801
Rsad2	2.13444	0.00460684	0.0181385	40.4061	1080.56
Gatm	2.13112	0.00103167	0.00536885	3.08007	15.2996
Cxcl9	2.12893	0.000494539	0.00294204	4.7681	25.4269
Gbp10	2.12784	5.50191e-05	0.000474865	104.099	468.336
Dsg2	2.12102	1.40275e-08	4.07313e-07	28.7408	125.171
Mpzl2	2.11769	1.28055e-08	3.76212e-07	40.8622	195.551
Pdcd1lg2	2.11574	4.08697e-09	1.36342e-07	20.9669	92.3826
Dyrk3	2.1135	0.00151558	0.00733819	4.88312	44.192
Gadd45g	2.1117	1.99979e-06	2.89576e-05	24.222	93.2305
Snap25	2.11096	0.00554713	0.0210413	1.88599	12.3674
Csf2rb2	2.1101	4.63649e-08	1.11914e-06	25.6566	95.338
Prss34	2.09951	0.00440552	0.0174787	2.85068	11.3432
Ube2l6	2.09917	0.00315271	0.0133859	34.6496	488.598
H2-DMb2	2.09662	2.67027e-06	3.68328e-05	10.4141	103.78
Stoml3	2.09465	0.00598409	0.0223158	1.65877	6.68085
Hecw1	2.09258	9.92351e-08	2.18502e-06	9.04385	47.536
Scarna8	2.08961	0.000225338	0.00153814	3.90466	22.422
Thbs1	2.06839	3.37297e-05	0.000315419	100.204	446.945
Il6	2.06676	4.16776e-05	0.000375334	5.68511	29.2085
Lrr1	2.06424	0.00690766	0.0250227	3.18978	12.5767
Vmn2r102	2.05952	0.00913824	0.0313165	1.49451	8.71102
Mmp12	2.05735	0.00374638	0.0153598	2.6419	13.6671
Fn1	2.05589	9.09848e-07	1.48185e-05	28.47	113.962
Wt1os	2.05289	0.0126419	0.0405657	1.82752	10.8171
Ccdc146	2.05113	1.1918e-09	4.59534e-08	14.447	57.047
Il12rb2	2.05067	4.14258e-17	1.01006e-14	258.064	1063.74
Nlrp4f	2.05014	0.0145389	0.0452855	1.67995	8.94932
B3gnt7	2.04493	0.0126083	0.0404736	3.33345	17.4024
Serpinb8	2.04462	0.000753515	0.00414646	3.5271	14.9863
Chil1	2.04382	0.00513245	0.0197622	2.71468	13.4881
Olfr175-ps1	2.03407	0.00264478	0.0115915	3.59031	18.0089
Clec2g	2.02735	0.00597009	0.0222837	3.82813	16.6506
Kirrel	2.02536	6.92103e-06	8.28525e-05	18.4828	75.2151
Rpl39l	2.02532	0.00604496	0.0225024	1.88974	7.79411
Cxxc4	2.02338	0.00859608	0.0297616	2.2245	12.4141
Gucy2f	2.02324	0.000592614	0.00341046	3.3181	18.5509
Trem1	2.0209	0.000242724	0.00163028	3.73572	18.9202
Cystm1	2.01375	0.0100758	0.0338308	1.94762	8.50607
Osbpl6	2.01308	3.27397e-16	6.70153e-14	22.6167	102.845
Pax5	2.00851	6.1172e-05	0.000517241	9.06088	161.087
Mefv	2.00793	4.63457e-05	0.000411576	10.7603	44.4796
Cdh17	2.00431	0.00110121	0.00565792	4.67998	30.0941
Olfr1444	2.00324	0.00386155	0.0157347	2.45529	10.2138
Fcgr2b	1.99789	5.34372e-13	5.36963e-11	66.6287	270.22
Gad2	1.99702	0.000283666	0.00185165	3.82068	21.0171
Rhag	1.99265	0.00427539	0.0170768	3.15169	45.4008
Nanp	1.99002	0.000675578	0.00378799	3.9877	14.7898
Cd180	1.98789	2.41147e-09	8.59831e-08	22.2083	156.04
AW551984	1.98786	0.00642439	0.0236073	4.18642	31.4436
Il1b	1.98705	5.43565e-07	9.38783e-06	15.0022	61.9621
Ldhal6b	1.98263	3.52672e-05	0.00032703	6.80466	31.5818
Kitl	1.98214	0.0098753	0.0333003	2.17192	9.88397
Sycp2	1.97404	0.000439008	0.00266637	5.70841	26.6834
Frmpd4	1.97265	0.00583636	0.0218386	3.6146	17.8345
Epb4.2	1.97029	0.00137855	0.00679642	29.5681	227.017
Khdc1b	1.9701	0.000386547	0.00239676	3.58657	16.7395
Tspan2	1.96784	7.46624e-09	2.32252e-07	10.1239	61.9016
Lrp2bp	1.96716	3.983e-13	4.10175e-11	32.7357	138.47
Hbegf	1.96472	0.00158654	0.00763748	10.8155	54.0596
Map3k8	1.96353	2.0903e-08	5.74745e-07	339.454	1418.48
Hhla1	1.96084	0.00508054	0.0195988	2.54358	11.9876
Mamdc2	1.95895	0.0113793	0.0373857	2.54729	10.8004
Gbp2	1.95869	3.09305e-07	5.86089e-06	3848.16	15427.8
Cd274	1.94886	1.42088e-09	5.36634e-08	689.692	2755.45
Serpinb10	1.94706	0.0123281	0.0397509	2.52375	8.11534
Fam24a	1.9462	0.0117769	0.0384221	3.17665	11.3641
E2f8	1.94314	0.000485575	0.00289807	15.8673	63.3218
Tspan33	1.94273	0.00333719	0.0139753	3.72394	27.2858
Rsph4a	1.94271	3.82995e-06	5.03254e-05	11.4123	48.4955
Reln	1.94107	0.00199784	0.00922424	9.90334	69.0377
Foxc1	1.93873	2.15344e-05	0.000216257	6.08128	21.3435
Rag2	1.93222	0.0107623	0.0357164	2.16583	14.7275
Tmod1	1.92338	0.00753052	0.0267874	4.09169	54.3292
Rec114	1.92201	2.04908e-11	1.24446e-09	38.615	156.827
Cd22	1.92048	0.00152552	0.0073827	65.1085	710.154
Sycp1	1.91447	0.00734653	0.0262512	3.33106	18.6072
Spp1	1.91338	0.000316994	0.00203082	8.53679	30.8698
Ifi202b	1.91179	0.0128104	0.0409988	1.77806	7.99234
Cd80	1.91126	4.35343e-11	2.42214e-09	24.9991	98.6463
Kcnt2	1.91084	0.00227791	0.0102546	3.51809	19.3086
Lppr4	1.90743	0.011686	0.0381781	2.48511	17.0219
Zbbx	1.90417	0.00643253	0.02363	3.1205	16.0374
Dpyd	1.90351	0.00779174	0.0275041	2.80731	13.1362
Ccl22	1.90295	0.00132338	0.00656938	119.431	427.488
Hus1b	1.90006	0.000143521	0.00104828	8.13272	23.489
Ism1	1.89562	0.00149198	0.00725064	3.98787	15.6981
Ccl6	1.89162	0.000465259	0.0028	106.025	370.866
Ckmt2	1.89106	0.00404699	0.0163497	2.69705	9.04891
Car13	1.89102	0.00261276	0.0114815	5.53498	21.7443
Adgrf5	1.88743	0.00551154	0.0209398	5.01121	25.015
Slc16a14	1.88096	0.0135535	0.0428282	2.36187	12.1012
Aph1c	1.87978	5.94386e-05	0.000506528	8.78582	42.3587
Scd1	1.87884	0.00132747	0.00658374	37.5514	365.668
Sox6	1.872	0.00274468	0.0119409	5.65819	56.8034
Il1rl1	1.87185	6.27689e-09	2.00522e-07	53.9889	190.804
Nlrp10	1.87174	0.000436298	0.00265267	4.41663	15.4131
Panx3	1.87168	0.00581653	0.0217939	2.81793	9.04284
Enpp3	1.86967	0.013932	0.0437565	2.15602	11.2694
Rab27b	1.86865	1.60982e-08	4.59394e-07	18.0525	71.3069
Atp6v0a1	1.86385	5.70306e-17	1.31329e-14	44.5855	207.987
Serpina3f	1.86384	3.08822e-08	7.95072e-07	22.9765	105.243
Abcb4	1.85943	5.08127e-06	6.34394e-05	12.7491	77.0175
Fbxl13	1.85867	0.00064947	0.0036669	4.99123	16.9393
Vdr	1.85676	0.00153085	0.00740201	6.6288	23.0788
Mecom	1.85657	0.00987762	0.0333003	2.761	11.7224
Epb4.1l4b	1.85416	0.00801738	0.0281151	2.54593	13.5138
Tmem236	1.85243	0.0117039	0.0382214	3.12264	9.74784
Etl4	1.85165	0.00930219	0.0317723	3.57677	15.3409
Ms4a2	1.85165	0.000416109	0.00255522	7.52612	20.4432
Lrrk2	1.84998	1.26273e-05	0.000138283	86.0285	935.803
Platr22	1.84942	0.0107334	0.0356418	2.54593	12.8294
Csf1	1.8468	2.61142e-09	9.21219e-08	21.9899	91.146
Hk3	1.84612	2.34913e-06	3.31477e-05	11.7838	43.9298
Mug2	1.84203	0.0074901	0.0266771	3.12659	12.8588
Lilrb4a	1.84199	0.000102654	0.000794219	349.229	1382.8
Trdn	1.8419	0.00421897	0.0169006	4.56261	19.4053
Tlr4	1.84147	1.69938e-07	3.45714e-06	34.5219	129.167
Grm8	1.84137	0.0103363	0.0345864	3.45958	13.701
Adra2a	1.84116	0.00725774	0.0260275	7.24586	23.5712
Pou5f2	1.83986	2.96007e-09	1.03759e-07	22.6107	91.5718
Nkain2	1.83835	0.0138735	0.0435946	3.14108	10.3476
Bank1	1.8383	0.000175143	0.00124309	96.0409	842.256
Cyp3a13	1.83729	0.00156396	0.00754011	7.57501	24.4172
Cit	1.83566	3.55668e-07	6.56678e-06	29.7134	114.951
Dach1	1.83324	0.00419273	0.0168359	5.03026	36.8078
Fgf9	1.8326	0.00763203	0.0270935	2.84009	12.0385
Tbc1d2	1.83246	0.00254559	0.0112377	3.02044	10.7426
Arhgap6	1.83197	0.000187661	0.00131784	7.24581	25.2988
Ifi44	1.82857	8.25534e-05	0.000659314	14.9616	57.0405
Pilrb2	1.82068	0.000209175	0.00144686	9.0248	29.4743
Dusp10	1.82021	5.09013e-07	8.93833e-06	420.376	1545.03
Fpr2	1.81763	4.40839e-06	5.68361e-05	8.26301	29.5969
Apol8	1.81658	0.00101548	0.0052946	29.7538	76.3514
Prmt8	1.81447	0.0122098	0.0394815	2.55338	14.3189
Bmper	1.81325	0.00658512	0.0240329	2.60284	11.1784
F2	1.81225	0.00136005	0.0067192	4.13624	15.4779
Itgam	1.81206	1.11419e-11	7.3893e-10	129.251	476.699
Rfpl4	1.81081	0.0116819	0.0381721	3.47846	14.2978
Atp10b	1.80555	0.00192276	0.0089348	4.14817	14.2804
Slc7a2	1.80494	0.00152858	0.0073932	5.66565	24.9997
Klra5	1.80374	8.946e-06	0.000102505	16.9572	49.1479
Ica1	1.79713	0.00849974	0.0294947	3.54694	16.9209
Bcar3	1.79656	1.95272e-05	0.000198992	18.1357	164.771
Cyp3a11	1.79537	0.00816194	0.0285375	2.58537	15.0775
Il1a	1.79527	0.00300479	0.0128467	6.0927	20.2042
Ankrd33b	1.79293	0.000220971	0.00151455	18.4534	55.1178
Fgf7	1.79103	0.00256281	0.0112919	3.18508	11.9023
Bmp10	1.78896	0.00285026	0.0123323	5.57624	20.2095
Scn4a	1.78709	0.000899196	0.00479558	9.91783	106.045
Atp4b	1.78707	0.00989513	0.0333458	2.34599	13.3485
Ccin	1.78546	4.33289e-05	0.000388321	16.7495	52.7117
Cables1	1.78342	1.13837e-05	0.00012608	20.8774	76.3577
Fam13a	1.78239	1.74289e-05	0.000181173	13.2391	47.3975
Alx4	1.78099	0.0033295	0.0139613	4.84347	17.5789
Rad51b	1.7806	1.89094e-05	0.000194249	17.1609	63.7085
Tek	1.77664	0.00082689	0.00447786	5.31575	17.3313
Xist	1.77501	0.00034118	0.0021566	8.0238	36.2556
Gapt	1.77494	0.0011058	0.00567271	4.29734	21.4071
Tcf24	1.77448	0.00670658	0.0244117	2.50101	9.12259
Shox2	1.7734	0.0161902	0.0494717	2.54967	9.25123
Mcf2l	1.77031	0.00183273	0.00859597	4.41746	17.7239
Slc6a18	1.76981	0.00687408	0.0249283	3.38759	15.0131
Pilra	1.76843	2.36696e-06	3.33143e-05	15.2759	55.1591
Ciita	1.7676	4.32191e-08	1.05223e-06	39.3309	208.72
Msr1	1.76503	0.00914838	0.0313389	39.6048	140.953
Cenpf	1.7647	2.88295e-13	3.14469e-11	82.0027	293.624
Cacna1f	1.75839	0.0131293	0.0417737	3.1168	11.8508
Nsg1	1.75449	5.64242e-05	0.000484722	9.36121	30.8998
Bmp1	1.75366	0.00600667	0.0223799	2.6319	10.9329
Mki67	1.75356	2.35614e-07	4.62306e-06	644.095	2426.44
Arl13a	1.75315	1.63988e-05	0.000171325	11.9148	37.1847
H2afy3	1.75183	5.12173e-07	8.97077e-06	18.6815	64.7968
Zc3h12c	1.74859	6.87915e-11	3.54212e-09	31.6513	108.615
Pik3r6	1.74535	0.00261065	0.0114752	5.80874	20.4258
Lrrk1	1.74469	2.36115e-17	6.02276e-15	70.8467	242.712
Plxdc2	1.74371	3.69388e-09	1.24734e-07	33.729	127.767
Spire1	1.74368	7.56902e-06	8.93834e-05	20.411	78.1384
Spata45	1.74351	0.00737938	0.0263345	3.32265	11.5753
Neurl1a	1.7423	0.000847217	0.00456067	6.01033	19.422
Wnt3	1.73941	0.000560538	0.00327128	5.41749	18.2651
Unc80	1.73783	5.60328e-05	0.000481859	16.3406	67.6946
Stxbp6	1.73646	0.000529146	0.00311329	9.14117	27.2797
Gzmb	1.73606	0.000376573	0.00234809	977.045	3496.64
Phospho1	1.73323	0.00769111	0.0272243	5.28799	17.8369
Stk31	1.73191	0.00923237	0.0316005	2.38777	10.0979
Dkk3	1.7297	0.00223195	0.0100778	7.9264	26.9034
Plekhh2	1.72966	0.00461307	0.0181588	3.87461	14.9878
Gata2	1.72816	0.00316944	0.0134315	3.16997	11.7174
Sdc4	1.72535	2.57375e-07	4.95619e-06	25.2768	122.479
Gadl1	1.72137	6.8086e-05	0.000563353	25.9978	81.6554
Hemgn	1.7195	0.00330284	0.0138917	8.80032	52.525
Vipr2	1.71753	0.0136058	0.0429324	2.81714	9.77825
Rasgrp3	1.71657	0.0106208	0.0353388	21.6667	116.21
Mrap2	1.71503	0.00547441	0.020813	4.32012	14.8756
Rab30	1.71448	0.000788417	0.00430281	6.57853	30.3148
Nrp2	1.71033	2.60096e-08	6.91088e-07	65.9646	212.008
Epha5	1.70869	0.0162924	0.049729	2.98235	12.9251
Asb14	1.70706	3.97995e-08	9.77592e-07	34.191	112.798
Apof	1.70489	0.0070381	0.0254119	3.6164	11.4057
Prnp	1.70208	1.57582e-11	9.89665e-10	51.9371	167.983
Rapgef5	1.70013	6.22269e-06	7.53804e-05	12.2265	61.7987
Pbx1	1.69978	1.88586e-06	2.75001e-05	12.0311	48.4481
Isg15	1.69871	2.46587e-05	0.000242636	14.9472	49.1765
Lhfpl2	1.6979	0.00133061	0.00659736	5.77067	19.3068
Adam23	1.6975	2.52622e-07	4.88737e-06	24.0138	83.4522
Rnf17	1.69673	1.73035e-05	0.000180095	12.0588	56.2087
Slc7a11	1.69312	3.05997e-06	4.14496e-05	52.3082	157.4
Mettl24	1.69145	0.0133981	0.04245	4.32207	15.8144
Khdc1a	1.68839	0.000383617	0.0023803	8.25908	23.1975
Dtl	1.68751	1.28649e-08	3.76856e-07	84.1418	288.699
Mx2	1.68614	9.36381e-09	2.8279e-07	25.449	93.5941
Akr1c12	1.68523	5.33815e-08	1.27715e-06	27.9199	90.7847
Cd83	1.68485	3.68066e-09	1.24541e-07	89.1661	507.658
Fhdc1	1.68307	0.000591396	0.00340582	11.3738	175.717
C1qtnf1	1.68293	0.0099256	0.0334077	2.58243	11.1678
Tcp11l1	1.68272	0.000101708	0.000788528	11.2391	34.5638
Ifit3b	1.68222	6.09281e-05	0.000516192	41.5223	128.638
Adgrg7	1.68054	0.00828027	0.0288539	3.00335	11.8943
Hivep3	1.67975	2.73891e-13	3.00736e-11	38.9441	128.944
Neil3	1.67873	0.000242682	0.00163028	18.5481	84.3822
BC052688	1.67759	0.00719733	0.0258406	2.91231	11.7252
Tdrd5	1.67644	0.0137858	0.0433715	3.87854	12.2222
Alpk2	1.6759	0.000611967	0.00349756	5.58874	19.9302
Tead1	1.67585	0.0097438	0.032943	6.06068	20.6093
Arhgap42	1.67281	0.0129898	0.0414415	3.14562	14.7091
E2f7	1.67228	0.00105488	0.00546903	12.1504	42.7767
Xdh	1.6717	3.92895e-12	3.00194e-10	198.723	666.377
Spink5	1.67163	0.0128045	0.0409922	4.17879	21.6702
Muc6	1.67002	1.38871e-10	6.75214e-09	50.79	179.169
Myof	1.66961	0.00197075	0.00911946	59.1881	214.624
Efr3b	1.66826	0.0158146	0.0485118	3.126	11.1123
Stx19	1.66518	0.000376538	0.00234809	6.96844	25.579
Trpc5	1.66398	0.00349666	0.0145154	5.06951	14.5818
Lrrtm4	1.66373	0.00779989	0.0275154	3.95979	15.0272
Tigit	1.66233	2.46435e-06	3.43352e-05	22.9899	69.6212
Synpo2	1.66221	0.0117949	0.0384657	3.53357	12.4964
Lct	1.66116	0.000197581	0.00137701	9.1836	33.4163
Klrc3	1.65899	0.000275986	0.00180863	10.9944	32.3706
H2-Q10	1.65751	0.00130589	0.0065059	10.9599	35.3991
Fgd2	1.65661	0.00143431	0.00702121	5.44767	30.5427
Col4a4	1.65611	6.82934e-11	3.52743e-09	34.8745	113.873
Nfib	1.65291	0.0123447	0.0397969	4.99396	24.3311
Arhgef28	1.65199	0.00857031	0.0296961	4.92664	16.0337
Tshz3	1.65118	4.61775e-05	0.000410522	20.1688	61.7445
Ms4a7	1.6505	0.0163194	0.049793	2.79671	12.3237
Lrrn3	1.64521	3.71704e-06	4.90679e-05	39.5941	122.371
Irf8	1.64238	0.000200804	0.00139594	144.112	481.944
Tlr3	1.64209	0.00110492	0.00566994	8.90331	36.1326
Aspn	1.63926	0.00123508	0.00621678	6.49788	23.5379
Asb11	1.6379	0.00556423	0.0210868	3.86387	12.3003
Stil	1.63759	5.55201e-06	6.84404e-05	32.0077	106.731
Adgrg6	1.63539	2.46264e-06	3.43352e-05	24.2349	73.9908
Chga	1.63459	0.0130075	0.041474	3.74046	11.7579
Necab3	1.63426	0.000983957	0.00515777	9.18504	29.1488
Apob	1.6281	0.0033965	0.0141885	8.41451	30.6766
Grhl2	1.62743	0.00429548	0.0171364	3.6315	11.1815
Lmod3	1.6266	0.00619513	0.0229422	3.22844	9.08199
Trib1	1.62464	3.32365e-12	2.59935e-10	81.3583	248.284
Gsto2	1.62405	2.92382e-05	0.000280302	13.1305	40.8494
Rai14	1.62389	0.00789708	0.027805	11.1716	32.9891
Ncapg	1.62389	4.40044e-23	3.31633e-20	91.818	295.015
Ifit1	1.62357	1.07322e-09	4.18683e-08	246.53	802.139
Alox5	1.62299	0.00246318	0.0109343	5.93623	21.0364
Onecut2	1.62251	0.00300226	0.0128392	8.47825	29.9819
Nhsl2	1.62212	7.61072e-10	3.10039e-08	19.7772	66.3856
Ppp3r2	1.62137	0.0158112	0.0485102	2.88188	8.61062
Kirrel3	1.62077	1.4085e-09	5.34391e-08	94.4822	293.601
Clspn	1.62015	1.77586e-10	8.31743e-09	79.718	252.342
Shisa3	1.61955	6.08726e-05	0.000516192	10.8964	41.1343
Aoah	1.6159	0.000179963	0.00127349	26.8939	82.9026
Kcns1	1.61417	0.011875	0.0386662	2.89249	8.59214
Lrrc18	1.61317	0.00215571	0.00980296	7.26082	50.3429
Zfp457	1.61206	0.000684217	0.00382608	5.75242	21.0185
Olfr543	1.6104	0.000478946	0.00287001	6.70123	20.7614
Pilrb1	1.61031	0.00350857	0.0145503	6.98672	20.3854
Cdkn1a	1.60871	0.000221438	0.0015165	19.7816	58.9916
Heatr9	1.60641	1.16202e-12	1.06444e-10	47.6149	144.516
Syt13	1.60573	0.00117538	0.00597054	5.48558	18.8917
Trpc6	1.60571	0.00343574	0.0143127	4.56577	15.5835
Exo1	1.60454	9.79724e-10	3.86758e-08	44.4962	143.968
Rnf217	1.60326	0.0082014	0.0286453	3.67762	14.695
Srgap3	1.60325	8.06489e-14	1.00538e-11	37.1914	112.399
Car2	1.60314	0.00502389	0.0194299	54.8787	584.709
Abcc9	1.59999	0.0048337	0.0188676	5.62913	17.6948
Nav1	1.59949	1.17822e-07	2.5239e-06	38.8904	115.203
Cd163l1	1.5921	4.32169e-06	5.60231e-05	74.3206	221.535
Samd4	1.59124	0.00499767	0.0193466	5.82542	19.7211
Tnfsf18	1.58989	0.0080252	0.0281306	4.46214	14.6562
Rad54l	1.58954	2.20964e-11	1.32259e-09	39.8896	122.124
Lpp	1.58702	3.82695e-15	5.87508e-13	1032.92	3035.5
Btk	1.58702	4.86853e-07	8.57814e-06	40.523	167.039
Casq1	1.58552	6.12333e-05	0.000517241	17.0256	55.5986
Pln	1.58143	6.28718e-06	7.59778e-05	14.8139	39.0497
Evi5	1.5779	5.73708e-07	9.84687e-06	59.3152	370.375
Cd38	1.57771	3.90627e-08	9.6378e-07	58.3077	209.984
Zmat4	1.57658	0.011657	0.0381208	3.02866	13.457
Ceacam5	1.57606	0.0163476	0.0498516	2.86304	9.78954
Kcnj1	1.57573	0.011443	0.0375468	4.83721	14.0037
Irg1	1.57523	0.00165008	0.00788425	11.4048	32.3672
Zak	1.57356	2.58362e-05	0.000253021	16.6122	59.8905
Meis1	1.57339	0.00398466	0.0161411	7.43605	22.9635
C5ar1	1.57301	0.00018638	0.00131274	8.69473	26.967
Gdap10	1.57011	2.95177e-11	1.72934e-09	161.567	508.955
Mylk	1.56572	0.00165346	0.00789812	8.9993	27.6062
Itgb8	1.56529	6.0674e-07	1.03816e-05	19.4503	49.8987
Necab1	1.56306	0.0119864	0.0389523	4.26905	20.0568
Ttk	1.56223	0.000132649	0.000982275	17.6076	58.2792
Wdfy4	1.56128	0.000321671	0.00205681	75.2835	373.865
Map2	1.56082	0.00445814	0.0176452	5.66174	21.9703
Lmo2	1.55944	1.84957e-06	2.70899e-05	24.7476	134.584
Scimp	1.55932	0.0139345	0.0437565	7.66603	15.8677
Dennd5b	1.55791	8.63024e-06	9.97834e-05	37.5091	248.395
Rtp4	1.55723	5.99741e-06	7.31693e-05	260.766	772.629
Slc2a6	1.55459	3.00845e-05	0.000286667	14.45	43.9004
P2ry14	1.55386	7.00885e-06	8.36622e-05	27.795	81.5303
Actr3b	1.55216	0.00420945	0.0168826	6.58797	20.3499
Ccl3	1.55131	5.76028e-05	0.000493059	55.2792	153.739
Arr3	1.55112	0.00479538	0.0187407	4.87251	14.9352
Gpr3	1.55005	0.00704212	0.0254155	21.217	46.3803
Esco2	1.5492	3.03241e-06	4.11434e-05	44.0439	142.315
Parp12	1.54905	1.7533e-11	1.07666e-09	210.479	623.647
Mlkl	1.54789	0.000349491	0.00220158	21.134	61.385
Mybpc2	1.54696	0.00791877	0.0278518	4.87508	16.2979
Myo3b	1.54682	1.00745e-09	3.95819e-08	40.604	114.063
Eps8	1.54593	5.80845e-05	0.000496413	24.7093	71.4525
Specc1	1.54524	0.00626148	0.0231266	36.5728	342.852
Tmbim7	1.5446	0.00046905	0.00281668	20.8919	64.9022
Fignl1	1.5431	1.03779e-13	1.24686e-11	114.978	346.893
Chek1	1.54265	4.87979e-11	2.66141e-09	72.9071	224.705
Nrcam	1.5382	0.0153816	0.0475089	7.09401	20.8255
Gzma	1.53763	1.22163e-05	0.000134315	885.556	2415.65
Zeb2os	1.5373	0.00264422	0.0115915	8.27048	23.9714
Kntc1	1.53397	7.88787e-08	1.78662e-06	73.7692	227.448
Pcbd1	1.53378	0.00736556	0.0262965	5.59798	15.1929
Adgrg1	1.53249	0.00445449	0.0176401	4.65232	18.4351
Rptoros	1.53101	7.95357e-08	1.79905e-06	24.6007	67.6039
Rd3	1.53046	0.000255141	0.00169567	20.5365	59.5895
Sh2d4a	1.52964	0.0104219	0.0348097	6.59076	22.1274
Omg	1.52898	1.75037e-09	6.44914e-08	20.2043	65.9979
Mef2c	1.52767	0.00579847	0.0217459	99.3224	588.264
Fcer2a	1.52576	4.46671e-07	8.00628e-06	36.5075	173.335
St6galnac5	1.5245	0.0125633	0.0403604	4.67374	15.4722
Klhl29	1.52436	4.9918e-05	0.000438597	9.62902	28.1969
Paqr3	1.52388	6.34378e-07	1.07877e-05	16.8877	54.7713
Them7	1.52364	0.00719356	0.0258382	5.46966	15.7957
Tnn	1.52321	4.61527e-06	5.8772e-05	56.4158	168.934
Entpd1	1.52198	9.73786e-13	9.17351e-11	76.009	221.726
Colgalt2	1.52092	0.0150551	0.0466568	3.91094	9.53666
Scel	1.51945	0.013658	0.043035	4.98534	19.4238
Cbfa2t3	1.51914	4.13715e-06	5.39685e-05	19.2643	68.9981
Nr1i2	1.51824	0.00739977	0.0264016	6.51968	17.6414
Lmod2	1.51511	0.00106605	0.00550969	7.9279	24.5548
Tdo2	1.51424	1.36937e-08	3.98319e-07	34.7363	105.352
Olfr1396	1.51344	0.00104187	0.00540663	13.8447	35.1703
Hrk	1.51266	0.0130869	0.041671	2.68724	11.433
Timm8a2	1.51054	8.97511e-07	1.4632e-05	14.8689	41.7685
Ogn	1.50936	0.00158304	0.00762547	11.5124	25.2072
Bhlhe41	1.50923	0.00529608	0.0202839	7.41273	40.3484
Aox2	1.50907	0.00733487	0.026225	5.53342	18.8799
Lrrc49	1.50615	0.0139941	0.0438938	5.25005	16.0707
Clec7a	1.50518	0.000826973	0.00447786	121.417	358.793
Cdc6	1.50367	7.45984e-08	1.70364e-06	62.2817	183.041
Prr11	1.50313	0.000125448	0.000938594	15.6163	48.656
Zeb2	1.50225	5.25874e-13	5.31646e-11	191.357	538.556
Cecr2	1.5021	1.62504e-08	4.6294e-07	58.9808	194.743
Slc1a2	1.5012	0.00277997	0.0120723	11.1233	34.4468
Yes1	1.50061	1.09777e-09	4.25499e-08	85.4291	233.803
Galnt3	1.49973	9.6572e-05	0.000753135	19.4757	56.2647
Tbxas1	1.49752	0.000788119	0.00430281	14.1444	40.304
Arhgap26	1.49595	1.01635e-24	9.91242e-22	773.57	2297.32
Spon1	1.49556	1.15751e-10	5.72883e-09	354.298	1021.32
Fkbp1b	1.49549	4.88598e-05	0.000430672	10.8196	29.2145
Olfr173	1.49547	0.00610386	0.0226758	10.23	20.5427
Mxd1	1.49512	1.75548e-10	8.26869e-09	445.942	1407
Nap1l5	1.49269	1.32604e-06	2.04253e-05	39.7458	96.3504
Gnaq	1.49235	6.03044e-20	2.32523e-17	143.289	421.704
Rgl1	1.4922	0.00026172	0.00173088	23.797	73.3495
Adgre4	1.49207	0.00711502	0.0256067	65.5547	164.431
Sorbs3	1.49118	3.84736e-05	0.000352174	22.3516	65.9626
Israa	1.49073	2.24631e-06	3.19416e-05	22.2788	57.8294
Ccdc88a	1.49042	3.04135e-09	1.06159e-07	179.705	502.058
Adora2b	1.48982	0.000296078	0.00192283	10.0578	26.3641
Pik3ap1	1.48764	6.14887e-07	1.04885e-05	45.1135	149.493
Phka1	1.48727	3.29092e-05	0.000309626	15.0753	73.7018
Col4a6	1.48712	0.000510233	0.00301915	8.43902	27.1577
Fancd2	1.48443	2.76217e-10	1.25128e-08	43.9087	129.459
Wnt16	1.48413	0.000885789	0.00473601	12.7944	32.5878
Muc13	1.48327	0.00406115	0.0163949	6.29286	18.1905
Fcrl5	1.48323	0.0114792	0.0376286	6.05102	28.176
Pbk	1.48202	0.00506522	0.0195533	15.074	52.4034
Cobll1	1.48109	1.24584e-10	6.11125e-09	64.0923	172.777
Ropn1l	1.4809	0.00220089	0.00997017	6.27795	20.2364
Fap	1.48073	0.000136806	0.00100676	13.1538	36.5645
Gas7	1.48016	2.80209e-15	4.64586e-13	105.986	290.747
Olfr172	1.48004	0.000579062	0.00334771	20.2552	49.6203
Espl1	1.47998	0.0010059	0.00525287	15.3671	45.5653
Angpt1	1.47726	0.000989282	0.00518076	8.41571	22.6748
Ccdc37	1.47599	7.67601e-05	0.00062417	14.0283	38.1824
Tmevpg1	1.47393	8.83426e-07	1.44735e-05	65.5569	184.981
P2ry12	1.47385	0.0028406	0.0123001	5.89705	19.9454
Rbm47	1.47256	0.000857307	0.00460977	13.5478	37.4419
Aqp9	1.47252	2.42607e-06	3.39444e-05	62.1885	183.746
Phex	1.47215	1.49765e-05	0.00015897	14.0965	40.2174
Ank1	1.47149	0.00627645	0.0231716	6.87231	44.1794
AW046200	1.47037	0.000838181	0.00452394	25.4411	59.5946
Snx29	1.46932	1.32056e-11	8.58621e-10	138.885	563.545
Ctsk	1.46771	0.00010554	0.000812374	16.0933	49.0868
Vash1	1.46675	0.0109633	0.03626	5.77852	16.329
Pabpc1l	1.46659	3.29007e-08	8.34087e-07	20.8496	59.4791
Arhgap21	1.46598	1.53541e-10	7.40031e-09	77.2501	218.78
Pou4f1	1.46591	0.00761314	0.027048	5.36564	18.5847
Sh3bp2	1.4643	4.15693e-09	1.3812e-07	80.6308	240.333
Efna5	1.46395	0.0085502	0.0296388	6.03575	19.8502
Agpat9	1.46182	0.00017127	0.00121978	10.494	32.6389
Fam78b	1.46008	0.00025044	0.00167364	13.1965	35.8202
Cideb	1.45923	0.0148629	0.046154	4.43373	11.7404
Cmklr1	1.45546	0.0102181	0.0342531	14.6244	38.534
Dnal1	1.45496	8.92156e-06	0.000102296	53.1205	147.996
Klf12	1.45487	0.000318274	0.00203666	10.9715	31.3806
Siglecg	1.45425	0.00428083	0.0170939	21.6675	125.487
Klrg2	1.45284	2.09035e-06	3.0033e-05	25.6139	69.8014
Cenpe	1.45196	3.46634e-10	1.52445e-08	124.376	397.325
Scn3b	1.45063	9.02836e-06	0.000103164	45.5568	126.729
Shtn1	1.45005	0.000299117	0.0019343	32.1929	88.4397
Pld1	1.44989	0.00189303	0.00882139	11.1561	27.3794
Ckap4	1.44988	0.000160294	0.00115301	18.7146	56.4162
Csf2rb	1.44881	2.07416e-07	4.11551e-06	96.4735	254.677
Rab39	1.44306	0.00336675	0.0140748	7.10581	20.7065
H2-Ab1	1.44287	0.00089289	0.00476476	129.589	481.523
Lpcat2	1.44237	9.81247e-05	0.00076309	14.9136	40.6588
Dna2	1.44159	1.66291e-07	3.40803e-06	61.6612	183.945
Ntng2	1.44081	0.0001213	0.000913332	10.1473	29.2679
Sypl	1.4408	3.08991e-10	1.38088e-08	111.06	442.656
Mcm10	1.43941	0.000307897	0.00198378	45.6089	126.027
Cnnm1	1.43895	0.00291862	0.0125738	6.18509	18.1737
Myo15	1.43841	0.00682293	0.0248025	10.1705	27.1871
Cd86	1.43814	6.87479e-09	2.15471e-07	103.882	300.479
Hacd4	1.43415	7.5398e-07	1.25764e-05	34.6179	93.4978
Shcbp1	1.43088	0.000297601	0.00192894	29.3335	81.1102
Hgf	1.42925	0.000242095	0.00162771	18.3841	49.2429
Snora3	1.42868	0.000913553	0.00485295	129.433	489.921
Slc41a2	1.42708	0.00118022	0.00598593	16.0856	43.4102
Muc4	1.42644	0.0103175	0.0345307	15.7972	58.4433
Colq	1.42536	0.0146901	0.0457134	5.022	15.2712
BC035044	1.42454	9.25068e-11	4.64777e-09	65.5417	184.979
Mx1	1.42344	8.43485e-07	1.39154e-05	64.9222	173.266
Nfil3	1.42294	4.57324e-07	8.14439e-06	80.8493	218.684
45359	1.4213	0.00390534	0.015878	20.0086	97.6905
Papln	1.41836	0.00239445	0.0106749	16.181	42.3874
Sgms2	1.41541	0.00116841	0.00594603	9.78151	30.6392
Crisp3	1.41375	0.00614693	0.0228	5.45705	20.3231
Grin2c	1.41282	0.0115762	0.0379091	4.8576	14.2337
Kif14	1.4123	2.12491e-05	0.00021365	33.7964	103.349
Satl1	1.4099	0.00651701	0.0238473	5.87057	16.7799
Csf3r	1.40865	0.00769855	0.0272332	20.6169	61.0152
F8	1.40549	0.00131558	0.00654043	10.4885	30.6437
Blnk	1.404	0.00676481	0.0246053	16.8896	109.478
Hipk2	1.40191	1.8679e-17	4.99512e-15	616.376	1686.16
Oas3	1.40144	2.68514e-07	5.15273e-06	100.229	279.391
Akap14	1.40124	8.01226e-05	0.000644587	16.1264	41.9946
Pnma1	1.40091	4.55692e-06	5.82078e-05	25.5288	74.0374
Ppargc1a	1.39992	0.00957902	0.0325052	12.1566	30.2011
Muc19	1.39982	0.0122112	0.0394815	7.69902	22.595
Sptb	1.39929	0.00121593	0.00613331	15.5428	64.1136
Frmd5	1.39707	0.00021268	0.00146682	26.3032	65.4869
Aspm	1.39625	7.59785e-09	2.34585e-07	67.2461	186.03
Cacnb2	1.39585	9.03629e-05	0.000712113	13.8106	38.6269
Cdk14	1.39437	0.000267394	0.00176208	57.5627	150.966
Myoz3	1.39414	0.00195069	0.0090443	6.49245	18.1556
St3gal5	1.39348	0.00648453	0.0237704	9.97835	67.5245
Ccrl2	1.39274	0.0114792	0.0376286	16.1043	40.9634
Zbed3	1.39256	7.66646e-06	9.04053e-05	30.8001	83.142
Pla2g4a	1.39117	0.000540529	0.00316806	15.8403	37.9926
Grip1	1.39051	0.000402689	0.00248663	11.213	34.9667
Shcbp1l	1.38983	4.06858e-07	7.38042e-06	44.2509	114.255
Nron	1.38886	0.000216651	0.00148864	11.2854	28.3362
Anln	1.38881	7.65359e-06	9.03178e-05	46.0093	136.114
Nipal4	1.38876	0.000130327	0.000968982	17.5023	45.959
Emilin2	1.38812	9.50014e-07	1.53976e-05	35.8348	97.099
Chst11	1.38759	8.52105e-11	4.33371e-09	104.437	284.334
Proca1	1.38748	1.1339e-06	1.80078e-05	20.9062	55.0331
Ncapg2	1.38647	3.02346e-09	1.05757e-07	156.004	417.418
Pou2af1	1.38568	2.66208e-05	0.000259174	70.8489	351.254
Ceacam2	1.38487	0.00789935	0.0278071	5.96277	14.7322
Sema7a	1.38206	3.95384e-05	0.000359007	28.1541	73.8887
Ptpn13	1.38133	5.81731e-08	1.37471e-06	162.186	417.353
Slamf7	1.38111	7.99672e-11	4.09215e-09	149.538	410.848
Clnk	1.37726	0.000250118	0.00167216	21.0753	53.331
Bub1	1.37675	4.55241e-05	0.000405148	45.0029	122.503
Gpr82	1.37619	0.0005323	0.00312962	14.5021	32.9359
Rad54b	1.37546	8.28877e-06	9.66892e-05	28.2231	77.8457
Snord98	1.37467	0.000585654	0.00338097	24.3896	63.0843
Cd74	1.37403	0.00155933	0.00752219	333.606	1219.31
Ppap2a	1.37356	0.000407394	0.002511	17.199	45.831
Stmn1-rs1	1.3719	7.1378e-06	8.50178e-05	34.6653	105.889
Klra10	1.37159	8.1244e-05	0.000651051	22.7537	61.8448
Lyn	1.37154	2.92851e-07	5.58449e-06	133.528	452.916
Prss46	1.3714	0.0127626	0.0408974	5.02008	13.528
Cyp17a1	1.37069	0.000926939	0.00490854	15.1205	38.7861
Klhl41	1.36889	0.0135551	0.0428282	5.05752	14.1197
Dapk2	1.3684	5.38601e-06	6.65921e-05	23.0923	65.2538
Ermap	1.36269	0.00440387	0.0174787	9.73754	58.6797
Osbpl1a	1.36253	0.00017096	0.0012181	14.5392	46.6494
Tldc2	1.36155	0.00695192	0.0251391	9.64554	26.8468
Runx3	1.36034	2.05946e-09	7.45541e-08	615.41	1591.39
Slc26a3	1.35761	0.00110947	0.00568574	12.2721	39.0569
Snord93	1.35671	0.00688058	0.0249464	7.49379	18.1851
Irak1bp1	1.35598	0.00653311	0.0238838	6.84804	18.9339
Olfm1	1.3557	0.00418584	0.0168164	11.579	28.41
Egr3	1.35434	8.94468e-08	1.99332e-06	34.3012	91.6949
Fchsd2	1.35324	9.75363e-26	1.24396e-22	995.278	2930.78
Dbn1	1.35139	0.00289171	0.0124827	37.8488	83.1967
Fgf11	1.35128	0.00800701	0.0280881	8.18262	20.5152
Icosl	1.35029	7.11665e-07	1.19548e-05	77.019	205.954
Scn3a	1.35018	0.00944452	0.0321408	9.66959	32.2554
Synm	1.35011	0.00728846	0.0261112	5.08814	18.1035
Acoxl	1.349	4.30795e-05	0.000386295	18.4581	49.8122
Ppm1e	1.34845	3.58857e-07	6.61095e-06	53.2662	131.779
Snord89	1.34784	0.00539385	0.0205633	11.3014	35.0156
Lgals12	1.34719	0.00348959	0.0144933	20.2033	57.314
Lrrc34	1.34524	0.0040378	0.0163205	7.00753	17.6018
Tmem163	1.34515	2.23554e-06	3.18156e-05	26.7661	69.8276
Prelid2	1.34459	3.61547e-09	1.24109e-07	88.392	227.569
Runx2	1.34104	3.72588e-12	2.85995e-10	181.933	454.468
Mastl	1.33999	3.17766e-07	5.99381e-06	106.753	275.882
Anxa3	1.33924	0.000127745	0.0009532	34.8457	87.5364
Tnfrsf9	1.33594	0.00246808	0.0109531	343.444	879.66
Dennd4a	1.33532	3.78983e-21	1.7953e-18	2503.39	6459.68
F2rl2	1.33513	2.18753e-08	5.98502e-07	76.44	185.881
Ccna2	1.33469	1.83804e-08	5.13041e-07	94.115	257.134
Rnf183	1.33392	0.0104614	0.0349042	5.70143	13.4682
Csrp2	1.33312	0.00110726	0.00567843	18.3093	48.9997
Ryr2	1.33277	0.00245752	0.0109121	19.7148	82.2209
Pde1c	1.33008	0.00651275	0.0238458	11.1843	35.0758
Diap3	1.32942	9.86938e-13	9.24488e-11	130.868	356.593
Il31ra	1.32901	0.00479595	0.0187407	12.0734	28.9615
Kif24	1.32797	6.73848e-16	1.26959e-13	68.1692	175.094
Mirc35hg	1.32774	0.00120141	0.00607629	9.35867	23.3273
Gpr21	1.32712	0.00119952	0.00607267	34.8298	86.7792
Cpne2	1.32544	0.00487003	0.0189587	9.09112	20.8481
Celf4	1.32449	0.0088062	0.0303675	10.3612	31.2981
Gng11	1.32312	0.00806035	0.02823	6.52893	16.8413
Snord57	1.32259	0.00203066	0.00933259	15.9112	40.5285
Slc6a20b	1.32213	6.73569e-10	2.77116e-08	66.9428	172.924
Rsph1	1.31973	0.00107328	0.00554189	12.1749	32.5035
A3galt2	1.31892	0.00054192	0.00317268	24.5958	64.877
Myl10	1.31889	0.00710668	0.0255927	14.768	39.7745
Bcas3os1	1.3178	0.000196422	0.00137007	69.9071	161.778
Ube2c	1.31729	0.00675117	0.0245632	13.6307	41.1703
Zfand4	1.31678	6.22411e-06	7.53804e-05	16.3021	42.4256
Fmn1	1.31423	0.00511221	0.0197072	14.9079	48.0872
Abcb1a	1.31116	4.4721e-11	2.46337e-09	353.335	878.156
Fgd4	1.31109	3.32279e-07	6.22617e-06	39.6335	95.0879
Pdzd2	1.31037	2.1478e-12	1.81686e-10	169.57	425.027
Adam21	1.30917	0.00483412	0.0188676	7.38801	18.586
Stc1	1.30838	0.0118415	0.0385949	6.49416	19.3793
Ccdc150	1.30726	0.00786239	0.0276887	9.99571	22.2898
Chrne	1.30585	0.00106296	0.00549888	12.3766	31.0111
Itgax	1.30582	2.10326e-07	4.16631e-06	74.1889	175.354
Slc43a1	1.30567	0.00105285	0.00546017	31.5773	123.406
Dock1	1.30565	0.00198192	0.00916348	19.8775	47.0621
Insm2	1.30538	0.00228565	0.0102811	11.0609	23.8203
Naip5	1.30483	1.70739e-06	2.52304e-05	40.1797	104.79
Ttc39a	1.30373	0.000413542	0.00254134	12.5771	30.0306
Nfe2	1.30316	0.00153868	0.00743769	20.7048	76.6526
Ecm2	1.30313	0.000479959	0.0028749	13.8743	37.324
Kynu	1.30308	0.00249902	0.0110726	17.8974	54.6755
Fut8	1.30257	9.91199e-21	4.21387e-18	556.265	1401.26
Prkg1	1.3012	0.0122698	0.0396477	6.05321	15.0869
Iigp1	1.30052	0.00211274	0.00963399	2339.33	5657.93
Sgol1	1.29939	0.000228418	0.00155416	380.859	951.236
Slc44a3	1.29578	0.013215	0.0420064	6.57697	19.8075
Eqtn	1.29559	0.000963897	0.00506934	16.0183	43.08
Lrrc4	1.29202	0.00109798	0.0056448	49.2439	120.594
Fam217a	1.29144	0.000297191	0.00192779	22.6754	57.0497
Cfap46	1.29107	0.0149202	0.0462993	6.35782	16.7093
Adamts7	1.29055	0.0122983	0.0397011	14.3264	32.9164
Spats2l	1.29028	0.000183552	0.00129557	13.5722	34.1005
Plek	1.28968	3.75877e-15	5.82434e-13	636.639	1556.18
Serpina3g	1.28861	1.01887e-05	0.00011445	192.844	486.052
Coch	1.28853	1.17088e-08	3.46666e-07	49.7225	123.671
Cmpk2	1.28801	0.000520539	0.00307027	41.7817	123.66
Bicd1	1.28682	0.000246749	0.00165297	24.1366	59.2399
Kif4	1.28512	0.000195761	0.00136604	41.0825	110.987
Orm1	1.28397	0.00282557	0.012251	33.6163	79.8253
Rgs20	1.28371	0.00235514	0.0105479	12.5689	37.0268
45352	1.27983	8.05778e-07	1.33331e-05	90.063	263.438
Zfp937	1.27921	1.81738e-12	1.5859e-10	62.3616	146.774
Atp2b4	1.27863	2.0176e-14	2.71965e-12	247.185	596.809
Adrbk2	1.27807	8.01957e-05	0.000644832	63.2085	153.51
Crb2	1.27737	0.00095628	0.00503817	13.3362	35.4939
Myo1e	1.27443	8.36768e-06	9.74955e-05	77.101	263.513
Ticrr	1.27288	2.3285e-06	3.29126e-05	58.356	143.045
Birc5	1.27248	1.48218e-05	0.00015753	49.6335	115.907
Isg20	1.27231	0.00291248	0.0125556	32.0882	103.372
Hpgds	1.27188	1.22939e-15	2.16844e-13	65.1236	159.033
Trim16	1.26793	0.000246202	0.00164997	14.799	38.4892
Cdh1	1.26661	0.00395518	0.0160335	19.3979	48.0352
Pde6a	1.2658	0.000270689	0.00177955	26.0146	62.2719
Neb	1.26462	2.55542e-09	9.05319e-08	1242.02	2960.83
Gas2l3	1.26439	2.00666e-06	2.89812e-05	31.923	75.7368
Airn	1.26429	2.43464e-10	1.11202e-08	154.218	368.468
Pcdhga11	1.26358	0.000280693	0.00183513	13.4662	36.1844
Kcnmb3	1.26145	0.00300933	0.0128561	12.8782	31.6259
Gca	1.26099	0.00054044	0.00316806	15.4834	45.2623
Zfhx3	1.25996	2.3576e-05	0.000233646	20.4636	54.4293
Teddm1b	1.25953	0.0113151	0.0372377	7.28459	15.8056
Lacc1	1.25794	0.00434564	0.0172908	22.8635	66.4188
H2-Eb1	1.2579	0.000317248	0.00203166	94.587	274.735
Zbp1	1.25477	1.12403e-08	3.33986e-07	801.294	1963.06
Gpr22	1.2526	0.0115678	0.0378964	130.834	262.855
Cc2d2a	1.25196	2.64667e-06	3.65377e-05	35.7374	85.8372
Pls1	1.25155	0.0147649	0.0458859	7.3741	18.1761
Tg	1.25033	5.41846e-06	6.69435e-05	36.7105	102.959
Spag5	1.25025	5.49346e-05	0.000474384	35.4004	94.8237
Kmo	1.2478	0.000314454	0.00201767	32.9299	117.121
Arhgap24	1.24537	0.0128121	0.0409988	5.97808	22.8602
Atad5	1.24172	2.0363e-13	2.31245e-11	399.406	970.199
Akap5	1.24134	2.8247e-06	3.86415e-05	144.162	335.339
Rel	1.24131	3.07915e-11	1.79761e-09	422.808	1082.85
Adam4	1.23942	8.42316e-05	0.000670134	58.5553	134.89
Angpt2	1.23931	8.68158e-06	0.000100237	84.2708	194.323
Aqp7	1.23665	7.35897e-05	0.000602527	17.4861	44.6886
Etv4	1.23405	0.00735283	0.0262624	8.34056	19.7672
Gbp5	1.234	0.00019141	0.0013419	1018.32	2359.11
Ttn	1.23383	1.60679e-11	1.00531e-09	467.451	1106.49
Pfkfb1	1.23334	2.39028e-07	4.67346e-06	22.7973	57.8104
Slc25a47	1.23139	0.00106864	0.00552137	14.638	33.5587
Prph2	1.23031	0.0121673	0.0393781	9.01721	20.9563
Amy1	1.23022	0.0124838	0.0401593	7.36857	20.6544
Olfr101	1.22825	0.00957759	0.0325052	6.43336	16.7665
Polq	1.22511	1.569e-13	1.8278e-11	116.531	302.888
Slc25a18	1.22358	0.000103831	0.000801454	30.7676	74.165
Plk2	1.22346	3.71503e-05	0.000342767	48.7515	118.618
Col12a1	1.22038	0.0156879	0.0482391	12.0344	28.7161
Pcdhga9	1.21939	0.00038173	0.00237195	12.1288	30.6832
Col14a1	1.21889	0.00849142	0.029472	9.486	28.9323
Xirp2	1.21823	0.0121924	0.0394438	9.34186	28.064
Slco3a1	1.218	1.93942e-24	1.78642e-21	738.935	1763.49
Arhgef26	1.21771	1.00537e-06	1.62307e-05	82.817	184.8
Pcdhgb8	1.21706	0.0037914	0.0155022	13.2212	28.2938
Mas1	1.21694	0.00621663	0.0229968	13.2413	32.1991
Tspan18	1.21623	7.45018e-05	0.000608492	22.1806	52.5366
Gcnt1	1.21272	5.06275e-05	0.000443894	71.7323	246.919
Parpbp	1.21146	8.23017e-05	0.00065762	16.7268	41.9565
Tpx2	1.21127	2.12886e-06	3.04414e-05	80.4713	190.369
Tnfrsf13c	1.21101	0.00174278	0.00824435	39.912	193.406
Pygl	1.2108	1.48054e-05	0.00015753	47.4344	114.914
Bhlhe40	1.20861	7.96407e-06	9.32942e-05	208.894	486.695
Serpind1	1.20679	0.000636603	0.00360604	33.4593	77.3603
D6Ertd474e	1.20605	0.00695652	0.0251503	8.79009	24.526
Ppbp	1.20528	0.0019472	0.00903317	14.982	35.2023
Cenpk	1.20528	1.01686e-05	0.000114379	35.1208	83.381
Slc18a2	1.20366	3.73731e-07	6.85236e-06	276.63	632.383
Tgfb3	1.20185	0.00123443	0.00621678	12.4367	30.5254
Abra	1.20113	0.00206642	0.00946705	9.56921	22.1901
Slc37a3	1.19995	1.21935e-10	6.01692e-09	443.89	1043.93
Cd160	1.19972	1.88375e-07	3.78118e-06	102.835	239.885
Cass4	1.19955	0.000383748	0.0023803	19.7986	46.7038
Gldc	1.19829	2.79934e-06	3.83896e-05	26.1169	59.814
Fus	1.19714	2.83341e-11	1.66588e-09	901.638	2146.86
Mmp8	1.19588	0.000125212	0.000937256	34.9723	89.7972
Ptpn14	1.19468	0.000572001	0.00332065	38.3254	88.4074
Msantd1	1.19453	0.000158169	0.00113871	18.3866	40.7341
Trim30b	1.19283	0.00800798	0.0280881	8.8319	22.1319
H2-Aa	1.19212	0.00704803	0.0254256	241.404	721.24
Ptpn3	1.19163	1.6324e-05	0.000170926	40.1969	101.78
Rhoc	1.19012	1.24567e-05	0.000136505	48.9592	113.507
Tnfrsf11a	1.18861	0.000285526	0.00186232	18.886	46.0624
Casc5	1.1851	4.49344e-14	5.77529e-12	133.565	325.433
Snora30	1.18478	2.3532e-05	0.000233349	91.8649	273.917
Clic5	1.18461	0.00131432	0.00653807	17.7728	41.0746
Mtfr2	1.18333	4.21133e-05	0.000378449	17.0885	43.2359
Eml6	1.18119	1.2744e-06	1.98586e-05	37.6847	87.5886
Sgpp2	1.1808	2.10835e-05	0.000212631	89.0341	200.092
Sbspon	1.18021	4.62284e-06	5.87781e-05	48.9006	113.64
Col27a1	1.17935	9.46205e-07	1.53654e-05	34.1654	79.8751
Cdkn3	1.17911	0.000131218	0.000973857	39.9312	99.066
Snord111	1.1787	0.00019804	0.00137905	28.2522	70.3496
Tgfbi	1.17851	0.00476229	0.0186389	34.6347	82.2176
Tigd3	1.17817	0.00217973	0.00989051	11.2849	29.3436
Lrp1b	1.1767	0.00733603	0.026225	17.0849	49.4004
Fnbp1l	1.17588	2.48251e-08	6.64942e-07	65.457	149.631
Fmnl2	1.1748	2.55745e-07	4.93455e-06	140.519	314.305
Far1os	1.17471	3.31562e-05	0.000311285	43.2076	103.531
B4galt6	1.17401	0.00476314	0.0186389	14.4568	31.1248
Stat2	1.17214	3.91326e-11	2.21731e-09	736.809	1805.55
Snord92	1.17105	0.00821274	0.0286668	15.8124	39.1082
Cyp2r1	1.17062	0.000185778	0.00130905	73.1835	168.417
She	1.17043	2.21613e-05	0.00022188	143.201	323.571
Uhrf1	1.16992	8.04478e-06	9.40652e-05	235.427	542.971
Rap1gap2	1.16844	2.48329e-07	4.82684e-06	38.0156	84.0841
Large	1.16692	0.000432769	0.00263604	21.5112	49.2587
Tbr1	1.16608	0.0104628	0.0349042	7.57918	18.8496
Med12l	1.16376	2.45362e-08	6.58268e-07	46.9232	108.824
Ppp1r16b	1.16052	4.65594e-15	6.95454e-13	730.369	1677.66
Cep85l	1.16035	1.46837e-11	9.39981e-10	139.517	308.492
Lrrc69	1.16027	0.00358421	0.0148121	9.52108	24.3719
Kcnmb1	1.15863	0.00152845	0.0073932	19.5329	40.1029
Tm6sf1	1.15786	4.45555e-08	1.0816e-06	176.841	403.901
Fam227b	1.15763	0.00486066	0.0189356	8.92355	20.8803
Cdca5	1.15705	0.00437218	0.017388	20.805	48.0519
St7	1.15521	3.59416e-08	8.9881e-07	135.304	330.431
Pkig	1.15435	0.00724858	0.0260077	13.7546	39.0837
Rgs18	1.1541	0.0142786	0.0446293	14.3398	45.1381
Cfb	1.15409	0.000316833	0.00203057	31.7028	69.2073
Wdfy3	1.15371	0.00651516	0.0238458	30.1002	76.2143
Mcam	1.15363	4.1322e-05	0.000372347	26.4598	55.925
Plaur	1.15309	0.0122591	0.039621	9.96558	21.6968
Ccr5	1.15256	1.57413e-08	4.51542e-07	341.266	694.837
Uggt2	1.1523	1.56163e-07	3.21995e-06	54.5688	127.397
Etv6	1.15081	3.95659e-16	7.90365e-14	488.588	1100.91
Fer	1.15024	0.00208479	0.00953541	13.4772	32.8822
Peg10	1.15004	0.0140546	0.0440586	7.34561	18.1807
BC037032	1.14978	0.00091601	0.00486154	13.3812	32.6801
Col23a1	1.14931	3.40825e-06	4.55716e-05	99.585	220.968
Olfr856-ps1	1.14807	0.000241018	0.00162245	19.2498	44.1059
Dnah11	1.14792	0.000788373	0.00430281	39.2217	90.2072
Ctif	1.14672	0.00206542	0.00946508	11.8646	26.7669
Dnah9	1.14499	0.000213356	0.00147026	29.9884	70.2823
H2-T24	1.14468	6.68096e-08	1.54923e-06	474.856	1070.25
Muc5b	1.14456	2.25991e-05	0.000225718	48.1048	108.449
Ston2	1.14269	8.54638e-06	9.9229e-05	28.9834	63.3612
Ddc	1.14156	2.56202e-05	0.000251202	67.9613	148.768
Cblb	1.14104	4.28835e-12	3.20274e-10	2129	4725.99
Lamb1	1.14005	0.0067657	0.0246053	8.51773	18.4833
Myh10	1.13985	3.48161e-06	4.63655e-05	79.1903	178.325
Podxl	1.13977	6.27268e-06	7.59132e-05	67.2875	149.357
Btnl2	1.13916	0.011056	0.0365155	5.89586	17.6552
Opn1sw	1.13693	0.000119171	0.000899749	15.7749	35.5633
Fam131b	1.13537	0.00979299	0.0330755	7.25106	16.3216
Spsb1	1.13428	2.95754e-05	0.000282955	28.1185	67.8022
Dscc1	1.13367	3.24527e-05	0.000305893	27.7021	62.7423
Klrg1	1.13223	0.0029273	0.0126064	22.5589	52.5337
Kcnip4	1.13026	3.02152e-05	0.000287582	31.3657	67.2653
Kif11	1.12943	8.93886e-07	1.45872e-05	169.797	403.59
Mms22l	1.1285	3.259e-13	3.46373e-11	198.667	454.579
Greb1l	1.12833	0.00203176	0.00933405	217.33	465.066
Zgrf1	1.12799	2.93146e-23	2.31446e-20	204.158	472.017
Map1b	1.12531	0.000157767	0.0011368	22.815	53.1246
Tet2	1.12523	3.01631e-16	6.2513e-14	1183.64	2635.01
Lyst	1.12496	1.94433e-07	3.88867e-06	17757.3	38190.7
Kcnj13	1.12329	0.000358638	0.00225151	70.8886	152.421
Cacna1d	1.12316	5.65214e-06	6.95197e-05	28.7568	65.9781
Gbp8	1.12304	1.19399e-11	7.8557e-10	1359.86	3167.03
Lat2	1.12137	1.41833e-05	0.000152503	81.6728	198.785
Mybl2	1.12085	0.00131346	0.00653577	16.1904	34.0014
Mfsd7c	1.12078	0.000156647	0.00113162	27.927	58.5841
Irf7	1.11818	6.1332e-06	7.45516e-05	258.627	566.336
Rad51	1.11552	6.11102e-05	0.000517206	43.7393	94.9544
Fanca	1.11438	2.36122e-06	3.32618e-05	32.1696	74.2778
Rasgrf2	1.11283	3.02729e-10	1.36023e-08	118.183	247.665
Ly6i	1.1127	0.00583594	0.0218386	14.9214	28.6176
Mreg	1.11255	0.00565328	0.0213463	32.2021	71.5433
Fnip2	1.11186	0.000615833	0.00351293	59.1591	129.738
Eomes	1.11145	5.09453e-07	8.93833e-06	593.129	1269
Myadm	1.1111	0.000146533	0.00106558	31.351	64.8142
Lrrc16a	1.11097	0.00715495	0.0257218	11.0821	31.0736
Khdc3	1.10978	0.00831985	0.0289675	11.1855	24.8762
Ccdc18	1.10927	2.8703e-06	3.91684e-05	50.6391	118.499
Klra2	1.10888	0.0132496	0.0421082	9.73008	20.7871
Slc16a4	1.10839	7.57897e-05	0.000616884	94.2227	200.991
Plk1	1.10701	0.00404117	0.0163301	12.5216	28.9464
Efcab11	1.10637	0.00626321	0.0231279	12.8994	30.2204
Map6d1	1.10569	3.81297e-05	0.00035005	42.2563	92.1309
Col17a1	1.10432	6.58262e-06	7.92591e-05	32.4512	73.1288
Arg1	1.10413	0.000458167	0.00276334	27.7176	58.8341
Ctnnd1	1.10357	0.00427158	0.0170696	18.3958	41.9441
Stc2	1.10224	0.00483932	0.0188746	27.4301	58.274
Nuak2	1.10075	0.000379511	0.00236197	34.3519	80.6057
Gbp6	1.10055	0.000151634	0.00109912	1057.01	2260.73
Orm3	1.10037	1.50195e-06	2.26591e-05	100.4	215.251
Top2a	1.09779	0.000858857	0.00461583	752.526	1640.9
Bard1	1.0971	2.63983e-12	2.12951e-10	82.4245	179.434
Lrrtm2	1.09695	1.23382e-05	0.000135386	51.94	105.723
Plcg2	1.0968	0.000141792	0.00103798	123.987	314.756
Luzp1	1.09516	5.62428e-17	1.31329e-14	214.169	462.723
Cdk1	1.09508	0.000336838	0.00213567	40.7238	88.5504
Clcn1	1.09292	0.0086376	0.0298606	15.2659	35.5655
F5	1.09062	0.00540805	0.0205963	17.018	41.4629
Klrc2	1.0896	0.00295828	0.0126969	36.4081	70.8945
Oasl1	1.08936	0.00577251	0.0216714	17.5597	35.2531
Cyfip1	1.08888	5.46593e-07	9.4303e-06	224.329	488.083
Xaf1	1.0888	4.71841e-07	8.34021e-06	221.122	478.489
Cyp2t4	1.08507	0.0129389	0.0413027	13.052	27.2007
Col10a1	1.08436	0.000688775	0.00384767	103.827	217.228
Plcd4	1.08225	0.000778291	0.00426299	22.8064	54.6244
Nr4a3	1.08219	1.46517e-05	0.000156295	112.519	228.096
Dfna5	1.08127	0.00150964	0.00731868	17.345	36.481
Hmmr	1.08116	0.000700066	0.00389631	45.076	108.032
Tnfaip3	1.08044	0.0138546	0.0435631	1758.66	3683.14
Sptbn2	1.08043	2.25815e-06	3.20824e-05	47.6077	98.1057
Mctp1	1.07973	9.19407e-05	0.000723139	35.9939	76.6839
Rmi2	1.07967	1.81161e-06	2.6581e-05	206.387	450.482
Kif15	1.07909	6.22002e-10	2.58466e-08	149.055	334.19
Clec12a	1.07749	0.00219381	0.00994351	41.5778	107.334
Grin3a	1.0765	1.08122e-08	3.23001e-07	92.154	196.75
Ap1s3	1.07576	7.78874e-05	0.000631169	91.0351	191.315
Samd3	1.07552	1.34106e-07	2.82167e-06	319.155	658.228
Ogfrl1	1.07551	0.000211019	0.00145718	90.7127	193.704
Kctd4	1.07314	0.00266686	0.0116697	63.1875	124.233
Ryr3	1.07158	4.6372e-08	1.11914e-06	281.365	594.435
Cd244	1.07114	0.0023489	0.0105228	67.2778	122.845
Eif2ak2	1.07099	6.50821e-17	1.45819e-14	640.996	1391.93
Iqcg	1.07048	0.000415551	0.00255274	25.5126	54.2424
Nfat5	1.07017	1.03266e-06	1.65746e-05	1325.09	2756.4
Dlgap1	1.06843	0.00616108	0.0228423	12.9635	27.593
Nek6	1.06661	2.27023e-05	0.000226476	85.4751	177.408
Ell2	1.0664	2.20049e-08	6.00845e-07	88.602	203.39
Arhgef40	1.06593	0.00844106	0.0293279	12.8648	27.8075
Zfp608	1.06549	3.46184e-08	8.72299e-07	95.0434	279.763
Fndc9	1.06534	3.32956e-06	4.46635e-05	206.05	431.703
Cenpi	1.06483	6.80543e-06	8.15865e-05	41.5748	87.9654
Trip13	1.06467	0.000101777	0.000788535	45.1329	95.4005
Plekhb1	1.06455	1.72706e-05	0.000179866	42.1365	90.0959
Tns3	1.06364	0.00662879	0.0241656	18.1534	41.7237
Slc24a5	1.06325	0.00101055	0.00527381	28.713	57.0604
Havcr2	1.0613	0.00323769	0.0136732	16.9768	35.0478
Kcnk5	1.06095	0.000266337	0.00175651	60.0575	124.194
Jam3	1.05899	0.00123548	0.00621678	40.2512	85.4016
Il18rap	1.05893	5.07466e-08	1.21587e-06	828.612	1643.51
Rrm2	1.05881	3.32713e-07	6.22617e-06	143.857	299.758
Raph1	1.05779	7.08884e-07	1.19202e-05	113.919	226.287
Nr3c2	1.05597	0.000396869	0.00245801	21.8674	43.4096
Plbd1	1.0547	5.80565e-05	0.000496413	85.8428	183.269
Acvr2a	1.05469	3.67989e-09	1.24541e-07	528.227	1089.49
Pcdhgb5	1.05456	0.006054	0.0225259	15.9118	33.5001
Zfp811	1.05354	0.000618805	0.00352207	25.4697	61.092
Egr1	1.05291	3.57351e-05	0.000331184	57.2858	120.968
Cdc73	1.05212	8.90406e-11	4.51466e-09	568.783	1178.12
Ntn1	1.0521	0.00025841	0.00171378	17.4478	36.9294
B3gnt5	1.0488	2.80564e-08	7.38374e-07	523.221	1339.96
Hmgn3	1.04805	0.0134696	0.042644	12.2336	30.6899
Brd4	1.04728	2.43812e-09	8.67469e-08	1045.83	2230.2
Zmiz1	1.04209	4.08811e-12	3.10922e-10	193.855	395.1
Pstpip2	1.04138	0.0016734	0.00797956	35.0433	80.1911
Ect2	1.04	8.0449e-06	9.40652e-05	86.3433	195.96
Fbxo48	1.03629	5.74828e-05	0.000492285	32.8329	61.6952
Serpinc1	1.03551	0.000756211	0.00415992	24.9112	52.5118
Thsd1	1.03496	0.0044704	0.0176769	9.52445	20.9815
Ankrd61	1.03308	1.02473e-05	0.000115014	31.1469	68.8076
Hells	1.03217	6.54368e-12	4.67435e-10	355.342	729.025
Cep55	1.03206	0.00823442	0.0287243	43.3979	94.3834
AA986860	1.03137	0.0137541	0.0432965	11.2914	24.2796
N4bp1	1.03067	7.44179e-08	1.70186e-06	1044.87	2159.12
Tube1	1.02994	1.34057e-05	0.000144893	53.6566	126.629
Igsf6	1.02993	7.45189e-07	1.248e-05	173.408	343.045
Gsdmcl-ps	1.02879	0.000134712	0.00099533	61.7071	122.633
Frrs1	1.02641	1.67095e-10	7.96102e-09	230.881	472.078
Pkhd1l1	1.02281	0.00538367	0.0205453	27.7885	77.867
Rdh1	1.02258	0.00249467	0.0110563	13.8686	28.8235
Ckap2l	1.02166	0.000239506	0.00161423	38.2924	76.2365
Slc9b1	1.02059	0.00406937	0.0164201	21.653	38.7604
Tktl1	1.02044	0.0135816	0.0428839	16.7784	34.5913
Dclk2	1.02041	8.99682e-06	0.000102874	38.4138	102.751
Eid3	1.01958	0.000176193	0.00124895	73.8065	154.029
Fam196b	1.01661	0.0134838	0.0426644	1112.07	2148.71
Pcsk9	1.01494	0.00896205	0.030796	17.9563	34.6333
Fbxo40	1.01459	0.0133557	0.042356	12.8277	25.7004
Otulin	1.01425	1.23723e-09	4.75947e-08	587.829	1336.55
Sult6b1	1.01259	6.09784e-05	0.000516354	43.6653	89.3954
Bmpr1a	1.01194	3.27912e-10	1.45368e-08	76.6802	157.366
Optn	1.01139	0.00497206	0.0192835	22.3897	70.3926
Il4ra	1.01095	0.00105995	0.00549018	5473.94	10886.9
Oc90	1.01087	0.00351851	0.0145842	18.7906	38.7723
AI607873	1.01044	0.012368	0.0398529	20.3534	38.0083
Arid5b	1.00984	3.09138e-15	4.97623e-13	732.378	1508.04
Mbd5	1.00977	1.84231e-10	8.60438e-09	462.316	944.363
Nuf2	1.00974	0.0021514	0.00978605	43.7237	87.9363
Fam89a	1.00907	0.00109638	0.00564048	25.0308	51.5787
Brca2	1.00882	8.32955e-13	7.98289e-11	270.01	545.697
Aurkb	1.00851	0.0104366	0.0348448	18.2258	35.9982
Fbxl22	1.00608	6.30952e-05	0.000528911	234.94	451.102
Slc25a2	1.00537	0.00861426	0.0298073	20.2486	41.4927
Lhfpl5	1.00439	0.00291819	0.0125738	16.533	33.5923
Naaa	1.00377	0.000270553	0.00177936	66.1001	134.01
Pdss1	1.00287	3.7658e-06	4.95926e-05	111.143	228.694
E2f3	1.00278	3.12124e-11	1.81064e-09	97.2188	200.679
Tcf7l2	1.00146	0.00128223	0.00640923	21.8359	48.4506
Slc8a1	1.00139	0.00367558	0.0151294	63.3674	143.22
Ftx	1.00108	5.13895e-07	8.98774e-06	309.373	629.337
Tmtc3	0.999903	9.62629e-06	0.000109168	52.2381	101.325
Gpr160	0.99987	1.55814e-05	0.000164862	240.819	480.964
Ncald	0.999176	6.99787e-05	0.000576377	34.7327	67.9803
Fam98b	0.998641	1.48267e-08	4.29016e-07	188.253	373.882
Gpr137c	0.9983	0.0104679	0.0349069	12.57	28.7677
Gbp2b	0.997316	0.00947359	0.0322133	43.5746	87.0257
Trp53inp2	0.997061	4.93817e-06	6.19795e-05	58.3612	122.722
Zc2hc1c	0.996516	0.00343984	0.0143262	48.6483	96.0409
Rad51ap1	0.994892	0.00167449	0.00798248	36.2901	76.4968
Snhg14	0.992905	0.00797605	0.0280057	15.2339	29.9097
Cdk6	0.992405	0.000802059	0.00436864	1639.21	3229.18
Gprin3	0.990396	4.35863e-10	1.86734e-08	529.982	1049.51
Il15ra	0.989867	1.63298e-05	0.000170926	95.0196	189.702
Klrb1f	0.989422	0.00492194	0.0191275	48.8831	89.613
Cep128	0.987377	5.62975e-17	1.31329e-14	232.237	501.372
Xrra1	0.986584	0.00130569	0.0065059	37.9355	75.3109
Pask	0.985949	0.0163434	0.0498481	29.4752	64.4781
Clcn5	0.985293	1.34477e-08	3.93232e-07	99.5296	197.235
Phlpp1	0.984547	3.18311e-13	3.44941e-11	477.239	987.929
Mettl21c	0.984385	0.00044285	0.00268561	85.9287	168.981
Rab19	0.979983	7.90783e-05	0.000638946	116.674	236.064
Ska3	0.978806	0.000899244	0.00479558	32.4823	69.8694
Gpr55	0.977765	2.70096e-05	0.000262036	45.6987	90.1373
Senp1	0.974852	2.19228e-12	1.84508e-10	907.281	1854.68
Zbed6	0.974221	9.09949e-08	2.02509e-06	1706.77	3443.76
Camk2d	0.97363	1.07661e-15	1.91937e-13	785.582	1647.37
Disc1	0.97218	0.00950032	0.0322737	16.2223	32.8091
Tlr13	0.972027	0.012488	0.0401651	42.2918	91.9499
Adgrg5	0.970957	1.22844e-06	1.92511e-05	370.963	723.615
Jag1	0.970307	0.000618779	0.00352207	34.3636	68.1392
Nlrp1b	0.967632	0.00934339	0.0318651	31.306	76.2311
Hecw2	0.967244	0.0136073	0.0429324	12.8091	31.8929
Cp	0.966782	6.52545e-08	1.51742e-06	71.344	144.736
Fosl2	0.966031	0.000102795	0.000794936	295.83	564.102
Orc1	0.964387	3.76931e-07	6.89792e-06	92.6611	179.995
Poln	0.963305	7.75419e-05	0.000628677	28.6389	61.552
Rassf4	0.963262	0.000382006	0.00237216	77.6207	149.302
Cfap53	0.962405	0.0149178	0.0462993	14.3185	29.3156
Pax6	0.962387	0.00802513	0.0281306	11.57	21.6556
Ikzf3	0.962237	7.16788e-18	2.08497e-15	1648.39	3303.3
Irgm1	0.962097	0.00183536	0.00860433	2527.25	5000.7
Tmtc1	0.960645	0.00104655	0.00542922	22.1211	42.8884
Brsk2	0.958504	0.000403083	0.00248813	31.1258	62.9901
Pdzk1	0.958264	1.32326e-05	0.000143584	58.2404	121.213
Zcchc11	0.956827	4.41329e-16	8.711e-14	4551.12	8970.37
Alpk1	0.956798	0.0156205	0.0480945	23.4898	40.0534
Plac8	0.953262	4.50094e-06	5.77151e-05	500.912	966.203
Tcf4	0.951209	4.81386e-10	2.04127e-08	95.4767	216.857
Klra9	0.949706	0.00581202	0.0217869	135.18	253.084
E2f2	0.949644	0.0013594	0.00671901	77.8595	206.287
Hmgb2	0.946753	0.00768985	0.0272243	1214.94	2423.88
Mis18bp1	0.945557	1.56834e-06	2.35322e-05	82.0411	169.459
Wnt2b	0.944278	0.00061728	0.00351943	37.3316	68.1815
Zfp750	0.943515	0.00208268	0.00952837	31.8755	57.4088
Prox2	0.943193	2.01236e-05	0.000204192	45.024	86.5386
Itga2b	0.94215	0.000281622	0.00184048	47.7563	85.9291
Ttc7b	0.941631	2.37519e-12	1.97893e-10	247.767	489.793
Hip1	0.940232	2.08455e-05	0.000210538	75.1171	142.825
Mok	0.939141	0.0154166	0.0475865	10.6528	19.351
Stk39	0.938537	1.98453e-09	7.24747e-08	292.121	559.107
Pvt1	0.937978	8.28094e-06	9.66888e-05	334.679	645.379
Snord32a	0.936159	0.0154246	0.0475865	40.3909	77.9598
Ncf2	0.93566	5.07226e-05	0.000444258	80.5471	166.935
Morn3	0.935593	0.0111936	0.0368891	15.117	31.2923
Asap2	0.933109	2.1301e-11	1.28426e-09	113.293	219.925
Atf6	0.932958	2.09786e-13	2.35017e-11	318.685	632.053
AI506816	0.932756	5.83232e-05	0.000498196	95.2784	185.741
Gmds	0.931588	2.14294e-06	3.06029e-05	90.1713	180.647
Angptl1	0.931221	0.00323419	0.0136653	54.9166	100.319
Phlpp2	0.930719	2.9808e-07	5.66761e-06	129.961	277.167
Pole	0.927627	9.14878e-11	4.61054e-09	295.549	565.212
Slc15a3	0.927431	0.0125332	0.0402871	19.4088	43.3192
Ccne2	0.92605	2.48806e-08	6.65356e-07	117.442	240.661
Cacna1e	0.925768	0.00766356	0.0271674	28.0918	86.7781
Anxa1	0.925577	0.00133558	0.00661607	49.9748	100.618
Stab2	0.925285	0.0121815	0.0394164	22.0491	43.3173
Oas1a	0.92427	0.0131984	0.0419696	33.0409	64.8044
Usp2	0.924132	0.000428163	0.00261087	41.4089	79.7798
Iqsec1	0.921858	1.62182e-11	1.01089e-09	270.558	537.245
Grb7	0.921747	0.00143391	0.00702121	25.1277	49.519
Camsap3	0.9184	0.014239	0.0445439	15.9699	29.1113
Pcdhgb7	0.918181	0.00229275	0.0103046	25.1867	47.3123
Sfrp2	0.917369	0.00521675	0.0200263	64.1271	107.505
Tm4sf20	0.917332	0.00283735	0.0122892	21.691	39.8657
Bcat1	0.91672	0.000433431	0.0026391	111.082	211.441
Hdc	0.914887	0.000568642	0.00330462	23.7765	45.9296
Proser1	0.913637	3.20488e-06	4.32007e-05	227.182	436.331
Gadd45b	0.912629	0.00226163	0.0101896	53.2795	98.9408
Gbp3	0.911421	0.0043739	0.0173907	1111.72	2133.12
Sulf2	0.909431	0.00222866	0.0100684	97.109	179.312
Gab2	0.908546	0.00260459	0.0114516	43.6703	89.2556
Tmem140	0.905836	0.00919055	0.0314638	12.33	25.0393
AI839979	0.90539	0.00110907	0.00568574	25.7253	47.8568
Pola1	0.905353	5.11661e-12	3.75369e-10	535.897	1056.72
Pml	0.904645	3.89924e-07	7.09653e-06	371.952	714.311
Swap70	0.904583	1.63946e-05	0.000171325	310.316	782.144
Med7	0.904441	4.67211e-06	5.93136e-05	128.3	266.949
Reep1	0.904206	0.00210376	0.00960625	23.6174	49.9387
Mmp21	0.904056	0.0105692	0.0352025	15.139	30.1843
Fbxl17	0.904038	1.01766e-07	2.2289e-06	461.108	867.576
Gbp7	0.903688	8.04265e-07	1.33214e-05	4407.93	8168.62
Htr2b	0.903375	0.00380479	0.0155493	48.5001	82.0492
Ttc39c	0.903372	0.0048726	0.0189598	46.298	85.9903
Melk	0.900588	0.0153914	0.0475302	22.6284	43.2831
Slfn8	0.899043	2.47898e-11	1.47847e-09	2165.42	4032.08
Cenpn	0.898783	0.00231724	0.0104006	27.0806	53.2843
Neto2	0.898774	2.68506e-05	0.000260701	221.347	405.374
Sgol2a	0.898463	0.0014189	0.00696224	50.6791	99.5058
Pam	0.897334	1.16864e-07	2.50873e-06	92.8751	176.326
Calml4	0.896569	0.0143502	0.0448156	24.6834	47.8797
Hemk1	0.896425	8.16399e-06	9.53903e-05	44.8401	83.7804
Cxadr	0.896012	7.44878e-05	0.000608492	240.396	438.416
Eme1	0.895738	0.00333565	0.0139753	37.0544	68.7685
Dgkh	0.895584	9.24375e-10	3.67533e-08	114.737	216.872
Hhex	0.893813	0.0125561	0.0403451	26.2934	59.8312
Klrc1	0.893656	4.7261e-06	5.98616e-05	262.894	485.74
Osbpl3	0.893152	4.37413e-06	5.65261e-05	237.759	419.231
Atp8b4	0.892992	1.19266e-08	3.51856e-07	1838.04	3312.65
Slc25a37	0.892122	0.000111035	0.000846811	507.853	1237.26
Mcemp1	0.890808	0.00375403	0.0153759	18.2755	35.137
Fbxo30	0.890752	0.000167607	0.00119781	260.174	684.024
Naalad2	0.890739	0.000795157	0.00433674	29.4943	49.1359
Kcnq1ot1	0.890685	0.00400379	0.0162067	5576.33	9614.65
Zfp821	0.88949	0.00411205	0.0165713	25.3784	56.8265
Lpin2	0.885126	1.11233e-05	0.000123485	429.908	976.897
Marcks	0.884661	0.00407512	0.0164393	126.133	238.038
Sycp3	0.884575	0.0132608	0.0421146	16.4236	30.1923
Il2ra	0.882871	0.00335394	0.0140283	1114.33	1983.53
Cr2	0.882556	0.00102	0.00531429	80.457	209.367
Xpo7	0.881873	2.65752e-05	0.000259034	1799.93	3960.67
Rragd	0.881214	2.34531e-09	8.38044e-08	348.285	670.062
Tyms	0.880761	0.000313255	0.00201105	79.9415	148.259
Slc22a23	0.880432	0.000407313	0.002511	44.3254	94.0974
Kif9	0.87966	0.00588824	0.0220178	20.0591	39.1151
Nlrc4	0.879141	0.000499117	0.00296615	27.2652	56.3795
Coro2a	0.879036	2.83723e-08	7.41977e-07	455.878	839.218
C3ar1	0.878396	0.000169569	0.00120923	71.7373	137.474
Ica1l	0.877538	0.000271998	0.00178603	120.229	220.566
Plxnc1	0.877059	4.07359e-10	1.76807e-08	378.627	696.635
Brip1	0.876064	1.97215e-09	7.21815e-08	172.816	323.18
Slc4a5	0.873829	0.00122727	0.00618484	73.0403	136.682
Slc3a1	0.873704	0.000707504	0.00392716	41.0386	76.0067
Xrcc2	0.872153	5.64627e-06	6.94991e-05	65.3422	126.197
R3hdm1	0.870551	1.08724e-08	3.24216e-07	1092.36	2000.95
Parp9	0.870447	6.41162e-08	1.49725e-06	1514.9	2788.88
Plscr1	0.87043	0.00862512	0.0298361	53.9496	107.563
Kdelr3	0.870387	0.00611579	0.0227099	22.2003	41.8943
Ptprj	0.869888	0.00100196	0.00523887	247.881	503.969
E2f1	0.869771	0.00587589	0.0219766	21.5389	43.9426
Skap2	0.867417	3.19919e-08	8.17296e-07	184.304	345.799
Slc43a3	0.862585	0.00445185	0.0176372	42.406	99.6522
Ly6a	0.862454	0.0106246	0.0353442	674.62	1247.83
Tbx21	0.86226	0.00024972	0.00167084	88.4214	160.56
Fyb	0.860462	5.21604e-11	2.79877e-09	7269.31	13398.3
Ccdc39	0.860001	0.000838233	0.00452394	78.7586	133.79
Zwilch	0.859523	0.00332087	0.0139322	44.3793	86.8597
Myo1d	0.857878	0.00471157	0.0184763	17.8748	35.4444
Mest	0.856559	3.85274e-05	0.000352336	53.7418	96.2829
Klre1	0.855935	0.00175641	0.00829665	146.763	247.339
Spef2	0.855621	3.93709e-08	9.69939e-07	138.567	255.478
Inadl	0.855102	2.25705e-15	3.89811e-13	2651.51	5073.38
Slco5a1	0.855097	0.0128412	0.0410543	23.216	51.6588
Il20rb	0.853143	0.000692202	0.00386291	66.5567	121.707
Zfhx2	0.852448	6.91539e-06	8.28448e-05	50.404	95.219
Slc16a6	0.852353	3.13579e-15	4.99918e-13	245.133	454.725
Tacc3	0.852287	0.000565768	0.00329716	131.302	247.159
Luc7l2	0.852105	2.35713e-10	1.08258e-08	3182.16	5997.38
Mcc	0.851576	0.00170982	0.00812287	52.2273	92.9224
Pitpnm2os1	0.849345	0.00496878	0.0192797	31.3579	54.5283
Suz12	0.847321	1.63041e-16	3.46567e-14	3255.36	5878.51
Mcts2	0.846629	8.25859e-10	3.32348e-08	128.276	240.309
Wdhd1	0.84559	2.87167e-09	1.00874e-07	403.254	768.824
Snora31	0.844889	0.00730545	0.0261608	56.044	107.894
Naip2	0.84401	4.48483e-08	1.08711e-06	184.729	331.912
Dnah8	0.842119	6.18825e-11	3.25718e-09	3001.39	5499.02
Zmat3	0.841519	0.000209457	0.00144821	220.778	384.512
Whsc1	0.841291	9.41207e-12	6.39558e-10	967.924	1752.1
Ppp3cc	0.839841	9.39213e-05	0.000736919	1742.12	3173.99
Rasal2	0.839535	0.00362158	0.0149368	23.9856	49.4589
Plce1	0.83813	0.00405213	0.0163665	43.565	78.0595
Gsap	0.837549	1.7009e-08	4.79608e-07	364.323	638.141
Bcl2l1	0.836119	2.21867e-05	0.000222001	155.34	276.51
Osm	0.836105	0.000275446	0.00180581	416.071	693.233
Myo5a	0.835222	3.44546e-15	5.43208e-13	582.529	1078.8
Tram2	0.834915	0.00331038	0.0139128	30.0863	51.2939
Ddx60	0.834721	1.26988e-05	0.000138894	705.276	1225.88
Lcor	0.833416	1.47086e-05	0.000156627	538.886	956.187
Zufsp	0.831495	1.73147e-10	8.17884e-09	896.828	1647.06
Abcb1b	0.831124	2.26467e-08	6.14536e-07	263.381	469.06
Gpr151	0.830879	0.00619634	0.0229422	30.401	53.6389
Tlr7	0.830531	2.11894e-05	0.000213334	141.738	275.837
Pex11g	0.830509	0.000487024	0.00290463	74.4801	128.124
Slfn5	0.828024	1.10601e-06	1.76494e-05	742.415	1288.74
Aldh1l2	0.82735	0.00475976	0.0186388	37.3518	67.1356
Mcm8	0.827261	0.000265418	0.00175115	61.5505	111.907
Pde8b	0.825404	0.000772791	0.00423987	45.0581	79.2495
Frmd4a	0.822467	7.34307e-05	0.00060182	112.957	233.756
Pp2d1	0.822343	0.00461501	0.0181621	57.1977	101.035
Eea1	0.820371	5.66917e-05	0.000486768	499.66	922.865
Cdc45	0.818261	0.00571858	0.0215347	68.8363	122.856
Ifit1bl2	0.818243	0.0149235	0.0463008	25.7321	44.43
Kcnab1	0.817878	0.000260039	0.00172251	58.5278	98.9796
Spc25	0.817512	0.00147775	0.00720199	44.327	81.3494
Pde11a	0.816839	0.000420467	0.00257911	56.6459	101.931
Chrna2	0.816541	0.00135185	0.00669065	73.5012	128.781
Rnf19b	0.816232	9.3763e-05	0.000736075	988.552	1705.77
Gcnt2	0.814968	0.00704214	0.0254155	38.5714	66.1731
Slc9a7	0.813757	0.000254604	0.00169396	120.642	214.874
Cd69	0.811921	0.000357823	0.00224724	882.233	1558.24
F2r	0.81135	3.32052e-07	6.22617e-06	908.553	1598.24
Scd2	0.810313	0.00149211	0.00725064	152.833	301.19
Pkd1l3	0.80943	1.66988e-07	3.41388e-06	118.221	207.556
Syne3	0.808495	1.44685e-05	0.000154866	131.501	229.172
Cdkl5	0.807669	0.00169835	0.00807997	33.8792	60.516
Tmem255a	0.807547	0.00313585	0.0133245	79.2568	143.056
Trdmt1	0.806238	1.12736e-06	1.79554e-05	88.8021	161.052
Tdrd7	0.805326	8.43575e-05	0.000670814	96.7245	170.655
Casp4	0.80527	0.000845146	0.004551	105.565	189.06
Apobec3	0.804422	9.36022e-10	3.71274e-08	1561.85	2823
Rttn	0.80318	7.46836e-07	1.24928e-05	576.564	1001.93
Fcho2	0.802475	7.8434e-08	1.77898e-06	1460.55	2585.66
Syn3	0.801365	3.9725e-05	0.000360504	147.639	255.727
Ccdc17	0.801184	0.000838485	0.00452394	58.1352	102.9
Herc6	0.800729	3.6585e-09	1.24541e-07	988.258	1746.16
Papss2	0.799807	3.77264e-05	0.000347113	69.0482	120.641
Atn1	0.799484	9.53822e-05	0.000745961	252.611	446.752
Stk35	0.799011	3.83013e-07	6.98608e-06	132.87	238.914
Zfp112	0.797837	0.00257314	0.0113284	38.4595	70.8305
Cerkl	0.796931	0.0105157	0.0350452	64.1806	109.609
Stat1	0.796194	6.62685e-05	0.000550466	9162.19	15955.4
Jpx	0.793962	0.0033014	0.0138892	46.0179	79.8899
Gbp4	0.793137	2.43894e-06	3.4067e-05	7904.92	13905.1
Sfmbt1	0.790879	2.96381e-08	7.69014e-07	338.785	574.669
Ptbp2	0.789944	4.73925e-06	5.99108e-05	737.879	1265.82
Tbc1d32	0.78916	2.23936e-08	6.08664e-07	90.0755	164.827
Fam114a1	0.788154	0.000804871	0.0043782	59.9367	99.7135
Dock5	0.787583	4.19435e-12	3.16101e-10	407.311	691.042
Diap2	0.787513	1.37382e-05	0.000148197	855.322	1486.24
Pbx3	0.78709	0.0163317	0.0498216	23.6684	42.8932
Cntn2	0.785173	0.0029042	0.0125232	27.287	46.2509
Gbp9	0.784373	4.2813e-07	7.73245e-06	2255.32	3988.95
Cpeb4	0.784174	2.12458e-07	4.20352e-06	888.164	1720.09
Loxl4	0.781782	0.000175067	0.00124309	68.7939	119.31
Gna14	0.780314	0.0064334	0.02363	36.888	60.9142
Selp	0.779702	0.011423	0.0374963	23.5104	41.6771
Vcl	0.778358	3.38327e-07	6.29569e-06	279.417	477.646
Alms1	0.777122	2.94322e-07	5.60259e-06	168.571	297.038
Phf11d	0.776164	0.00209701	0.00958072	36.8365	61.3988
Ncoa7	0.775086	1.26259e-06	1.9693e-05	787.334	1329.05
Gins1	0.774789	0.00552862	0.0209807	37.7496	63.675
Prkar2b	0.773808	0.000231874	0.00157238	111.468	196.317
Farp1	0.773234	8.33941e-05	0.000665067	183.376	317.899
Dusp16	0.771875	2.03465e-09	7.38173e-08	137.93	253.196
Pcca	0.771483	5.68094e-06	6.97704e-05	323.514	553.983
Irf4	0.771035	5.74664e-06	7.04207e-05	240.159	403.183
Htt	0.770899	3.91841e-11	2.21731e-09	1706.77	2923.75
Cd44	0.770642	9.92671e-06	0.000112039	593.166	1014.91
Irf5	0.770162	0.00876215	0.0302282	60.2852	107.283
Tmem2	0.769804	4.9866e-06	6.23984e-05	104.733	178.701
Col9a3	0.769459	0.0133655	0.0423709	20.3819	39.138
Megf11	0.768627	0.00320927	0.0135808	138.639	228.99
Slc25a13	0.768312	0.000787639	0.00430281	57.1444	98.6525
Plk4	0.767849	5.47252e-07	9.43185e-06	287.741	501.168
Arhgap11a	0.767677	3.22032e-08	8.2143e-07	181.898	321.172
Prc1	0.765276	3.47274e-05	0.000323109	135.817	246.557
Itgb1bp2	0.764973	0.00345958	0.0143939	56.7309	94.2335
Chaf1a	0.764695	0.000418382	0.00256727	75.7995	128.893
Pmaip1	0.763944	4.69758e-06	5.95458e-05	139.313	239.934
Fasl	0.763724	0.000204821	0.00142089	216.03	357.348
Rhoq	0.763267	7.73576e-06	9.09637e-05	217.357	351.135
Rpgrip1	0.762729	3.54056e-09	1.22297e-07	174.471	296.449
Itga1	0.762691	0.000507383	0.00300551	61.4644	100.335
Cers6	0.762339	8.89724e-06	0.000102087	223.942	379.508
Fam184b	0.761188	0.0145252	0.0452515	40.9477	70.6787
Armc9	0.759907	3.94955e-05	0.000358814	68.8622	124.987
Trim30d	0.758869	1.33302e-06	2.04833e-05	421.132	712.722
Bub1b	0.757024	0.00115037	0.00586327	78.7414	130.876
Hmbox1	0.756392	7.88591e-09	2.41679e-07	501.729	855.52
Dapp1	0.756151	5.13078e-09	1.67128e-07	533.516	935.595
Hk2	0.75334	0.00905373	0.031066	111.911	187.644
Zranb3	0.751219	9.35209e-06	0.00010635	120.468	204.588
Ddias	0.750758	0.00465714	0.0183018	78.6665	148.233
Dclre1a	0.750345	5.60665e-05	0.000481899	77.7815	134.827
Srcap	0.750176	4.62066e-06	5.87781e-05	2564.19	4357.48
Snora75	0.749565	0.00522619	0.0200533	87.6162	147.163
Dhfr	0.749564	5.44341e-06	6.71516e-05	157.925	263.858
Edaradd	0.747893	0.00859641	0.0297616	29.742	50.4619
Kcnk6	0.7477	0.00542817	0.0206515	49.3401	83.412
Dhx9	0.747397	1.85628e-07	3.73963e-06	4305.01	7223.15
Nr4a2	0.746966	0.00683346	0.0248244	26.9677	43.0889
Dlgap5	0.746893	0.000502434	0.0029824	85.856	150.747
Smc1b	0.746571	0.0117133	0.0382372	19.3644	34.1833
Immp2l	0.745604	0.0104007	0.0347666	29.2113	53.5448
Arhgap17	0.7456	1.60792e-09	5.95074e-08	392.782	672.804
Cntln	0.743999	0.000251131	0.0016769	117.324	199.338
Rbpj	0.741949	3.75855e-10	1.64859e-08	507.189	862.216
Brca1	0.741725	0.000287047	0.0018715	204.018	351.159
Lrrc39	0.740864	4.9944e-05	0.000438597	105.636	181.326
Ylpm1	0.740599	2.81206e-06	3.85322e-05	1425.41	2381.38
Vasn	0.740262	0.00485234	0.0189076	80.7531	140.03
Zc3hav1l	0.739793	0.00103835	0.00539513	139.567	227.354
Fam133b	0.739597	5.23651e-07	9.10077e-06	1401.41	2327.27
Mss51	0.73831	0.00128917	0.00643462	170.748	283.437
Impg2	0.737997	0.000920225	0.00488078	126.602	213.192
Itgb3	0.737197	1.39437e-05	0.000150317	1950.69	3264.95
Slfn9	0.735895	2.11919e-06	3.03499e-05	178.127	293.664
Fkbp9	0.735722	0.0151254	0.0468397	22.7293	40.2622
Anp32b	0.735411	1.65155e-06	2.45145e-05	772.256	1265.69
Skp2	0.734933	8.0963e-05	0.000649114	81.5997	145.456
Cntd1	0.734171	0.0131843	0.0419326	59.4385	98.8075
Lace1	0.730166	4.78127e-05	0.000422885	102.753	174.097
BC049352	0.729881	0.0106147	0.0353256	41.3883	68.6326
Cyp4f17	0.728522	0.00411272	0.0165713	41.2284	68.2082
Mettl25	0.728365	1.33916e-05	0.000144835	136.439	234.855
Nusap1	0.726671	0.0138674	0.043587	81.6047	159.412
Rnf157	0.725716	0.00160345	0.00770138	126.241	206.655
Gatad2b	0.725465	1.57265e-06	2.35755e-05	586.729	967.42
Ints2	0.725272	9.72616e-08	2.15588e-06	510.702	844.816
Bbs10	0.723462	0.000446776	0.00270621	98.4468	169.778
Pllp	0.723274	0.0134533	0.0426006	36.3909	60.5847
Dusp4	0.722746	0.00710927	0.0255965	48.4271	76.3876
Xbp1	0.722626	1.0729e-07	2.33142e-06	983.672	1637.6
Per2	0.722612	0.0093299	0.0318357	34.6689	60.4238
Adam9	0.722029	1.84624e-08	5.14466e-07	206.23	339.451
Nol10	0.721925	2.55954e-07	4.93455e-06	387.176	646.426
Plekhm3	0.720427	2.34544e-05	0.000232859	211.805	394.862
Plekhg3	0.720081	0.0160548	0.0490941	41.4879	68.1422
Rbms2	0.71984	2.63637e-05	0.000257275	330.252	547.533
Agpat4	0.719446	5.06732e-05	0.00044406	75.4114	126.113
Fndc3b	0.719179	0.00101549	0.0052946	84.0157	134.49
Bach2os	0.718114	0.00304181	0.0129815	93.3974	145.121
Ifih1	0.716828	4.01262e-05	0.000363746	517.72	838.93
Ankrd17	0.716136	6.58126e-11	3.40992e-09	3687.56	6007.14
Cfp	0.716093	0.0130455	0.0415709	29.4727	48.9566
Plekha8	0.716058	0.00204216	0.00937921	68.5247	110.294
Setbp1	0.715897	0.0011579	0.005898	574.145	945.01
Tnip2	0.715588	7.21507e-06	8.58148e-05	203.288	341.765
Dmrta1	0.71528	0.000446148	0.00270363	74.6156	122.409
Ahr	0.714438	0.000879656	0.00470778	82.9608	142.076
Prdm9	0.714053	6.3825e-09	2.0234e-07	161.399	276.509
Ak5	0.714033	0.00761357	0.027048	28.8956	49.0772
Zfp442	0.713101	0.0028918	0.0124827	61.1738	97.3759
Ddx51	0.712859	7.97481e-05	0.000642792	343.238	571.016
Gnrh1	0.712534	0.013214	0.0420064	29.0708	48.0489
Ncoa6	0.711775	1.42417e-05	0.000152932	948.68	1533.09
Snora28	0.711005	0.00575075	0.0216289	228.923	390.739
Kansl1l	0.710401	5.97446e-05	0.000508243	703.866	1151.12
Orm2	0.710306	0.000227631	0.00155059	149.625	245.875
Tmem67	0.709883	0.013902	0.0436711	20.8927	34.2795
Blm	0.709591	4.4926e-08	1.0874e-06	262.618	453.687
Tns1	0.70955	0.00107871	0.00556169	64.9364	103.759
Cep290	0.709472	4.64301e-05	0.000412105	128.281	228.392
Hrh2	0.709107	0.000125211	0.000937256	75.3993	128.579
Pram1	0.708123	0.00672134	0.02446	101.377	167.493
Polm	0.707453	0.000827871	0.00448126	85.0689	137.431
Ahnak	0.707126	0.000180984	0.00128017	6101.02	9761.12
Ppp1r3fos	0.706782	0.000748226	0.0041215	101.575	159.717
Vwa5a	0.703069	9.45095e-05	0.000740533	669.199	1097.6
Hivep1	0.702634	3.4783e-08	8.75118e-07	589.891	977.463
Nf1	0.702459	1.95686e-05	0.000199292	463.351	763.283
Atxn1	0.701322	3.4723e-06	4.62788e-05	598.259	971.188
Deptor	0.701006	0.00691435	0.0250415	29.2089	47.6029
Dnajb13	0.700121	0.00512828	0.0197553	81.6417	128.78
Trmt61b	0.699884	0.0146949	0.04572	33.5351	60.8869
Fcgrt	0.699336	0.00429851	0.0171403	71.8136	114.654
Srrm1	0.697258	2.12359e-12	1.8056e-10	1631.2	2684.65
Fancc	0.697161	6.87771e-05	0.000567608	242.831	392.785
Ranbp3l	0.696242	0.00162465	0.00778068	38.1379	59.1224
Gcnt7	0.695064	0.00147288	0.00718457	74.4609	119.967
Adam1a	0.694066	0.000345244	0.00217648	74.3955	124.498
Glt8d2	0.693521	0.0123801	0.0398723	60.9847	101.432
Pcyt1a	0.692311	3.75743e-05	0.000346293	214.418	343.1
Nfatc2	0.691386	5.69303e-06	6.98671e-05	464.056	754.804
Dip2c	0.691049	6.62589e-05	0.000550466	88.3769	153.498
Srrm2	0.690247	8.55804e-07	1.40906e-05	15368.1	25088.6
Zfp367	0.689536	2.67421e-06	3.68566e-05	223.171	378.864
Atpaf1	0.688834	0.000128096	0.00095422	138.885	229.478
Fam212b	0.688054	3.10085e-06	4.19348e-05	161.789	263.286
Hdac4	0.687724	4.60249e-07	8.17891e-06	364.417	601.132
Xrn1	0.686765	7.40009e-06	8.76382e-05	2013.9	3183.94
Cracr2a	0.685533	1.99703e-05	0.000202885	297.792	504.964
Rarb	0.685318	0.00841155	0.0292499	120.828	192.232
Wnk3	0.685312	0.00442691	0.017551	92.0571	141.733
Slc22a15	0.684485	0.00403299	0.0163065	37.9349	61.326
Pabpc1	0.684176	6.2023e-08	1.45657e-06	12125.6	20212.4
Sytl2	0.684071	0.0009141	0.00485295	179.886	279.34
Ubn2	0.68334	0.000628546	0.00356771	2179.68	3444.69
Amica1	0.682588	0.00303126	0.0129398	1057.29	1700.54
Gnao1	0.682218	0.0113491	0.0373126	37.8371	62.2167
Ccl25	0.682191	0.00342142	0.0142725	42.1877	67.2397
Bmp2k	0.682159	1.77128e-10	8.31743e-09	566.466	951.407
Gltscr1	0.682088	0.00273955	0.011928	122.616	201.877
Parp14	0.681968	2.35404e-06	3.31888e-05	4493.99	7063.03
Mfsd2b	0.679638	0.0099535	0.0334609	29.3716	48.7648
Setd1b	0.679509	0.000325862	0.0020804	313.092	517.66
Zfp407	0.679412	2.22093e-10	1.02286e-08	1594.76	2641.69
Parp4	0.679144	0.000218913	0.00150242	1406.24	2225.28
Dcbld2	0.6787	0.00160946	0.00772578	69.2131	104.948
Stard4	0.67726	0.000679343	0.00380524	364.685	579.029
Kcnc1	0.676803	0.00113738	0.00580954	43.1271	69.5595
Lrp8	0.676529	0.000163615	0.00117282	210.991	339.719
Lpar2	0.676428	0.00066256	0.0037276	73.1928	120.803
Otub2	0.675827	0.0033856	0.0141465	86.3822	137.409
Cenpp	0.675712	0.0136447	0.0430257	36.6256	57.5954
Sytl3	0.675263	4.37147e-06	5.65261e-05	166.067	265.678
Slc10a1	0.673726	0.0106559	0.035434	164.922	267.114
Erlec1	0.671817	1.2936e-05	0.000141011	479.426	742.894
Tmcc3	0.670667	0.0145049	0.045205	71.2312	111.95
Phf11a	0.669658	0.00330838	0.0139079	56.856	91.19
Dennd1a	0.668772	2.89596e-06	3.94212e-05	312.711	507.283
Myef2	0.668486	1.33052e-06	2.04638e-05	370.541	599.981
Sema4a	0.668467	0.00114851	0.00585558	285.157	445.948
Ccl5	0.668414	5.3237e-05	0.000462373	397.432	697.287
Gata3	0.667729	9.60437e-06	0.000108994	274.048	435.62
Dhx58	0.667395	0.00343437	0.0143106	79.9667	123.783
Usp6nl	0.667069	1.62112e-06	2.41493e-05	334.183	571.421
Kif18a	0.665384	0.000457926	0.00276289	125.796	217.866
Gabbr1	0.664403	0.00107864	0.00556169	591.884	1003.57
Ttc19	0.662737	9.68655e-05	0.000755068	509.438	797.625
Itpripl2	0.661833	0.000138334	0.00101665	87.3424	136.598
Gpr137b-ps	0.661014	7.72303e-05	0.000627071	113.526	186.966
Far2	0.660114	0.013416	0.0424984	98.2001	150.294
Sema4d	0.660059	4.9489e-07	8.71031e-06	1537.35	2451.72
Acer2	0.659266	1.0269e-05	0.000115079	138.293	219.342
Mcoln2	0.657779	6.34864e-05	0.000531619	163.932	257.237
Slc35d1	0.657749	1.32235e-05	0.00014358	130.263	208.896
Ttc41	0.656486	0.0123061	0.0397186	48.4551	80.0048
Ddhd2	0.656209	0.000206182	0.00142913	956.485	1491.6
Olfr56	0.654845	0.00687116	0.0249273	52.6384	78.5198
Daam2	0.654701	0.00197937	0.00915426	63.1759	99.6012
Cdca2	0.654251	0.00130699	0.00650943	67.1221	107.91
H2-DMa	0.651702	0.00451021	0.0178046	171.548	239.12
Frmd6	0.651409	3.83056e-06	5.03254e-05	325.441	515.363
Slx4ip	0.651208	2.86892e-05	0.000276167	122.201	191.946
Gan	0.650004	0.00160785	0.00772031	104.118	162.708
Hnrnpd	0.647086	8.70627e-08	1.95068e-06	2038.14	3157.47
Grk4	0.646687	6.93167e-05	0.000571492	88.6655	139.465
Tor1aip1	0.645766	4.53257e-05	0.000404032	826.181	1332.75
Ccdc73	0.645099	0.000363409	0.00227973	98.7502	152.609
Map3k12	0.645005	0.00256256	0.0112919	249.919	392.694
Kmt2d	0.643743	0.00011366	0.000862461	2792.44	4567.99
Sp140	0.642152	3.79254e-06	4.9905e-05	885.364	1398.2
Adam22	0.641096	0.00194053	0.00900475	89.4867	133.392
Dock9	0.63917	4.70651e-11	2.57538e-09	684.209	1096.25
Bckdhb	0.638918	0.000278742	0.00182454	90.3044	140.439
Irf2	0.638496	4.32439e-10	1.85747e-08	1068.09	1648.72
Sema4f	0.638231	2.1226e-05	0.000213548	90.5892	138.416
Utp14b	0.637719	5.58815e-05	0.000481057	187.33	314.354
Snhg4	0.636866	0.000229391	0.00155809	288.798	454.773
Hsd11b1	0.636241	0.000937992	0.00496074	275.175	421.987
Sh2d2a	0.636128	3.09256e-09	1.0772e-07	781.093	1225.58
Ccnk	0.63378	1.56846e-05	0.000165637	423.631	656.779
Catsper2	0.632582	0.0136511	0.043035	35.8971	58.0435
Exoc4	0.631838	9.30517e-07	1.51403e-05	1073.07	1668.52
Zdhhc21	0.631766	1.6351e-05	0.00017104	752.406	1120.67
Ublcp1	0.631547	1.70417e-05	0.000177705	156.213	252.378
Wdr78	0.630931	0.000192179	0.00134501	145.541	215.506
Armcx4	0.630815	0.000296647	0.00192501	111.093	171.5
Znf41-ps	0.629996	0.0115173	0.0377459	49.6473	75.6458
Mob3b	0.629867	0.00945431	0.0321676	62.5503	92.6854
Trim30a	0.629733	3.3925e-07	6.3058e-06	3014.76	4681.69
Il18bp	0.629528	0.00270682	0.0117979	230.194	355.221
Rad9b	0.628873	0.000960716	0.00505993	86.4864	137.398
Zfp292	0.6268	3.2345e-06	4.35292e-05	5763.04	8862.64
Ank	0.626596	4.20934e-07	7.61909e-06	388.915	607.369
Entpd7	0.626295	0.00225349	0.0101596	69.0623	105.89
Atp8a2	0.625995	0.00939087	0.0319845	42.1305	62.2251
Apbb1ip	0.625599	0.000909316	0.00483375	1306.79	1942.14
Chsy1	0.625129	3.1449e-06	4.24959e-05	645.988	1002.1
Akap7	0.624832	0.0120864	0.0391748	59.4366	117.94
Ppp1r12b	0.62345	1.99876e-05	0.000202935	279.077	440.235
Vwa8	0.62341	1.14726e-07	2.48647e-06	518.555	801.023
Asb1	0.620527	0.00162625	0.00778611	141.563	239.225
Mlxip	0.619667	0.000254461	0.00169368	912.609	1416.87
Sbno2	0.619433	0.000210682	0.00145546	303.07	453.071
Cstf3	0.617732	2.59596e-05	0.00025363	641.498	945.881
Nmrk1	0.617158	0.000868863	0.00465603	83.9795	131.255
Ppapdc1b	0.617039	0.00448288	0.0177135	348.086	528.321
Hdac8	0.615741	0.00037043	0.00231554	178.218	283.356
Phactr4	0.615693	5.20114e-05	0.000453868	168.096	258.509
Nampt	0.615412	9.17562e-06	0.000104702	1426.52	2186.59
Uvrag	0.615385	3.76e-06	4.95555e-05	825.737	1323.76
Rcn1	0.614544	0.000533606	0.00313508	1013.09	1557.55
Sorl1	0.614065	1.32932e-12	1.18495e-10	1389.6	2148.82
Dnaja4	0.612883	7.74368e-07	1.29035e-05	311.131	485.138
Cdkal1	0.612681	1.26784e-08	3.7337e-07	589.727	922.546
Prdm2	0.612299	7.18322e-06	8.54974e-05	2112.52	3283.72
Hectd2	0.612156	0.00199962	0.00922989	126.242	193.015
Fam214a	0.611452	9.31168e-05	0.000731348	487.296	770.889
Rad54l2	0.610675	1.23779e-07	2.62436e-06	849.682	1298.1
Stx11	0.609337	0.0054957	0.0208844	62.0976	93.1779
Dis3l2	0.607238	1.33798e-06	2.05215e-05	342.262	540.314
Ppp2r2a	0.606943	8.37407e-05	0.000667189	1185.48	1758.98
Kcna2	0.606887	0.000344968	0.00217557	355.896	571.05
Satb1	0.605441	4.01916e-11	2.26659e-09	10072.7	15331.3
Kmt2c	0.604818	0.00019919	0.00138531	8237.04	12372.3
Atad2b	0.60238	1.79094e-08	5.01585e-07	1959.21	2980.56
Rundc3b	0.602091	1.02794e-05	0.000115079	316.381	478.631
Epb4.1	0.601921	0.00250104	0.0110757	3605.66	5956.79
Pou2f1	0.601576	0.000517661	0.00305547	1843.07	2775.86
Prss53	0.601353	0.0110909	0.0366089	40.3911	59.7763
Cst7	0.600864	0.000225641	0.00153829	316.027	489.443
Ocrl	0.600447	0.00013629	0.00100403	168.353	258.296
Camta1	0.599466	0.000557162	0.00325502	167.388	259.239
R3hdm2	0.599437	3.9305e-05	0.000357279	647.204	973.969
Papd4	0.599263	3.13446e-05	0.000296629	581.635	877.884
Sos1	0.598698	0.000341773	0.00215953	1405.73	2052.45
Zcchc18	0.598438	0.0100128	0.0336397	92.4849	138.446
Wdr7	0.598085	1.35221e-06	2.06824e-05	534.223	810.186
Dync2h1	0.597907	0.000303452	0.0019592	577.857	868.115
Cnot4	0.597116	0.000346731	0.00218502	1409.33	2070.92
Trip11	0.595805	8.26896e-09	2.52021e-07	2569.81	3849.45
Rbm4b	0.595579	0.000409051	0.00252028	380.434	589.268
Polr3h	0.594146	0.000447389	0.00270621	123.938	186.616
Slc6a8	0.593696	0.00451523	0.0178202	47.718	71.3244
Pou2f2	0.593546	0.00526233	0.0201733	119.046	200.798
Lmbrd2	0.593545	0.000342717	0.00216467	230.686	335.18
Prkce	0.592602	0.00024034	0.00161855	205.447	311.222
Tmem161b	0.592328	0.00117358	0.00596319	348.602	516.974
Sestd1	0.591478	0.00852762	0.0295791	70.9758	104.585
Foxm1	0.59108	0.0136366	0.0430115	48.113	72.2946
Il2rb	0.590862	0.000327962	0.00208898	2743.01	4152.65
Aak1	0.590657	0.000296639	0.00192501	2880.17	4286.1
Cbl	0.5906	0.000984397	0.00515844	1825.77	2753.94
Atrnl1	0.590586	6.60697e-05	0.000549642	285.455	430.003
Gramd1b	0.589934	3.22961e-05	0.00030459	504.682	755.288
Ero1lb	0.589867	9.49775e-06	0.000107932	450.315	752.501
Sgsm3	0.589659	0.00488884	0.0190185	125.481	178.797
Slamf1	0.589342	0.000786122	0.00429795	585.186	879.785
Peak1	0.589311	0.00140335	0.00690021	1485.66	2180.49
Adam19	0.588654	9.30648e-05	0.000731286	1813.06	2737.35
Pik3r3	0.588531	0.014745	0.0458584	53.3992	91.2116
Ammecr1	0.588088	0.00316238	0.0134201	334.669	493.991
Rreb1	0.587835	1.93298e-05	0.000197224	471.728	721.548
Adat2	0.587612	0.0135628	0.0428326	59.2101	88.5825
Nbas	0.587556	3.41743e-05	0.000318857	497.893	747.335
BC055324	0.586928	0.00017504	0.00124309	97.0804	148.588
Dtx3l	0.58583	4.01791e-06	5.24956e-05	4211.72	6270.03
Cdc14a	0.585068	1.77699e-05	0.000184256	271.987	400.609
Tnks	0.583344	3.60451e-05	0.000333871	706.291	1064.02
Nupl2	0.582933	0.00256425	0.0112952	70.4347	107.85
Zfp808	0.582741	0.00103782	0.00539404	105.754	155.681
Eif4e3	0.582403	0.00537565	0.020527	534.611	805.675
Tmbim1	0.582345	0.00348135	0.01447	61.3306	89.1206
Clcn3	0.582326	7.87344e-05	0.000636788	1315.21	2069.31
Chd7	0.582286	6.044e-11	3.19139e-09	2034.46	3087.31
Cx3cr1	0.581813	0.0156487	0.0481722	65.2571	98.8406
Il18r1	0.581463	1.20893e-06	1.89811e-05	2079	3072.86
Lyrm7	0.581208	0.0109072	0.0361176	88.021	134.503
Cenpj	0.579248	1.50368e-07	3.11248e-06	567.024	857.924
Arid5a	0.579107	4.43701e-06	5.71161e-05	1220.88	1829.99
Hnrnph3	0.578226	0.011852	0.0386085	98.9355	150.522
Helz	0.576848	7.33679e-06	8.69965e-05	1069.14	1604.05
Usp34	0.576686	0.000579084	0.00334771	6077.74	8803.86
Mgat5	0.57591	0.000857451	0.00460977	214.413	321.142
Suv39h2	0.574781	5.11286e-05	0.000447429	142.538	204.599
Erc1	0.574262	4.74797e-08	1.14254e-06	272.698	416.511
Ctbp2	0.574017	0.00655094	0.023934	70.2312	105.008
Sft2d2	0.572238	0.000783657	0.00428671	3008.74	4481.39
Rnf121	0.571788	0.000817592	0.00443576	179.256	272.281
Diap1	0.571727	1.49051e-11	9.46845e-10	2059.03	3058.24
Ptrh2	0.570719	0.000208158	0.00144103	360.72	548.559
Kif20a	0.570068	0.00183556	0.00860433	108.877	164.697
Phf14	0.568828	8.30217e-07	1.37238e-05	1715.14	2516.2
Kcnq5	0.567839	0.0012223	0.00616352	136.146	204.741
AW554918	0.566921	4.68392e-05	0.000415291	429.088	647.595
Zmat1	0.566519	4.17493e-05	0.000375585	156.04	226.263
Mrps25	0.565264	0.000162528	0.00116553	310.282	449.519
Pacrgl	0.564615	0.00457231	0.0180197	77.0629	114.154
Trim59	0.56365	0.00256493	0.0112952	729.711	1102.75
Mcph1	0.56348	3.82502e-05	0.000350574	364.361	541.33
Ar	0.563097	0.00897238	0.0308187	262.965	378.44
Slc37a2	0.562935	0.000891161	0.0047586	98.0817	144.066
Pspc1	0.56168	9.7986e-08	2.16614e-06	698.654	1025.32
Scaf4	0.561679	1.84098e-05	0.000189941	720.197	1060.58
Plagl2	0.5614	0.00155518	0.00750653	392.884	572.316
Prrc2c	0.559684	6.28442e-06	7.59778e-05	13206	19267.1
Arap2	0.559524	7.27222e-06	8.63706e-05	3564.64	5420.78
Lmnb1	0.55936	0.000160107	0.00115216	512.799	767.995
D17H6S56E-5	0.558181	0.00156556	0.00754565	782.644	1190.45
Dvl3	0.557682	0.0102913	0.0344499	65.4383	95.5225
Gmnn	0.556739	0.00989427	0.0333458	122.527	183.087
Jak3	0.556315	0.00331744	0.0139277	219.746	308.711
Tatdn1	0.555809	0.00120038	0.00607519	246.415	360.349
Ddx43	0.555472	0.000694889	0.003874	76.4526	113.876
Mfsd8	0.555365	0.00381757	0.0155938	171.551	249.705
Vps54	0.554792	5.60188e-05	0.000481859	2968.18	4404.97
Nod1	0.554496	3.5968e-06	4.78227e-05	343.882	500.54
Rtn4ip1	0.554239	0.00357507	0.014778	124.725	184.04
Cux1	0.553486	7.09392e-09	2.21085e-07	1405.71	2089.29
Depdc5	0.552746	6.2434e-07	1.06388e-05	668.557	994.905
Ctnna1	0.5519	0.00361595	0.014921	289.806	430.414
Rpgr	0.551799	0.000840956	0.0045358	69.3195	103.985
Vti1a	0.551624	3.71956e-08	9.24593e-07	530.142	781.284
Cacfd1	0.551419	0.000110674	0.000845612	140.545	210.588
Pcbp2	0.551368	0.000257164	0.00170619	1425.26	2103.89
Csrnp1	0.550604	0.00307282	0.0131004	330.872	444.413
Atrx	0.549678	5.49382e-08	1.30873e-06	10168.5	14836.4
Xylt1	0.548778	0.00592823	0.0221474	44.3961	73.9906
Samsn1	0.548581	0.00109452	0.00563401	578.921	913
Ep400	0.548518	4.63344e-05	0.000411576	3659.58	5350.23
Wasl	0.548066	2.8159e-06	3.8553e-05	661.112	954.287
Pibf1	0.546767	1.66138e-06	2.46383e-05	524.173	777.947
Mob1b	0.546749	0.000613707	0.00350508	334.302	479.888
Ulbp1	0.546617	8.04998e-05	0.00064665	135.896	200.768
Lrba	0.546399	4.75025e-06	5.99842e-05	2417.13	3569.58
Rfc3	0.546094	0.00287161	0.012415	130.329	193.923
Usp32	0.545619	2.88272e-06	3.93055e-05	1569.73	2344.52
Ybx3	0.544819	0.0137613	0.043311	408.803	620.453
Ralgapa2	0.544795	9.6047e-05	0.000750098	1542.73	2240.85
Plekho2	0.543845	0.00361188	0.0149079	274.125	400.811
Ago3	0.542586	0.00113705	0.00580954	738.362	1071.1
Mbd6	0.541579	0.00333654	0.0139753	137.138	205.186
Ash1l	0.541395	0.000397839	0.00246151	4014.18	5950.53
Slc4a8	0.541107	0.00845713	0.0293741	67.6307	100.592
Cpd	0.540871	0.000530039	0.00311743	220.014	309.323
Tom1l2	0.540493	0.000886879	0.00474032	165.128	245.247
Usp54	0.540085	4.12915e-05	0.000372275	159.342	235.832
Arhgef12	0.539907	1.13302e-06	1.80078e-05	414.132	624.037
Cyb5d2	0.539767	0.00113361	0.00579386	72.7715	109.648
B3gntl1	0.539167	0.000374059	0.00233593	157.813	229.21
Samd8	0.53858	0.00025557	0.00169765	429.701	626.829
Pggt1b	0.538358	4.39666e-05	0.000393185	343.23	486.144
Rpgrip1l	0.537584	0.00270118	0.0117764	129.299	180.735
Sdccag8	0.53725	5.01248e-06	6.26277e-05	437.2	660.211
Gnptab	0.536987	2.32279e-08	6.28136e-07	865.194	1250.68
Pik3c2b	0.536812	0.0143344	0.0447793	91.9652	162.928
Riok1	0.536732	3.4889e-05	0.000324248	1325.72	1927.12
Sass6	0.535505	0.000223169	0.00152709	251.342	366.238
Acsl4	0.53365	0.00013217	0.000979411	1277.17	1733.42
Ccdc50	0.532659	5.26592e-07	9.14231e-06	915.131	1359.08
Fgd6	0.532643	8.41886e-06	9.79542e-05	142.849	213.662
Lrrc8d	0.529239	2.47018e-06	3.43876e-05	311.321	452.94
Spdl1	0.528112	0.00694792	0.0251356	61.9845	90.9075
Zfp609	0.527665	7.71757e-06	9.08143e-05	447.532	646.42
Usp49	0.527235	0.00078623	0.00429795	116.793	167.97
Cyfip2	0.52706	1.49758e-09	5.60719e-08	4630.45	6687.67
Fam160b2	0.526559	0.000145099	0.00105737	185.446	275.365
Ep300	0.525847	0.00108039	0.00556817	2288.69	3247.93
Mcm9	0.525527	2.09952e-05	0.000211869	496.332	739.294
Tkfc	0.525445	0.00854942	0.0296388	50.5347	72.7531
Cbx5	0.525444	4.49589e-06	5.7695e-05	2040.54	2932.04
Spata5	0.525107	0.000161133	0.00115753	1492.12	2146.79
Ncl	0.525062	1.3167e-06	2.03267e-05	10583.1	15216.8
Synj1	0.525035	0.000361584	0.00226914	821.863	1164.99
Stambp	0.524869	0.00206956	0.0094788	128.352	180.277
Ezh2	0.523987	8.29265e-06	9.66892e-05	911.026	1317.22
Eml5	0.523319	7.98938e-05	0.000643341	1461.84	2122.24
Magohb	0.522817	0.0155836	0.0479984	95.3711	136.909
Gpatch2	0.522025	1.60696e-05	0.000169114	286.292	411.667
Vav3	0.52181	9.55446e-06	0.000108502	459.083	666.077
Nrros	0.521279	0.00169042	0.00804452	420.931	603.324
Wnk1	0.520916	0.00058732	0.00338941	8930.69	12554.1
Retsat	0.520893	0.01058	0.0352314	132.019	183.867
Cltc	0.520649	3.19828e-05	0.000302151	5115.24	7464.84
Ireb2	0.519818	0.00570689	0.0215046	1520.51	2096.32
Ino80d	0.519181	0.00342402	0.0142782	2259.77	3218.63
Ggt5	0.518976	0.00541732	0.0206149	63.4939	93.6847
Flt3l	0.518577	0.00127369	0.00637422	251.74	360.33
Cpeb2	0.518276	0.00477148	0.0186627	222.079	321.581
Kat6a	0.517479	2.96231e-05	0.000283084	3969.15	5644.8
Yy2	0.516744	0.00206082	0.0094467	176.598	244.173
Prkdc	0.515901	0.00225373	0.0101596	2440	3423.49
Phf11c	0.515381	0.00087844	0.00470279	408.295	579.366
Srek1	0.51428	1.43808e-05	0.000154127	1216.19	1736.31
Setd2	0.514243	2.66079e-07	5.11192e-06	5392.98	7799.16
Man2a1	0.51391	4.15925e-06	5.42141e-05	1398.89	1961.04
Carhsp1	0.513523	0.000161648	0.00116022	182.926	262.415
Jazf1	0.513499	0.00328654	0.0138428	183.776	258.395
Gsk3b	0.512201	0.000614465	0.00350821	1422.68	2022.27
Kmt2a	0.512177	0.0036892	0.0151741	6451.37	9214.42
Atxn2l	0.51198	0.000168193	0.00120045	1431.98	2078.68
Nbn	0.511271	3.32096e-05	0.000311551	712.011	1017.03
Sgcb	0.511139	0.00298108	0.0127658	107.671	151.968
Bbip1	0.511098	0.00650305	0.0238225	440.526	621.043
Celf2	0.510799	0.00139995	0.00688769	2354.87	3316.01
Tm7sf3	0.508918	0.00110997	0.00568574	253.104	358.664
Tmtc4	0.508708	0.00123534	0.00621678	270.854	378.035
Slc46a3	0.506941	0.0155393	0.0479065	137.48	194.94
Casz1	0.506668	0.00744535	0.02653	75.5658	110.434
Sfmbt2	0.506621	0.00432455	0.0172317	181.081	245.437
Cbll1	0.50662	0.00160073	0.00769277	413.691	576.852
Mast4	0.506083	0.00316934	0.0134315	168.581	249.667
Fam122b	0.505709	0.0132599	0.0421146	127.345	174.842
Lancl2	0.505427	0.0063503	0.0233714	98.4248	142.574
Jmjd1c	0.505166	1.13778e-06	1.80176e-05	3236.13	4548.8
Mbip	0.503776	0.00312136	0.0132766	383.899	555.398
Bcl9	0.503759	0.000737196	0.00406746	133.28	190.656
Tnfrsf10b	0.502946	0.00629512	0.023225	74.9019	103.673
Scmh1	0.502298	0.00264355	0.0115915	80.9199	118.54
Samhd1	0.502116	0.00030244	0.00195343	10669	15144.9
Supt3	0.501958	0.0152163	0.047077	75.8849	109.855
Kif20b	0.501865	6.60171e-06	7.93738e-05	516.899	739.815
Akr1a1	-0.500111	2.8876e-06	3.93397e-05	1399.55	1015.45
Stk17b	-0.500271	2.50429e-06	3.47457e-05	9588.62	6811.77
Zfp959	-0.5003	1.31103e-06	2.02581e-05	552.694	395.83
Adh5	-0.50031	9.13543e-10	3.64977e-08	891.071	644.105
Fads1	-0.50039	0.00224568	0.0101288	240.341	174.737
Tmem11	-0.500545	0.003785	0.0154875	223.411	161.895
Josd1	-0.501197	1.66462e-05	0.0001738	404.813	291.634
Golm1	-0.501402	0.00506662	0.0195541	909.623	672.095
Lztr1	-0.501496	1.86863e-05	0.000192314	507.54	355.484
Mlec	-0.501891	1.30084e-06	2.01757e-05	3054.37	2182.22
Dalrd3	-0.501903	0.00967722	0.0327713	105.818	71.399
Mrpl41	-0.501992	0.00226454	0.0102	213.231	155.437
Acly	-0.50203	0.000179051	0.00126758	2509.29	1816.74
Cfap20	-0.502126	0.000860424	0.00462126	236.646	170.19
Unc119b	-0.502248	0.00177918	0.00839224	320.43	225.117
Tnks1bp1	-0.502289	0.000558237	0.00326015	220.461	150.244
Ppp1r37	-0.502795	0.0044672	0.0176721	157.918	104.58
Nol8	-0.502928	2.0245e-06	2.9188e-05	2375.28	1676.14
Homez	-0.503412	0.0016834	0.00801805	158.911	112.08
Slc25a1	-0.503415	0.0161621	0.0494035	130.311	93.449
Myo1g	-0.503419	0.000216011	0.00148485	1019.61	715.594
Exo5	-0.50361	0.00794699	0.0279392	188.469	132.735
Cept1	-0.504265	0.00150025	0.00728593	1441.79	1017.92
Dctn6	-0.504266	3.52515e-08	8.8422e-07	908.861	652.576
Oxa1l	-0.504674	0.000154851	0.00112066	331.684	228.107
Puf60	-0.504821	0.00029783	0.00192967	917.039	629.278
Smim11	-0.504875	0.00386586	0.0157484	220.98	159.528
Map3k3	-0.504894	8.84831e-08	1.97449e-06	1861.86	1324.8
Impdh2	-0.505009	1.9303e-05	0.000197219	1418.3	1050.67
Fbl	-0.505324	0.00236037	0.0105627	344.52	244.296
Egln2	-0.505459	0.00440229	0.0174785	191.562	127.507
Ap1g2	-0.505599	0.00329524	0.0138668	347.388	237.681
Thoc5	-0.505613	6.95844e-06	8.32402e-05	528.815	376.868
Tmem185b	-0.505617	0.00430329	0.0171511	272.264	195.738
Glul	-0.505738	0.000235405	0.00159127	1304.92	932.335
Zbtb5	-0.505831	0.000103983	0.000801881	332.68	235.538
Ppm1f	-0.505836	4.92027e-06	6.18484e-05	437.629	308.782
Pced1b	-0.505859	0.00538901	0.0205591	724.326	521.929
Rad23a	-0.506116	0.00130904	0.00651572	246.315	170.074
Spcs1	-0.506298	1.58242e-05	0.000167005	412.174	310.244
Dennd6b	-0.50637	0.0013547	0.00670075	186.484	123.635
Cd96	-0.506408	8.5522e-08	1.92657e-06	1549.57	1135.59
Cox20	-0.506456	0.000727258	0.00402199	897.183	611.805
Ptpn6	-0.506458	0.0079745	0.0280057	1070.21	764.075
Churc1	-0.506536	0.00165612	0.00790854	170.47	121.13
Cct4	-0.506779	1.41533e-07	2.95545e-06	4016.04	2906.59
Tmem147	-0.506864	0.00331811	0.0139277	143.609	101.9
Fxr2	-0.507268	6.49173e-07	1.0983e-05	703.639	495.517
H2-Ke6	-0.507323	0.00151055	0.00732093	581.419	405.478
Man1b1	-0.507437	8.33391e-09	2.5307e-07	740.271	522.259
Pdap1	-0.50785	0.00335168	0.0140259	789.44	580.02
Wbscr22	-0.508016	0.00769575	0.0272295	175.511	125.504
Pcmtd2	-0.508336	9.50048e-07	1.53976e-05	2160.21	1486.23
Ttll12	-0.508455	0.000681912	0.00381705	175.47	119.34
Atp6v1g1	-0.508502	0.00268026	0.0117053	266.643	187.801
Chchd1	-0.508558	0.00504432	0.0194946	310.733	228.437
Dus3l	-0.508904	0.00447794	0.0176983	212.703	134.504
Atp5b	-0.508941	4.27843e-08	1.04472e-06	5842.09	4267.56
Bet1	-0.508996	0.000740965	0.00408553	170.878	124.294
Nnt	-0.509182	0.000110969	0.000846694	474.01	336.611
Kbtbd7	-0.50924	0.000136905	0.00100704	411.478	294.698
Prpsap1	-0.509301	4.97131e-06	6.2254e-05	408.653	293.32
Acadm	-0.509334	1.53927e-08	4.42879e-07	632.535	446.549
Ppp2r5b	-0.509374	0.0125868	0.040428	105.669	72.5024
Chmp5	-0.509681	3.09583e-08	7.95795e-07	725.429	510.473
Rnf2	-0.509739	2.81045e-08	7.38466e-07	1616.81	1134.82
Poglut1	-0.510152	3.15047e-05	0.000297973	561.012	393.44
Taz	-0.510273	2.32999e-08	6.28151e-07	676.366	481.96
Rabif	-0.510805	8.06488e-05	0.000647534	457.856	330.571
Ddb1	-0.510806	4.6917e-08	1.13064e-06	3175.21	2304.01
Cap1	-0.510867	5.93859e-05	0.000506491	6518.8	4787.09
Pde2a	-0.511016	1.50385e-05	0.000159424	2010.86	1469.63
U2af1l4	-0.511225	0.000717577	0.00397641	274.928	192.176
Snhg3	-0.511519	0.00350759	0.0145499	191.061	139.508
Minpp1	-0.511521	2.03946e-05	0.000206437	393.594	281.812
Pacsin1	-0.511616	0.00348282	0.0144725	231.273	162.355
Ndfip1	-0.511657	1.44995e-05	0.000154997	1029.38	735.998
Map2k1	-0.511787	2.38788e-06	3.35517e-05	644.915	455.954
Rap2c	-0.511955	5.50806e-05	0.000475149	1054.14	768.588
Txndc12	-0.512039	6.57389e-05	0.000547165	360.334	259.219
Rpl7l1	-0.512099	7.75309e-07	1.29063e-05	842.178	599.033
Hpcal1	-0.512351	0.000299763	0.0019369	359.442	253.018
Mif4gd	-0.512797	0.000880057	0.0047084	446.753	318.714
Fam103a1	-0.513001	1.78891e-07	3.62689e-06	577.08	408.773
Bdh1	-0.513133	0.00342179	0.0142725	301.654	215.587
C87436	-0.513341	1.17574e-06	1.85126e-05	329.674	234.645
Slc25a44	-0.513659	0.000196503	0.00137007	268.401	186.978
Fn3krp	-0.513942	0.0111322	0.0367306	132.122	96.7507
Prkacb	-0.514	7.58112e-08	1.72658e-06	4112.33	2969.91
Isca2	-0.514004	0.000133142	0.00098461	251.698	180.296
Selk	-0.514226	0.00163309	0.00780759	436.913	311.968
Msrb1	-0.514348	0.00800077	0.0280747	102.973	71.4124
Slc25a11	-0.514436	2.11919e-05	0.000213334	439.669	311.131
Cib1	-0.514566	0.00350274	0.0145352	143.741	102.207
Pdcl	-0.514831	1.80433e-07	3.65273e-06	665.875	471.728
Rbm15b	-0.514937	0.0017031	0.00809793	454.441	320.987
45544	-0.515101	3.47185e-06	4.62788e-05	2911.73	2089.26
Gtf2i	-0.515219	1.30519e-06	2.02086e-05	3182.65	2235.27
Atxn7l3	-0.515532	4.03336e-05	0.000364829	725.676	504.33
Mafg	-0.515672	0.00471415	0.0184821	144.507	105.42
Rps3a1	-0.51575	1.22431e-11	8.02335e-10	14733.5	10365.1
BC147527	-0.515782	0.00137381	0.00677505	270.403	184.517
Gnai3	-0.516108	7.98149e-11	4.09215e-09	3223.44	2303
Dnajb2	-0.516401	0.00865944	0.0299237	119.5	83.8492
Art2b	-0.516428	0.000327855	0.00208898	594.663	397.164
Evl	-0.516453	3.2942e-05	0.000309626	1936.83	1318.48
Commd8	-0.516898	1.96763e-05	0.000200266	1342.6	946.53
Zfp672	-0.516908	0.00140538	0.00690612	333.875	236.499
Mrpl32	-0.517117	0.000668803	0.00375762	446.417	322.897
Rbm10	-0.517346	8.15787e-05	0.000652633	990.407	699.813
Mfhas1	-0.517385	0.000486427	0.00290211	477.029	335.449
Cd3eap	-0.517641	0.0108896	0.0360738	311.582	223.162
Nolc1	-0.517677	0.00183116	0.00859343	1488.52	1075.96
Glyctk	-0.5178	0.0113118	0.0372343	77.5801	54.8343
Commd6	-0.5181	0.00128383	0.00641334	219.21	159.866
Aasdhppt	-0.51811	9.74235e-06	0.000110333	537.162	370.821
Amigo2	-0.518319	0.000566589	0.00330067	290.964	202.681
Wdr73	-0.518439	0.00090925	0.00483375	270.286	192.055
Atp5f1	-0.518809	3.90822e-10	1.70522e-08	1936.68	1395.87
Pigx	-0.519363	2.49576e-05	0.000245432	357.244	257.684
Actr6	-0.519397	3.81097e-05	0.00035005	391.011	265.397
Lbr	-0.519403	5.83623e-11	3.09152e-09	4405.43	3115.02
Hectd3	-0.519528	4.66002e-06	5.92055e-05	643.392	452.454
Kdm4a	-0.519742	9.84687e-06	0.000111404	955.34	665.753
Plec	-0.519888	1.37305e-05	0.000148197	1408.67	938.819
Tvp23b	-0.51992	1.77184e-05	0.000183952	284.772	189.598
Hrsp12	-0.520002	0.00129326	0.00644881	161.446	115.564
Rap2b	-0.520132	1.60803e-06	2.39758e-05	583.815	410.825
Mdh2	-0.520229	0.000279751	0.00183041	487.94	349.03
Srpk1	-0.520735	1.78938e-07	3.62689e-06	4707.21	3290.38
Ebpl	-0.521221	0.0156639	0.048201	91.6441	64.6787
Psmc4	-0.521415	4.40766e-06	5.68361e-05	797.605	567.737
Gapdh	-0.521484	0.00757353	0.0269288	608.178	420.572
M6pr	-0.521593	6.57685e-11	3.40992e-09	2200.56	1591.49
Rrnad1	-0.521909	0.000133538	0.000987097	232.909	164.279
Rps6	-0.522167	4.48458e-05	0.000400265	7589.91	5419.59
Piezo1	-0.52234	6.4953e-05	0.000542256	452.578	306.554
Tomm5	-0.522531	0.0135856	0.0428848	181.063	124.208
Pigt	-0.522607	0.000863797	0.00463411	270.749	184.255
Sipa1	-0.523383	0.00634748	0.023369	603.497	405.694
Wdr82	-0.523387	1.69683e-07	3.45619e-06	9803.56	7151.45
Ap2m1	-0.524193	0.000133133	0.00098461	779.595	545.627
Krcc1	-0.524913	1.30539e-06	2.02086e-05	1400.12	977.339
Uqcrb	-0.52503	0.000683708	0.00382452	658.819	495.701
Brk1	-0.52551	4.82255e-05	0.000425534	570.939	396.302
Ccdc88b	-0.526112	0.00059485	0.00341833	806.252	549.605
Dpp3	-0.526137	0.00329023	0.0138525	417.922	288.751
Arl6ip1	-0.526237	1.85629e-06	2.71517e-05	2098.11	1482.53
Aimp2	-0.526378	0.0101639	0.034092	218.133	153.067
Idh3b	-0.526431	4.93654e-06	6.19795e-05	1383.61	1005.75
Atraid	-0.526497	0.000736237	0.00406352	194.648	137.145
Tmem186	-0.526693	0.000547837	0.00320506	416.504	295.342
Pdcd2	-0.526993	0.000209049	0.00144659	517.202	372.597
Zfp748	-0.5274	0.000135867	0.00100208	901.158	606.76
Ccdc12	-0.527763	0.00719707	0.0258406	117.995	77.4872
Pip5k1c	-0.52852	5.10282e-06	6.36605e-05	540.793	358.025
Fam118a	-0.529182	1.70274e-09	6.28763e-08	725.403	501.963
Wdr12	-0.529821	4.44443e-06	5.71672e-05	884.375	609.35
Meis3	-0.529875	0.0147496	0.0458643	93.3238	60.1917
Sephs2	-0.529906	0.0004473	0.00270621	663.169	473.926
Pttg1	-0.530688	0.000136765	0.00100676	304.411	214.667
D11Wsu47e	-0.530774	0.000890664	0.00475748	151.065	104.978
Sgpp1	-0.530793	5.20249e-12	3.78942e-10	2247.2	1591.32
Timm8b	-0.531658	0.00272163	0.0118567	175.294	121.749
Habp4	-0.532141	0.000192048	0.00134491	209.27	145.36
Cfl1	-0.53228	0.00016087	0.00115614	7126.87	5192.79
Chmp1b	-0.532845	2.64122e-12	2.12951e-10	1290.72	904.012
Pagr1a	-0.533518	0.00795002	0.0279421	297.96	203.68
Cct3	-0.533753	1.61339e-05	0.000169411	2505.62	1844.68
Rhno1	-0.533785	0.00266925	0.0116771	370.268	256.269
Aldh18a1	-0.534004	0.000370632	0.00231554	1498.86	1052.76
Cpsf1	-0.534136	4.42837e-06	5.70493e-05	850.57	572.857
Ormdl1	-0.534231	5.0562e-05	0.00044379	569.712	401.093
Sympk	-0.534249	2.56528e-05	0.000251373	627.846	413.884
Eef1e1	-0.534483	2.9084e-06	3.95581e-05	463.964	335.668
Fam96a	-0.53468	3.04056e-08	7.84021e-07	703.531	505.196
Kif3a	-0.534687	0.000599044	0.00343792	215.301	149.071
H3f3a	-0.535055	0.00159468	0.00766814	477.65	328.759
Paics	-0.535558	4.09457e-07	7.41945e-06	2214.13	1597.05
Rps21	-0.535645	0.000636466	0.00360604	2413.47	1680.59
Ccdc53	-0.535683	2.93798e-05	0.000281408	531.668	376.293
Plekhj1	-0.535685	0.00558126	0.0211377	182.045	123.895
Wdr74	-0.535738	0.000110779	0.000845775	433.411	302.156
Ndufc1	-0.535966	0.0029514	0.0126723	131.457	94.0026
Psmd5	-0.535995	2.76348e-05	0.00026732	595.524	421.982
Polr2g	-0.536184	1.17107e-05	0.000129527	373.452	267.894
Spg21	-0.536228	1.30943e-06	2.02522e-05	555.614	394.923
Maml3	-0.536475	0.00473039	0.018537	243.804	169.462
Trib2	-0.536754	3.78401e-09	1.27259e-07	6356.06	4375.32
Mrpl43	-0.536989	0.000540557	0.00316806	198.187	135.153
Clns1a	-0.537108	2.37705e-07	4.65306e-06	979.258	723.016
Ndufa1	-0.537192	0.000368814	0.00230752	211.826	150.25
Rps13	-0.537428	6.00781e-05	0.000510785	2437.86	1738.98
Capn1	-0.538053	0.000104134	0.00080267	864.692	575.029
Bpnt1	-0.53848	0.000156427	0.00113058	256.298	180.656
Thap2	-0.538508	0.00145271	0.00710289	253.086	172.573
Mon1b	-0.538533	0.00196732	0.00910632	444.075	306.169
Rnpepl1	-0.539564	0.000167786	0.00119806	294.547	187.734
Rabep2	-0.539611	0.00943978	0.0321313	141.316	86.9143
Btbd11	-0.539726	0.000313302	0.00201105	276.605	193.313
Rps23	-0.539887	1.44091e-05	0.00015433	5397.55	3947.38
Zbtb22	-0.540003	7.16542e-05	0.000588715	297.721	206.849
Ndufv3	-0.540027	0.00393521	0.0159757	397.996	270.19
Tma7	-0.540367	6.0925e-05	0.000516192	418.564	297.722
Agap3	-0.540377	8.67842e-05	0.000687472	252.681	169.339
Vat1	-0.540776	0.010972	0.0362753	214.737	148.966
Slc38a2	-0.540783	4.71257e-07	8.33878e-06	5567.14	3856.59
Akt1	-0.541135	0.00298125	0.0127658	526.601	350.353
Sugt1	-0.542314	9.97079e-07	1.61126e-05	1502.62	1051.52
Man2c1	-0.542609	8.66387e-07	1.42225e-05	388.622	255.872
Prmt1	-0.542695	0.00962778	0.0326239	338.903	236.475
Chchd4	-0.543182	0.00455756	0.0179701	108.997	75.2918
Stk10	-0.543457	5.36004e-05	0.000464967	2800.33	1922.51
Surf2	-0.543605	0.00207458	0.00949636	478.248	334.407
Fbxo25	-0.54502	8.57613e-05	0.000680997	179.147	124.065
Flii	-0.545203	6.28861e-05	0.000527876	1430.61	987.664
Cep19	-0.545893	0.00300654	0.0128509	177.955	121.359
Sart1	-0.546402	0.00181925	0.00854723	1099.37	736.595
Ccpg1	-0.54653	7.30555e-10	2.99077e-08	1376.65	951.987
Ing4	-0.547069	2.71171e-05	0.000262618	597.112	409.536
Gng5	-0.547134	0.00038183	0.00237195	426.126	317.159
Ctss	-0.547483	0.00412745	0.016614	2406.43	1713.74
Snx1	-0.547701	6.10079e-06	7.42666e-05	959.565	668.1
[truncated: 1,452 more rows]

## Sheet: induced genes in both 
STAT3-D661H	STAT5B-Y665F		GO	Description	-LogP_STAT3-D661H	-LogP_STAT5B-Y665F			STAT3-D661H	STAT5B-Y665F
Abcb1a	Abcb1a		GO:0001775	Cell activation	30.1646	35.652			1054	1776
Adam19	Adam19		GO:0050865	Regulation of cell activation	25.5326	33.5722		overlap	210
Adgrg5	Adgrg5		GO:0010564	Regulation of cell cycle process	21.6836	25.7125
Ahnak	Ahnak		GO:0050778	Positive regulation of immune response	21.6488	32.151
Ank1	Ank1		GO:0000278	Mitotic cell cycle	20.6486	27.5499
Ankrd17	Ankrd17		GO:0002683	Negative regulation of immune system process	16.1376	25.7741
Arhgap26	Arhgap26		GO:0045087	Innate immune response	15.6668	28.7525
Arhgef12	Arhgef12		GO:0006954	Inflammatory response	14.5265	34.4232
Arid5a	Arid5a		GO:0002697	Regulation of immune effector process	12.4357	30.1152
Arid5b	Arid5b		R-HSA-1280215	Cytokine Signaling in Immune system	10.2604	27.0003
Asap2	Asap2
Ash1l	Ash1l
Atad2b	Atad2b
Atp2b4	Atp2b4
Atp8a2	Atp8a2
Atp8b4	Atp8b4
Atrx	Atrx
Atxn1	Atxn1
B3gntl1	B3gntl1
Birc5	Birc5
Camk2d	Camk2d
Car2	Car2
Casp4	Casp4
Ccl5	Ccl5
Ccna2	Ccna2
Ccr5	Ccr5
Cd177	Cd177
Cd22	Cd22
Cd24a	Cd24a
Cdc73	Cdc73
Cdk6	Cdk6
Cenpe	Cenpe
Cenpf	Cenpf
Cenpj	Cenpj
Cep128	Cep128
Ces2g	Ces2g
Chd7	Chd7
Chil3	Chil3
Chst11	Chst11
Chsy1	Chsy1
Cit	Cit
Clcn3	Clcn3
Clspn	Clspn
Cnot4	Cnot4
Cracr2a	Cracr2a
Cst7	Cst7
Ctsg	Ctsg
Cx3cr1	Cx3cr1
Cyp17a1	Cyp17a1
D17H6S56E-5	D17H6S56E-5
Dennd4a	Dennd4a
Diap1	Diap1
Diap3	Diap3
Dnah8	Dnah8
Dock5	Dock5
E2f2	E2f2
Eea1	Eea1
Eomes	Eomes
Ep400	Ep400
Epb4.1	Epb4.1
Epb4.2	Epb4.2
Ermap	Ermap
Ezh2	Ezh2
F2r	F2r
F2rl2	F2rl2
F5	F5
Fam133b	Fam133b
Fam196b	Fam196b
Farp1	Farp1
Fbxo30	Fbxo30
Fcgr2b	Fcgr2b
Fcho2	Fcho2
Fn1	Fn1
Fndc9	Fndc9
Fus	Fus
Gabbr1	Gabbr1
Gbp2	Gbp2
Gbp3	Gbp3
Gbp4	Gbp4
Gbp6	Gbp6
Gbp7	Gbp7
Gbp8	Gbp8
Gbp9	Gbp9
Gnptab	Gnptab
Gpatch2	Gpatch2
Gprin3	Gprin3
Gramd1b	Gramd1b
Gsap	Gsap
Gzma	Gzma
Gzmb	Gzmb
H2-Q10	H2-Q10
H2-T24	H2-T24
Heatr9	Heatr9
Hemgn	Hemgn
Herc6	Herc6
Hip1	Hip1
Hmgb2	Hmgb2
Hnrnpd	Hnrnpd
Hrh2	Hrh2
Hsd11b1	Hsd11b1
Iigp1	Iigp1
Ikzf3	Ikzf3
Il18r1	Il18r1
Il18rap	Il18rap
Iqsec1	Iqsec1
Irf2	Irf2
Irgm1	Irgm1
Itgax	Itgax
Jak3	Jak3
Kcnk5	Kcnk5
Kif11	Kif11
Kif15	Kif15
Kif20b	Kif20b
Klrb1f	Klrb1f
Klrc1	Klrc1
Klre1	Klre1
Klrg1	Klrg1
Kmt2a	Kmt2a
Lcn2	Lcn2
Lilr4b	Lilr4b
Lilrb4a	Lilrb4a
Lrba	Lrba
Lrrk1	Lrrk1
Ltf	Ltf
Luc7l2	Luc7l2
Mcm9	Mcm9
Mki67	Mki67
Mpo	Mpo
Mx1	Mx1
N4bp1	N4bp1
Naip5	Naip5
Ncald	Ncald
Neb	Neb
Nfat5	Nfat5
Nfatc2	Nfatc2
Ngp	Ngp
Nol10	Nol10
Osbpl3	Osbpl3
Parp14	Parp14
Peak1	Peak1
Phf14	Phf14
Pibf1	Pibf1
Pik3ap1	Pik3ap1
Plek	Plek
Pola1	Pola1
Ppp3cc	Ppp3cc
Prc1	Prc1
Prdm2	Prdm2
Prg2	Prg2
Prkar2b	Prkar2b
Pros1	Pros1
Prrc2c	Prrc2c
Pspc1	Pspc1
Ptpn13	Ptpn13
Pvt1	Pvt1
R3hdm1	R3hdm1
Rad54l2	Rad54l2
Ralgapa2	Ralgapa2
Rap1gap2	Rap1gap2
Rgs18	Rgs18
Riok1	Riok1
Rnf157	Rnf157
Rrm2	Rrm2
Runx3	Runx3
S100a8	S100a8
S100a9	S100a9
Samd3	Samd3
Sdccag8	Sdccag8
Sema4a	Sema4a
Sema4d	Sema4d
Setbp1	Setbp1
Setd2	Setd2
Sh2d2a	Sh2d2a
Slc9a7	Slc9a7
Slfn4	Slfn4
Slfn8	Slfn8
Sorl1	Sorl1
Spag5	Spag5
Spon1	Spon1
Spta1	Spta1
Sptb	Sptb
Srrm2	Srrm2
Stk39	Stk39
Sytl2	Sytl2
Sytl3	Sytl3
Tal1	Tal1
Tbx21	Tbx21
Tet2	Tet2
Thbs1	Thbs1
Tmcc2	Tmcc2
Tnip2	Tnip2
Top2a	Top2a
Trim10	Trim10
Trip11	Trip11
Ttc39c	Ttc39c
Ttn	Ttn
Usp34	Usp34
Vasn	Vasn
Vcl	Vcl
Vps54	Vps54
Wdhd1	Wdhd1
Whsc1	Whsc1
Xdh	Xdh
Xrn1	Xrn1
Ybx3	Ybx3
Zbed6	Zbed6
Zbp1	Zbp1
Zcchc11	Zcchc11
Zfp292	Zfp292
Zufsp	Zufsp
Snord2	Chst7
Ear1	Itgbl1
Gzmk	Ypel4
Camp	Fhl1
Prtn3	Gpr33
Dact2	Olfr524
Rnf113a1	Hcar2
Ptges3l	Lhfp
F10	Mgl2
Hp	Tmem74b
Podnl1	Stoml3
Prf1	Cldn13
Impa2	Inhba
Fcnb	Taf7l
Stard10	Islr2
Gp1bb	Slc25a54
Gp5	Gja10
Ppil1	Ppp1r3d
Tubb4a	Vmn2r9
Tcea2	Ceacam14
Gsg2	C1qtnf7
Pcdhgb6	F7
Srcin1	AF529169
Stk32c	Kcnk13
Wdr95	Olfml2b
Foxd2os	Sycp1-ps1
Gpn3	Tacr2
Il12rb1	Npm2
Chpf2	Serpinb2
Rfc5	Acrv1
Cxcr3	Cyp2c67
Zfp958	Vmn2r83
Arhgap27os3	Cts7
Fam71b	Ugt2b34
Pcgf2	Lipc
Car1	Glb1l3
B4galnt4	Muc20
Apol11b	Slc22a14
Unc5cl	Tnfrsf11b
Tbl2	Hbq1b
Fas	Layn
Xlr4a	Ugt2b38
Galt	Dynap
Setd4	Cdc20b
Syt11	Vmn2r12
Crybg3	Sp8
Soat2	Ddit4l
Ifit1bl1	Trem3
Phf21b	Pabpc4l
Zfp3	Anxa8
F2rl1	Vmn2r51
Zfp953	Prokr1
Ccne1	Cd209b
Syt6	Iqsec2
Icos	Nlrp9c
Rpa2	Adam32
Elane	Snap25
Gpx3	Retnlg
Ing2	Pcdh11x
Ly6c2	Vmn2r94
Fcgr4	Tmem225
Lrrc6	Serpinb1c
Hist1h2bb	Zfp366
Prdm1	Vmn2r74
Slc2a4rg-ps	Olfr971
Klra14-ps	Rnase10
Thap3	Tmem236
Sgsh	Gatm
Kif22	Ccl17
Gimap7	Lars2
S1pr4	Il1f9
Pus3	Tarm1
Dok2	Rn45s
Sacs	Cd33
Pxylp1	Ccl2
Yipf6	Rab44
Oas1b	Mmp9
Slc50a1	Nrg1
Tipin	Ccdc80
Slc5a3	Lipg
Manf	Cd300lf
Tsr3	Dhrs9
Rassf1	Il1rn
Acsbg1	Abca13
Tgtp2	Itgb2l
Lamc1	Htr7
Sfrp1	Pkib
Trmt10c	Fam19a3
Ap1s2	Trim43c
Slc16a1	Lif
Ggps1	Pcsk2os1
Cdadc1	Il1r2
Fam160a2	Mcpt8
Cd96	Lilra6
Lnx2	P2ry13
Hmbs	Lrrc63
Klrd1	Cxcr2
Gab3	Tfec
Prpsap1	Cd59b
Batf	Olfr920
Gna11	Akr1c19
Ankrd16	L1td1
Pms2	Frmd4b
Tor4a	Gad1
Ccr2	Gpr75
Pnkp	Bst1
Pglyrp2	Klhl32
Nkg7	Ms4a3
Gpr183	Ptgs2
Nrgn	Oasl2
Hdgfrp3	Tmem45a
Dbf4	Cysltr2
BC094916	Trim58
Rnf139	Six6
Ranbp6	Morf4l1-ps1
Mrs2	Jchain
Gpr18	Dmxl2
Ctse	Clec5a
Hist1h1d	Sh3pxd2b
Gltscr1l	Ppil6
Rnf43	Snord67
Bpgm	Nlrp12
Zfp1	Gmpr
Zfp658	Capn11
Cenpo	Nlrp3
Zfp280c	Ifng
Unc119b	Ccr1
B4galt1	Ptgs1
Dtx3	Padi4
Ppp1cc	Serpinb9c
Rbak	Olfr1372-ps1
Larp1b	Adam30
Arrdc1	Ifnlr1
Bcap31	Cdh9
Cpox	Vmn2r17
Klrk1	Slfn14
Hist1h1b	Enah
D8Ertd82e	Npl
Etohi1	H2-DMb1
Zfyve16	Dab2
Clca3a1	Akr1c18
Ifi47	Pla1a
Hnrnph2	Lifr
Trappc6b	Slc16a2
Tpcn2	Slc24a1
Nmd3	Borg
Phtf1	Scin
Sntb2	Glra1
Mapk1ip1	Tas2r143
B3gnt2	Abca8b
Tfdp1	C3
Ctla2b	Slc7a15
Osbpl5	Ifnk
Tbce	Vcan
Ddx31	Oas2
Nt5c3b	Snord71
Zfp287	Gda
Brwd3	Tlr9
Lig1	Dreh
P2rx7	Olfr1373
Pwwp2a	Il10
Npat	Kcnj3
Usp53	Ffar2
Txlng	Slc44a5
Armc7	Foxi1
Mcm2	Cxcl2
Zfp451	Ier3
S1pr5	Bcl2a1a
Rora	Rlbp1
Ubac2	Cd40
Arntl	Tdrd1
Paxip1	Gpx8
Snx19	Bcl11a
Haus3	Rab34
Smoc2	Mep1a
Unkl	Crispld1
Trerf1	Cpb1
Fam46c	Dlg5
Zfp182	Ifit3
Ccdc59	Elovl4
Lgals1	Limch1
Arl6ip5	Sirpb1b
Tiam1	Aqp4
Snapc3	Tgm2
Ccdc186	Spats2
Ddx18	Myo3a
Pogk	Pax8
Vmp1	Rsad2
Ccdc171	Cxcl9
Eftud1	Gbp10
Simc1	Dsg2
Gypa	Mpzl2
Zfp317	Pdcd1lg2
Zfp830	Dyrk3
Stx12	Gadd45g
Cecr5	Csf2rb2
Tapt1	Prss34
Terf1	Ube2l6
Gcc1	H2-DMb2
Flot1	Hecw1
Lrrc47	Scarna8
Pold3	Il6
Mns1	Lrr1
Nav2	Vmn2r102
Zfp146	Mmp12
Ranbp1	Wt1os
Pcsk7	Ccdc146
Tuba4a	Il12rb2
Etfb	Nlrp4f
Srbd1	B3gnt7
Fam76b	Serpinb8
Ptpre	Chil1
Abtb2	Olfr175-ps1
Camk2g	Clec2g
Ncoa5	Kirrel
Ankrd28	Rpl39l
Trnt1	Cxxc4
Calu	Gucy2f
Igtp	Trem1
Vps37a	Cystm1
Wdr44	Osbpl6
Jmjd6	Pax5
Mtif2	Mefv
Msh3	Cdh17
Slfn1	Olfr1444
Cep162	Gad2
Zfp12	Rhag
Stx2	Nanp
Plcb3	Cd180
Tbc1d22b	AW551984
Usp20	Il1b
Dyrk2	Ldhal6b
Cep85	Kitl
Dph5	Sycp2
Pmm2	Frmpd4
Gmps	Khdc1b
Ddi2	Tspan2
Pf4	Lrp2bp
Zfp280d	Hbegf
Rbm12b1	Map3k8
Phka2	Hhla1
Abracl	Mamdc2
Mettl3	Cd274
Cers2	Serpinb10
Traf3ip1	Fam24a
Shfm1	E2f8
Cwc27	Tspan33
Rpn1	Rsph4a
Gimap9	Reln
Terf2	Foxc1
Hid1	Rag2
Trmt6	Tmod1
Slc4a1	Rec114
Tspyl2	Sycp1
Whamm	Spp1
Acap3	Ifi202b
Vps33b	Cd80
Atxn7l1	Kcnt2
Adss	Lppr4
Dcaf15	Zbbx
Arid3b	Dpyd
Cog3	Ccl22
Aup1	Hus1b
Ercc4	Ism1
Rabggtb	Ccl6
Pnpla6	Ckmt2
Abcc4	Car13
Sugt1	Adgrf5
Abhd2	Slc16a14
Trim37	Aph1c
Gpr132	Scd1
Arfgap1	Sox6
Hist1h1a	Il1rl1
Sec23ip	Nlrp10
Sugp2	Panx3
Btla	Enpp3
Vps8	Rab27b
Zfp131	Atp6v0a1
Smap1	Serpina3f
Nipal3	Abcb4
Hn1	Fbxl13
Erap1	Vdr
Mre11a	Mecom
Helb	Epb4.1l4b
Casp1	Etl4
Kif5c	Ms4a2
Sdccag3	Lrrk2
Slc1a5	Platr22
Nabp1	Csf1
Srp68	Hk3
Slc25a51	Mug2
Cnst	Trdn
Ptpn7	Tlr4
Rbm15	Grm8
Ctdp1	Adra2a
Rnf19a	Pou5f2
Golim4	Nkain2
Krit1	Bank1
Ccdc55	Cyp3a13
Cog5	Dach1
Socs3	Fgf9
Fbxo3	Tbc1d2
Emg1	Arhgap6
Xpot	Ifi44
Ube4a	Pilrb2
F13a1	Dusp10
Cdk9	Fpr2
Zfp260	Apol8
Ifnar2	Prmt8
Ccndbp1	Bmper
Samm50	F2
Acsl5	Itgam
Spg7	Rfpl4
Zc3h6	Atp10b
Oxr1	Slc7a2
Ndufv3	Klra5
Ehd3	Ica1
Cep63	Bcar3
Cog4	Cyp3a11
Alox12	Il1a
Rrp1b	Ankrd33b
Rtn3	Fgf7
Fam120b	Bmp10
Tial1	Scn4a
Selplg	Atp4b
Tmem87a	Ccin
Ing1	Cables1
Ints3	Fam13a
Cd48	Alx4
BC005561	Rad51b
Idh3b	Tek
Slc2a3	Xist
Tmem71	Gapt
Leo1	Tcf24
Epc2	Shox2
Rsbn1l	Mcf2l
Prdx2	Slc6a18
Twf1	Pilra
Ms4a6c	Ciita
Ctsw	Msr1
Akap11	Cacna1f
Cep95	Nsg1
Taf15	Bmp1
Rsl1d1	Arl13a
Card6	H2afy3
Nup50	Zc3h12c
Trim56	Pik3r6
Capn7	Plxdc2
Uhrf1bp1l	Spire1
Lfng	Spata45
Lime1	Neurl1a
Stim2	Wnt3
Tespa1	Unc80
Snrnp48	Stxbp6
Cd3g	Phospho1
Alas2	Stk31
Rnf216	Dkk3
Rab27a	Plekhh2
Bzw2	Gata2
Ncoa1	Sdc4
Dtx1	Gadl1
Zbtb38	Vipr2
Agfg1	Rasgrp3
Rhot2	Mrap2
Cxcr4	Rab30
Kdm4c	Nrp2
Ttc14	Epha5
Sgk1	Asb14
Zfp263	Apof
Ankrd26	Prnp
Lax1	Rapgef5
Rabep2	Pbx1
Atp13a1	Isg15
Wdr3	Lhfpl2
Trap1	Adam23
Smad3	Rnf17
Eif4e2	Slc7a11
Mtf2	Mettl24
Tubgcp6	Khdc1a
Rab11fip4	Dtl
Patl1	Mx2
Hyou1	Akr1c12
Apaf1	Cd83
Txndc5	Fhdc1
Pura	C1qtnf1
Adam10	Tcp11l1
Ide	Ifit3b
Mmrn1	Adgrg7
Prr14	Hivep3
H2-T23	Neil3
Zbtb11	BC052688
Pced1b	Tdrd5
Cactin	Alpk2
Cep97	Tead1
Esco1	Arhgap42
Snapc4	E2f7
Mcm6	Spink5
Slamf6	Muc6
Gga3	Myof
BC037034	Efr3b
Fbxw7	Stx19
Ppp1r15b	Trpc5
Elk4	Lrrtm4
Kbtbd11	Tigit
Chfr	Synpo2
Lincpint	Lct
Racgap1	Klrc3
Incenp	Fgd2
Usp3	Col4a4
Eml3	Nfib
Polr3b	Arhgef28
Msl2	Tshz3
Emb	Ms4a7
Nlrc3	Lrrn3
Fam111a	Irf8
Lats1	Tlr3
Golga1	Aspn
Mphosph10	Asb11
Zfp652	Stil
Slc7a6os	Adgrg6
Rps6kb1	Chga
Dennd4c	Necab3
Pde7a	Apob
Thy1	Grhl2
Cd8b1	Lmod3
Topbp1	Trib1
Cds2	Gsto2
Golm1	Rai14
Zranb2	Ncapg
Mctp2	Ifit1
Chd1l	Alox5
Cd3e	Onecut2
Trim25	Nhsl2
Cwf19l2	Ppp3r2
Zrsr1	Kirrel3
Col4a3bp	Shisa3
Epc1	Aoah
Zfp445	Kcns1
Clk3	Lrrc18
Mphosph9	Zfp457
Inpp5b	Olfr543
Bicd2	Pilrb1
Ubp1	Cdkn1a
Med14	Syt13
Gspt1	Trpc6
Ubash3a	Exo1
Myl9	Rnf217
P4hb	Srgap3
Cd2	Abcc9
Rufy2	Nav1
Arhgap10	Cd163l1
Sh2b1	Samd4
Upf3b	Tnfsf18
Dopey1	Rad54l
Mysm1	Lpp
Slc4a7	Btk
Cep135	Casq1
Zap70	Pln
Nde1	Evi5
Suco	Cd38
Ms4a4b	Zmat4
Dpp4	Ceacam5
Tfrc	Kcnj1
Abce1	Irg1
Atad2	Zak
Tcp1	Meis1
Ttc17	C5ar1
Nop14	Gdap10
Zfp36l2	Mylk
Map3k5	Itgb8
2025-03-07	Necab1
Pdzd8	Ttk
Agap2	Wdfy4
Tatdn2	Map2
Ncbp1	Lmo2
Srgap2	Scimp
D19Bwg1357e	Dennd5b
Mark3	Rtp4
Il10ra	Slc2a6
Rab8a	P2ry14
Ttc39b	Actr3b
Cep295	Ccl3
Supt20	Arr3
Cdc25b	Gpr3
Ccpg1	Esco2
Brpf1	Parp12
Zfp318	Mlkl
Ddhd1	Mybpc2
Slc9a9	Myo3b
Rnf145	Eps8
Man2a2	Specc1
Lbr	Tmbim7
Gdi1	Fignl1
Ccnt2	Chek1
Usp33	Nrcam
Atp9b	Zeb2os
Tug1	Kntc1
Celsr1	Pcbd1
Ccdc47	Adgrg1
Mphosph8	Rptoros
Dstn	Rd3
Skap1	Sh2d4a
Ccnl2	Omg
Ptpn1	Mef2c
Pnpla7	Fcer2a
Rad50	St6galnac5
Scml4	Klhl29
Zswim8	Paqr3
Slc38a1	Them7
Tpp2	Tnn
Ascc3	Entpd1
Rgs3	Colgalt2
Piezo1	Scel
Rsrc1	Cbfa2t3
Suv420h1	Nr1i2
Nat10	Lmod2
Plekha5	Tdo2
Pdia4	Olfr1396
Ppil2	Hrk
Fam208b	Timm8a2
Cdk17	Ogn
Casp8ap2	Bhlhe41
Atp10d	Aox2
Igf2r	Lrrc49
Tcerg1	Clec7a
Trak1	Cdc6
Clk4	Prr11
Klf3	Zeb2
Ms4a6b	Cecr2
Golga3	Slc1a2
Taf1d	Yes1
Msi2	Galnt3
Trp53bp1	Tbxas1
Srgn	Fkbp1b
Prkca	Olfr173
Fxyd5	Mxd1
Zfp646	Nap1l5
Ccnl1	Gnaq
Slc28a2	Rgl1
Ubr1	Adgre4
Dnajc1	Sorbs3
Arl4c	Israa
Rbl2	Ccdc88a
Tbc1d1	Adora2b
Cep152	Phka1
Ankib1	Col4a6
Cd82	Fancd2
Atp1b3	Wnt16
Ppp1r18	Muc13
Gcc2	Fcrl5
Atp2a2	Pbk
Trpm7	Cobll1
Zc3h7a	Ropn1l
Tm9sf3	Fap
Mdm2	Gas7
Rbm12b2	Olfr172
Zfr	Espl1
Unc13d	Angpt1
Mast3	Ccdc37
Hltf	Tmevpg1
Ipcef1	P2ry12
Abca2	Rbm47
Clec2d	Aqp9
Ctsa	Phex
Ssb	AW046200
Zcchc7	Snx29
Fcho1	Ctsk
Phf21a	Vash1
Uimc1	Pabpc1l
Prpf39	Arhgap21
Il17ra	Pou4f1
Dnajc3	Sh3bp2
Acbd5	Efna5
Notch1	Agpat9
Stat4	Fam78b
Rbm26	Cideb
Prr14l	Cmklr1
Pdia3	Dnal1
Secisbp2	Klf12
Smc5	Siglecg
Zbtb1	Klrg2
Nfkbiz	Scn3b
Cd6	Shtn1
Clu	Pld1
Ube3a	Ckap4
Trim12a	Csf2rb
Id2	Rab39
Iqce	H2-Ab1
Rinl	Lpcat2
Baiap3	Dna2
Ptpn11	Ntng2
Slfn2	Sypl
Mta3	Mcm10
Cd5	Cnnm1
Asxl2	Myo15
Taok2	Cd86
Lnpep	Hacd4
Cnot3	Shcbp1
Nop56	Hgf
Themis	Snora3
Cd5l	Slc41a2
Arhgef3	Muc4
Txlna	Colq
Klhl6	BC035044
Rnasel	Nfil3
Srsf11	45359
Brd8	Papln
Ccdc82	Sgms2
Adamts10	Crisp3
Hip1r	Grin2c
Gpatch8	Kif14
Dmtf1	Satl1
Fam208a	Csf3r
Srsf6	F8
Uggt1	Blnk
Vps13c	Hipk2
Pyhin1	Oas3
Pitpnc1	Akap14
B4galnt1	Pnma1
Otud4	Ppargc1a
Atm	Muc19
Pfkp	Frmd5
Atp11b	Aspm
Fgfr1op2	Cacnb2
Slc20a1	Cdk14
Ubn1	Myoz3
Smc3	St3gal5
Nemf	Ccrl2
Mical1	Zbed3
Svil	Pla2g4a
Psip1	Grip1
Cd84	Shcbp1l
Ggnbp2	Nron
Asxl1	Anln
Dennd2d	Nipal4
Taf1	Emilin2
Eps15l1	Proca1
Aftph	Ncapg2
Nap1l4	Pou2af1
Luc7l	Ceacam2
Kif13b	Sema7a
Zfp207	Slamf7
Sdf4	Clnk
Smarcc1	Bub1
Spata13	Gpr82
Cd8a	Rad54b
Ahctf1	Snord98
Brwd1	Cd74
Senp6	Ppap2a
Mink1	Stmn1-rs1
Spn	Klra10
Pde2a	Lyn
Cdk12	Prss46
Gramd3	Klhl41
Rb1cc1	Dapk2
Nsmaf	Osbpl1a
Arfgef1	Tldc2
Mad1l1	Slc26a3
Hivep2	Snord93
Dpp8	Irak1bp1
Rbm6	Olfm1
Neat1	Egr3
Cdk13	Fchsd2
Bms1	Dbn1
Rrbp1	Fgf11
Scaf11	Icosl
Zzef1	Scn3a
Mia3	Synm
Tnrc6a	Acoxl
Fubp1	Ppm1e
Bdp1	Snord89
Pik3r5	Lgals12
Asap1	Lrrc34
Lpin1	Tmem163
Tnik	Prelid2
Sidt1	Runx2
Gimap3	Mastl
U2surp	Anxa3
Stat3	Tnfrsf9
Zfp831	Rnf183
Samd9l	Csrp2
Elf4	Ryr2
Pstpip1	Pde1c
Esyt2	Il31ra
Fyco1	Kif24
Myo18a	Mirc35hg
Rsf1	Gpr21
Slk	Cpne2
Usp15	Celf4
Zfp638	Gng11
Itk	Snord57
Rif1	Slc6a20b
Gabpb2	Rsph1
Zc3h13	A3galt2
Ddx21	Myl10
Hnrnpm	Bcas3os1
Kri1	Ube2c
Zc3h11a	Zfand4
Pcf11	Fmn1
Kidins220	Fgd4
Atp2a3	Pdzd2
Taok3	Adam21
Rnf20	Stc1
Gripap1	Ccdc150
Vps13a	Chrne
Ythdc1	Slc43a1
Nup210	Dock1
Zc3hav1	Insm2
Vps13b	Ttc39a
Clip1	Nfe2
Zcchc6	Ecm2
Itpr1	Kynu
Ogt	Fut8
Cyth4	Prkg1
Thoc2	Sgol1
Itgb1	Slc44a3
Ifi203	Eqtn
Cmah	Lrrc4
Atp2b1	Fam217a
Esyt1	Cfap46
Sbno1	Adamts7
Mndal	Spats2l
Mgea5	Serpina3g
Myo1g	Coch
Rsrc2	Cmpk2
Smc1a	Bicd1
Lck	Kif4
Trrap	Orm1
Hipk1	Rgs20
Adgre5	45352
Ankrd12	Zfp937
Kdm2a	Adrbk2
Rock1	Crb2
Ptpn22	Myo1e
Card11	Ticrr
Ubr2	Isg20
Picalm	Hpgds
Iqgap2	Trim16
Fnbp4	Cdh1
Zfc3h1	Pde6a
Arid4b	Gas2l3
Prpf4b	Airn
Gimap6	Pcdhga11
Nbeal2	Kcnmb3
Srpk1	Gca
Rbbp6	Zfhx3
Irf1	Teddm1b
Nipbl	Lacc1
Golgb1	H2-Eb1
Pkm	Gpr22
Il7r	Cc2d2a
Myo1f	Pls1
Ppp1r9b	Tg
Grap2	Kmo
Rabgap1l	Arhgap24
Ankhd1	Atad5
Fyn	Akap5
Rbm33	Rel
Bclaf1	Adam4
Ranbp2	Angpt2
Nktr	Aqp7
Epsti1	Etv4
Pcnt	Gbp5
Baz1a	Pfkfb1
Mdm4	Slc25a47
Dennd1c	Prph2
Usp48	Amy1
Pdcd4	Olfr101
Vps13d	Polq
Cep350	Slc25a18
Hnrnpul2	Plk2
Gimap8	Col12a1
Xrn2	Pcdhga9
Atf7ip	Col14a1
Safb2	Xirp2
Baz2a	Slco3a1
Dnmt1	Arhgef26
Prkcq	Pcdhgb8
Leng8	Mas1
Ddx46	Tspan18
Prpf38b	Gcnt1
Hectd1	Parpbp
Sh3kbp1	Tpx2
Itgb2	Tnfrsf13c
Whsc1l1	Pygl
Rasal3	Bhlhe40
Kmt2e	Serpind1
Bin2	D6Ertd474e
Gimap4	Ppbp
Itgal	Cenpk
Anxa6	Slc18a2
Clk1	Tgfb3
Ddx17	Abra
Herc2	Slc37a3
Ppp1r12a	Cd160
Plcg1	Cass4
Akap9	Gldc
Phf20l1	Mmp8
Luc7l3	Ptpn14
Pnisr	Msantd1
Herc1	Trim30b
Adcy7	H2-Aa
Prrc2b	Ptpn3
Fryl	Rhoc
Cep250	Tnfrsf11a
Bod1l	Casc5
Fam65b	Snora30
Smarcc2	Clic5
Bptf	Mtfr2
Nin	Eml6
Birc6	Sgpp2
Golga4	Sbspon
Srsf5	Col27a1
Sp110	Cdkn3
Nsd1	Snord111
Cdk11b	Tgfbi
Ubr4	Tigd3
Pik3cd	Lrp1b
Smg1	Fnbp1l
Arid4a	Fmnl2
Sltm	Far1os
Itpr2	B4galt6
Rbm25	Stat2
Fnbp1	Snord92
Son	Cyp2r1
Nlrc5	She
Tpr	Uhrf1
Itga4	Large
Akna	Tbr1
Plec	Med12l
Sfpq	Ppp1r16b
Huwe1	Cep85l
Sp100	Lrrc69
Ncor1	Kcnmb1
Chd2	Tm6sf1
Jak1	Fam227b
Sf3b1	Cdca5
Cntrl	St7
Ccdc88c	Pkig
Rbm39	Cfb
Ptprc	Wdfy3
Dock2	Mcam
Utrn	Plaur
Macf1	Uggt2
	Etv6
	Fer
	Peg10
	BC037032
	Col23a1
	Olfr856-ps1
	Dnah11
	Ctif
	Dnah9
	Muc5b
	Ston2
	Ddc
	Cblb
	Lamb1
	Myh10
	Podxl
	Btnl2
	Opn1sw
	Fam131b
	Spsb1
	Dscc1
	Kcnip4
	Mms22l
	Greb1l
	Zgrf1
	Map1b
	Lyst
	Kcnj13
	Cacna1d
	Lat2
	Mybl2
	Mfsd7c
	Irf7
	Rad51
	Fanca
	Rasgrf2
	Ly6i
	Mreg
	Fnip2
	Myadm
	Lrrc16a
	Khdc3
	Ccdc18
	Klra2
	Slc16a4
	Plk1
	Efcab11
	Map6d1
	Col17a1
	Arg1
	Ctnnd1
	Stc2
	Nuak2
	Orm3
	Bard1
	Lrrtm2
	Plcg2
	Luzp1
	Cdk1
	Clcn1
	Klrc2
	Oasl1
	Cyfip1
	Xaf1
	Cyp2t4
	Col10a1
	Plcd4
	Nr4a3
	Dfna5
	Hmmr
	Tnfaip3
	Sptbn2
	Mctp1
	Rmi2
	Clec12a
	Grin3a
	Ap1s3
	Ogfrl1
	Kctd4
	Ryr3
	Cd244
	Eif2ak2
	Iqcg
	Dlgap1
	Nek6
	Ell2
	Arhgef40
	Zfp608
	Cenpi
	Trip13
	Plekhb1
	Tns3
	Slc24a5
	Havcr2
	Jam3
	Raph1
	Nr3c2
	Plbd1
	Acvr2a
	Pcdhgb5
	Zfp811
	Egr1
	Ntn1
	B3gnt5
	Hmgn3
	Brd4
	Zmiz1
	Pstpip2
	Ect2
	Fbxo48
	Serpinc1
	Thsd1
	Ankrd61
	Hells
	Cep55
	AA986860
	Tube1
	Igsf6
	Gsdmcl-ps
	Frrs1
	Pkhd1l1
	Rdh1
	Ckap2l
	Slc9b1
	Tktl1
	Dclk2
	Eid3
	Pcsk9
	Fbxo40
	Otulin
	Sult6b1
	Bmpr1a
	Optn
	Il4ra
	Oc90
	AI607873
	Mbd5
	Nuf2
	Fam89a
	Brca2
	Aurkb
	Fbxl22
	Slc25a2
	Lhfpl5
	Naaa
	Pdss1
	E2f3
	Tcf7l2
	Slc8a1
	Ftx
	Tmtc3
	Gpr160
	Fam98b
	Gpr137c
	Gbp2b
	Trp53inp2
	Zc2hc1c
	Rad51ap1
	Snhg14
	Il15ra
	Xrra1
	Pask
	Clcn5
	Phlpp1
	Mettl21c
	Rab19
	Ska3
	Gpr55
	Senp1
	Disc1
	Tlr13
	Jag1
	Nlrp1b
	Hecw2
	Cp
	Fosl2
	Orc1
	Poln
	Rassf4
	Cfap53
	Pax6
	Tmtc1
	Brsk2
	Pdzk1
	Alpk1
	Plac8
	Tcf4
	Klra9
	Mis18bp1
	Wnt2b
	Zfp750
	Prox2
	Itga2b
	Ttc7b
	Mok
	Snord32a
	Ncf2
	Morn3
	Atf6
	AI506816
	Gmds
	Angptl1
	Phlpp2
	Pole
	Slc15a3
	Ccne2
	Cacna1e
	Anxa1
	Stab2
	Oas1a
	Usp2
	Grb7
	Camsap3
	Pcdhgb7
	Sfrp2
	Tm4sf20
	Bcat1
	Hdc
	Proser1
	Gadd45b
	Sulf2
	Gab2
	Tmem140
	AI839979
	Pml
	Swap70
	Med7
	Reep1
	Mmp21
	Fbxl17
	Htr2b
	Melk
	Cenpn
	Neto2
	Sgol2a
	Pam
	Calml4
	Hemk1
	Cxadr
	Eme1
	Dgkh
	Hhex
	Slc25a37
	Mcemp1
	Naalad2
	Kcnq1ot1
	Zfp821
	Lpin2
	Marcks
	Sycp3
	Il2ra
	Cr2
	Xpo7
	Rragd
	Tyms
	Slc22a23
	Kif9
	Nlrc4
	Coro2a
	C3ar1
	Ica1l
	Plxnc1
	Brip1
	Slc4a5
	Slc3a1
	Xrcc2
	Parp9
	Plscr1
	Kdelr3
	Ptprj
	E2f1
	Skap2
	Slc43a3
	Ly6a
	Fyb
	Ccdc39
	Zwilch
	Myo1d
	Mest
	Spef2
	Inadl
	Slco5a1
	Il20rb
	Zfhx2
	Slc16a6
	Tacc3
	Mcc
	Pitpnm2os1
	Suz12
	Mcts2
	Snora31
	Naip2
	Zmat3
	Rasal2
	Plce1
	Bcl2l1
	Osm
	Myo5a
	Tram2
	Ddx60
	Lcor
	Abcb1b
	Gpr151
	Tlr7
	Pex11g
	Slfn5
	Aldh1l2
	Mcm8
	Pde8b
	Frmd4a
	Pp2d1
	Cdc45
	Ifit1bl2
	Kcnab1
	Spc25
	Pde11a
	Chrna2
	Rnf19b
	Gcnt2
	Cd69
	Scd2
	Pkd1l3
	Syne3
	Cdkl5
	Tmem255a
	Trdmt1
	Tdrd7
	Apobec3
	Rttn
	Syn3
	Ccdc17
	Papss2
	Atn1
	Stk35
	Zfp112
	Cerkl
	Stat1
	Jpx
	Sfmbt1
	Ptbp2
	Tbc1d32
	Fam114a1
	Diap2
	Pbx3
	Cntn2
	Cpeb4
	Loxl4
	Gna14
	Selp
	Alms1
	Phf11d
	Ncoa7
	Gins1
	Dusp16
	Pcca
	Irf4
	Htt
	Cd44
	Irf5
	Tmem2
	Col9a3
	Megf11
	Slc25a13
	Plk4
	Arhgap11a
	Itgb1bp2
	Chaf1a
	Pmaip1
	Fasl
	Rhoq
	Rpgrip1
	Itga1
	Cers6
	Fam184b
	Armc9
	Trim30d
	Bub1b
	Hmbox1
	Dapp1
	Hk2
	Zranb3
	Ddias
	Dclre1a
	Srcap
	Snora75
	Dhfr
	Edaradd
	Kcnk6
	Dhx9
	Nr4a2
	Dlgap5
	Smc1b
	Immp2l
	Arhgap17
	Cntln
	Rbpj
	Brca1
	Lrrc39
	Ylpm1
	Zc3hav1l
	Mss51
	Impg2
	Itgb3
	Slfn9
	Fkbp9
	Anp32b
	Skp2
	Cntd1
	Lace1
	BC049352
	Cyp4f17
	Mettl25
	Nusap1
	Gatad2b
	Ints2
	Bbs10
	Pllp
	Dusp4
	Xbp1
	Per2
	Adam9
	Plekhm3
	Plekhg3
	Rbms2
	Agpat4
	Fndc3b
	Bach2os
	Ifih1
	Cfp
	Plekha8
	Dmrta1
	Ahr
	Prdm9
	Ak5
	Zfp442
	Ddx51
	Gnrh1
	Ncoa6
	Snora28
	Kansl1l
	Orm2
	Tmem67
	Blm
	Tns1
	Cep290
	Pram1
	Polm
	Ppp1r3fos
	Vwa5a
	Hivep1
	Nf1
	Deptor
	Dnajb13
	Trmt61b
	Fcgrt
	Srrm1
	Fancc
	Ranbp3l
	Gcnt7
	Adam1a
	Glt8d2
	Pcyt1a
	Dip2c
	Zfp367
	Atpaf1
	Fam212b
	Hdac4
	Rarb
	Wnk3
	Slc22a15
	Pabpc1
	Ubn2
	Amica1
	Gnao1
	Ccl25
	Bmp2k
	Gltscr1
	Mfsd2b
	Setd1b
	Zfp407
	Parp4
	Dcbld2
	Stard4
	Kcnc1
	Lrp8
	Lpar2
	Otub2
	Cenpp
	Slc10a1
	Erlec1
	Tmcc3
	Phf11a
	Dennd1a
	Myef2
	Gata3
	Dhx58
	Usp6nl
	Kif18a
	Ttc19
	Itpripl2
	Gpr137b-ps
	Far2
	Acer2
	Mcoln2
	Slc35d1
	Ttc41
	Ddhd2
	Olfr56
	Daam2
	Cdca2
	H2-DMa
	Frmd6
	Slx4ip
	Gan
	Grk4
	Tor1aip1
	Ccdc73
	Map3k12
	Kmt2d
	Sp140
	Adam22
	Dock9
	Bckdhb
	Sema4f
	Utp14b
	Snhg4
	Ccnk
	Catsper2
	Exoc4
	Zdhhc21
	Ublcp1
	Wdr78
	Armcx4
	Znf41-ps
	Mob3b
	Trim30a
	Il18bp
	Rad9b
	Ank
	Entpd7
	Apbb1ip
	Akap7
	Ppp1r12b
	Vwa8
	Asb1
	Mlxip
	Sbno2
	Cstf3
	Nmrk1
	Ppapdc1b
	Hdac8
	Phactr4
	Nampt
	Uvrag
	Rcn1
	Dnaja4
	Cdkal1
	Hectd2
	Fam214a
	Stx11
	Dis3l2
	Ppp2r2a
	Kcna2
	Satb1
	Kmt2c
	Rundc3b
	Pou2f1
	Prss53
	Ocrl
	Camta1
	R3hdm2
	Papd4
	Sos1
	Zcchc18
	Wdr7
	Dync2h1
	Rbm4b
	Polr3h
	Slc6a8
	Pou2f2
	Lmbrd2
	Prkce
	Tmem161b
	Sestd1
	Foxm1
	Il2rb
	Aak1
	Cbl
	Atrnl1
	Ero1lb
	Sgsm3
	Slamf1
	Pik3r3
	Ammecr1
	Rreb1
	Adat2
	Nbas
	BC055324
	Dtx3l
	Cdc14a
	Tnks
	Nupl2
	Zfp808
	Eif4e3
	Tmbim1
	Lyrm7
	Hnrnph3
	Helz
	Mgat5
	Suv39h2
	Erc1
	Ctbp2
	Sft2d2
	Rnf121
	Ptrh2
	Kif20a
	Kcnq5
	AW554918
	Zmat1
	Mrps25
	Pacrgl
	Trim59
	Mcph1
	Ar
	Slc37a2
	Scaf4
	Plagl2
	Arap2
	Lmnb1
	Dvl3
	Gmnn
	Tatdn1
	Ddx43
	Mfsd8
	Nod1
	Rtn4ip1
	Cux1
	Depdc5
	Ctnna1
	Rpgr
	Vti1a
	Cacfd1
	Pcbp2
	Csrnp1
	Xylt1
	Samsn1
	Wasl
	Mob1b
	Ulbp1
	Rfc3
	Usp32
	Plekho2
	Ago3
	Mbd6
	Slc4a8
	Cpd
	Tom1l2
	Usp54
	Cyb5d2
	Samd8
	Pggt1b
	Rpgrip1l
	Pik3c2b
	Sass6
	Acsl4
	Ccdc50
	Fgd6
	Lrrc8d
	Spdl1
	Zfp609
	Usp49
	Cyfip2
	Fam160b2
	Ep300
	Tkfc
	Cbx5
	Spata5
	Ncl
	Synj1
	Stambp
	Eml5
	Magohb
	Vav3
	Nrros
	Wnk1
	Retsat
	Cltc
	Ireb2
	Ino80d
	Ggt5
	Flt3l
	Cpeb2
	Kat6a
	Yy2
	Prkdc
	Phf11c
	Srek1
	Man2a1
	Carhsp1
	Jazf1
	Gsk3b
	Atxn2l
	Nbn
	Sgcb
	Bbip1
	Celf2
	Tm7sf3
	Tmtc4
	Slc46a3
	Casz1
	Sfmbt2
	Cbll1
	Mast4
	Fam122b
	Lancl2
	Jmjd1c
	Mbip
	Bcl9
	Tnfrsf10b
	Scmh1
	Samhd1
	Supt3

## Sheet: 210 overlap genes
		STAT3-D661H					STAT5B-Y665F						GO	Description	-LogP	Enrichment	Z-score	-Log(q-value)	Hits
	Gene	log2FoldChange	pvalue	padj	mean_WT	mean_D661H	log2FoldChange	pvalue	padj	mean_WT	mean_Y665F		GO:0006954	Inflammatory response	13	6.6	11	9.1	CASP4|CCR5|CX3CR1|F2R|FCGR2B|FN1|GZMA|GZMB|HMGB2|MBL2|NAIP|S100A8|S100A9|CCL5|THBS1|IL18RAP|IL18R1|KLRG1|CHIA|STK39|VPS54|ASH1L|TNIP2|ZBP1|IRGM
Inflammatory response	S100a8	2.9909	1.20665e-19	1.0604e-16	19.9214	132.236	3.96833	8.96285e-39	4.95347e-35	21.6361	415.546		GO:0030097	Hemopoiesis	13	6	11	9.1	RUNX3|CDK6|EZH2|FCGR2B|JAK3|KLRC1|KMT2A|PLEK|SPTA1|TAL1|TOP2A|EOMES|IL18R1|PHF14|TRIM10|IKZF3|PRRC2C|TBX21|VPS54|TET2|HERC6|CHD7|SEMA4A|LRRK1|DIAPH3|CRACR2A|HEATR9
	Gzma	2.87831	1.40115e-24	3.07833e-21	16.8422	126.308	1.53763	1.22163e-05	0.000134315	885.556	2415.65		GO:0045087	Innate immune response	12	5.4	10	8.6	CASP4|CX3CR1|GBP1|GZMB|HLA-B|HMGB2|JAK3|KLRC1|LCN2|LTF|MBL2|MX1|NAIP|S100A8|S100A9|CCL5|N4BP1|TRIM10|KLRG1|ARID5A|ANKRD17|SETD2|PARP14|PSPC1|CD177|ZBP1|GBP4|IRGM
	S100a9	2.55892	7.21901e-07	4.10619e-05	33.7507	147.801	3.7409	5.40049e-45	8.95402e-41	34.018	505.175		GO:0001775	Cell activation	11	5.2	9.6	7.6	CD22|CDK6|CTSG|CX3CR1|EZH2|F2R|F2RL2|FCGR2B|JAK3|KLRC1|KMT2A|PLEK|CCL5|VCL|EOMES|IL18RAP|IL18R1|SH2D2A|PHF14|IKZF3|STK39|TBX21|CHD7|SEMA4A|CRACR2A|CD24
	Ccr5	2.33424	2.95565e-09	3.30883e-07	9.12522	43.8441	1.15256	1.57413e-08	4.51542e-07	341.266	694.837		GO:0002521	Leukocyte differentiation	10	6.8	9.8	6.6	CDK6|EZH2|FCGR2B|JAK3|KLRC1|KMT2A|TAL1|EOMES|IL18R1|PHF14|IKZF3|TBX21|VPS54|TET2|CHD7|SEMA4A|LRRK1|DIAPH3|CRACR2A
	Il18rap	2.32777	1.21486e-49	1.06761e-45	129.858	536.85	1.05893	5.07466e-08	1.21587e-06	828.612	1643.51		GO:0045088	Regulation of innate immune response	10	6.3	9.6	6.6	FCGR2B|HLA-B|HMGB2|KLRB1|KLRC1|LTF|MBL2|NAIP|S100A8|S100A9|CCL5|IL18RAP|N4BP1|ANKRD17|PARP14|PSPC1|TNIP2|ZBP1|PIK3AP1|IRGM
	Klrg1	2.21817	6.41724e-07	3.69801e-05	6.66393	32.1081	1.13223	0.0029273	0.0126064	22.5589	52.5337		GO:0050778	Positive regulation of immune response	9.7	5.1	8.9	6.3	CTSG|FCGR2B|HLA-B|HMGB2|KLRC1|LTF|MBL2|NAIP|NFATC2|CCL5|NSD2|IL18RAP|IL18R1|ARID5A|ANKRD17|TBX21|PSPC1|CD177|TNIP2|ZBP1|ERMAP|PIK3AP1|IRGM
	Gzmb	1.983	3.76688e-06	0.000166348	7.76244	31.4309	1.73606	0.000376573	0.00234809	977.045	3496.64		GO:0002697	Regulation of immune effector process	9.5	6.6	9.4	6.1	CD22|CX3CR1|FCGR2B|HLA-B|JAK3|KLRB1|KLRC1|MBL2|PRG2|S100A9|NSD2|IL18RAP|IL18R1|ARID5A|LILRB4|ANKRD17|TBX21|CD177
	Il18r1	1.68919	2.5937e-25	6.51241e-22	114.377	319.941	0.581463	1.20893e-06	1.89811e-05	2079	3072.86		GO:0002683	Negative regulation of immune system process	8.9	5.4	8.6	5.6	RUNX3|CD22|CDK6|CTSG|CX3CR1|FCGR2B|FN1|GBP1|HLA-B|JAK3|KLRC1|LTF|PRG2|THBS1|CST7|PIBF1|LILRB4|TBX21|PARP14|IRGM
	Thbs1	1.5014	0.00176865	0.0220806	260.809	627.508	2.06839	3.37297e-05	0.000315419	100.204	446.945		GO:0045321	Leukocyte activation	8.9	5.1	8.4	5.6	CD22|CDK6|CTSG|CX3CR1|EZH2|FCGR2B|JAK3|KLRC1|KMT2A|CCL5|EOMES|IL18RAP|IL18R1|SH2D2A|PHF14|IKZF3|STK39|TBX21|CHD7|SEMA4A|CRACR2A
	Fcgr2b	1.47081	3.96968e-06	0.000173129	17.0073	44.3297	1.99789	5.34372e-13	5.36963e-11	66.6287	270.22
	Ccl5	1.1758	2.2367e-09	2.55274e-07	59.4052	134.819	0.668414	5.3237e-05	0.000462373	397.432	697.287
	Fn1	1.12403	2.83587e-10	3.86382e-08	95.0073	200.563	2.05589	9.09848e-07	1.48185e-05	28.47	113.962
	F2r	1.11881	9.22364e-05	0.0023427	22.3051	50.3217	0.81135	3.32052e-07	6.22617e-06	908.553	1598.24
	Cx3cr1	0.943679	3.77729e-05	0.00113293	43.2389	80.8407	0.581813	0.0156487	0.0481722	65.2571	98.8406
	Casp4	0.858704	0.000859947	0.0132235	33.5874	58.4957	0.80527	0.000845146	0.004551	105.565	189.06
	Ash1l	0.787931	5.24879e-12	1.04152e-09	553.196	936.201	0.541395	0.000397839	0.00246151	4014.18	5950.53
	Hmgb2	0.673051	0.000387995	0.00737232	79.9582	130.076	0.946753	0.00768985	0.0272243	1214.94	2423.88
	Tnip2	0.654436	0.00253778	0.028854	69.3549	114.294	0.715588	7.21507e-06	8.58148e-05	203.288	341.765
	Vps54	0.587338	0.000144275	0.00337653	175.609	277.476	0.554792	5.60188e-05	0.000481859	2968.18	4404.97
	Stk39	0.564359	0.00120426	0.0168595	112.842	165.78	0.938537	1.98453e-09	7.24747e-08	292.121	559.107
	Zbp1	0.55984	0.00132073	0.0180366	121.094	174.081	1.25477	1.12403e-08	3.33986e-07	801.294	1963.06
Hemopoiesis	Klrc1	2.67138	4.63135e-17	2.32573e-14	17.4758	99.5884	0.893656	4.7261e-06	5.98616e-05	262.894	485.74
	Heatr9	2.16453	9.75936e-18	5.36033e-15	24.4529	104.96	1.60641	1.16202e-12	1.06444e-10	47.6149	144.516
	Eomes	1.56488	3.71863e-12	7.68925e-10	36.0272	101.046	1.11145	5.09453e-07	8.93833e-06	593.129	1269
	Trim10	1.23418	0.0040052	0.0394723	16.7801	24.5656	2.24412	0.000270534	0.00177936	3.8896	94.5674
	Tbx21	1.23375	8.51687e-06	0.000328957	28.105	67.6196	0.86226	0.00024972	0.00167084	88.4214	160.56
	Spta1	1.09676	1.42217e-05	0.000496941	73.0915	129.809	2.1376	0.00173807	0.00823113	16.3948	314.801
	Cdk6	1.05532	3.93691e-06	0.000172127	38.2145	77.6205	0.992405	0.000802059	0.00436864	1639.21	3229.18
	Jak3	0.996874	4.20377e-10	5.50543e-08	158.566	304.62	0.556315	0.00331744	0.0139277	219.746	308.711
	Top2a	0.971222	6.43871e-08	4.92029e-06	154.127	280.825	1.09779	0.000858857	0.00461583	752.526	1640.9
	Tal1	0.94362	0.0017063	0.0216065	26.6639	46.6368	2.19089	0.000288417	0.0018797	4.50865	54.9025
	Cracr2a	0.942187	1.30826e-08	1.20697e-06	148.967	253.725	0.685533	1.99703e-05	0.000202885	297.792	504.964
	Sema4a	0.918841	2.10926e-07	1.4096e-05	97.7617	170.853	0.668467	0.00114851	0.00585558	285.157	445.948
	Ikzf3	0.866609	1.08585e-12	2.65067e-10	423.54	784.853	0.962237	7.16788e-18	2.08497e-15	1648.39	3303.3
	Chd7	0.861619	1.16275e-12	2.79952e-10	662.207	1116.9	0.582286	6.044e-11	3.19139e-09	2034.46	3087.31
	Prrc2c	0.78536	8.87736e-15	3.00055e-12	1102.2	1755.88	0.559684	6.28442e-06	7.59778e-05	13206	19267.1
	Lrrk1	0.733536	3.8564e-06	0.000169875	122.772	205.623	1.74469	2.36115e-17	6.02276e-15	70.8467	242.712
	Kmt2a	0.674318	1.12694e-09	1.366e-07	895.237	1357.19	0.512177	0.0036892	0.0151741	6451.37	9214.42
	Tet2	0.641223	4.05639e-05	0.00120358	143.268	219.677	1.12523	3.01631e-16	6.2513e-14	1183.64	2635.01
	Herc6	0.612286	0.0008589	0.0132189	103.771	165.253	0.800729	3.6585e-09	1.24541e-07	988.258	1746.16
	Runx3	0.604009	0.000111258	0.0027311	121.307	180.778	1.36034	2.05946e-09	7.45541e-08	615.41	1591.39
	Ezh2	0.546599	0.0027304	0.0305471	92.6198	141.319	0.523987	8.29265e-06	9.66892e-05	911.026	1317.22
	Plek	0.516975	0.000127432	0.00307235	807.381	1094.44	1.28968	3.75877e-15	5.82434e-13	636.639	1556.18
	Phf14	0.506472	0.000148201	0.00344092	264.973	366.398	0.568828	8.30217e-07	1.37238e-05	1715.14	2516.2
Innate immune response	Lcn2	3.98754	3.5514e-05	0.00108555	3.0344	30.7991	3.04146	6.38214e-08	1.49599e-06	1.92486	18.4833
	Ltf	3.10767	9.2602e-11	1.45319e-08	20.641	124.141	2.89371	6.01197e-12	4.31509e-10	11.4367	147.034
	Cd177	1.94842	0.000168041	0.00380114	6.61409	23.0326	2.65156	1.68062e-07	3.4274e-06	4.08403	36.3826
	N4bp1	0.911411	2.23672e-07	1.47238e-05	76.9618	152.246	1.03067	7.44179e-08	1.70186e-06	1044.87	2159.12
	Gbp4	0.872961	1.8633e-09	2.14048e-07	527.506	845.63	0.793137	2.43894e-06	3.4067e-05	7904.92	13905.1
	Mx1	0.867348	0.000743574	0.0118272	32.0105	56.1743	1.42344	8.43485e-07	1.39154e-05	64.9222	173.266
	Pspc1	0.834163	3.528e-09	3.82766e-07	198.818	349.083	0.56168	9.7986e-08	2.16614e-06	698.654	1025.32
	Parp14	0.785698	2.59574e-12	5.56374e-10	388.758	693.964	0.681968	2.35404e-06	3.31888e-05	4493.99	7063.03
	Arid5a	0.60045	8.02474e-05	0.00208063	131.827	199.918	0.579107	4.43701e-06	5.71161e-05	1220.88	1829.99
	Setd2	0.595012	2.50726e-06	0.000117479	505.912	773.432	0.514243	2.66079e-07	5.11192e-06	5392.98	7799.16
	Ankrd17	0.561912	7.01019e-07	4.01339e-05	440.823	644.545	0.716136	6.58126e-11	3.40992e-09	3687.56	6007.14
	Ctsg	4.53397	1.09501e-07	7.88767e-06	2.07046	22.6399	2.25563	0.00250872	0.0110978	2.57989	10.4334
	Ngp	3.45003	3.56344e-08	2.92668e-06	12.9652	89.693	3.01697	6.42724e-11	3.35106e-09	20.8689	293.811
	Mpo	3.44961	4.669e-08	3.71323e-06	15.4974	111.877	2.17314	1.4601e-05	0.000155882	5.29422	24.0885
	H2-Q10	2.71498	1.50232e-07	1.04367e-05	4.87399	30.1176	1.65751	0.00130589	0.0065059	10.9599	35.3991
	Prg2	2.68434	1.25198e-05	0.000454644	27.9721	84.917	4.54477	2.82621e-08	7.41433e-07	1.01629	17.3524
	Klre1	2.50784	2.4282e-12	5.26889e-10	10.1932	55.259	0.855935	0.00175641	0.00829665	146.763	247.339
	Chil3	2.48599	5.71932e-05	0.00159814	12.8573	67.7451	2.37418	2.66662e-12	2.13553e-10	10.8943	88.332
	Cyp17a1	2.30345	0.000403621	0.00753084	3.97291	16.4312	1.37069	0.000926939	0.00490854	15.1205	38.7861
	Ttc39c	2.16734	4.1409e-08	3.33855e-06	10.227	43.565	0.903372	0.0048726	0.0189598	46.298	85.9903
	Sptb	2.07739	2.29654e-18	1.49497e-15	53.4801	156.666	1.39929	0.00121593	0.00613331	15.5428	64.1136
	Klrb1f	2.00477	2.3498e-06	0.000111622	8.52215	29.5861	0.989422	0.00492194	0.0191275	48.8831	89.613
	Epb4.2	1.99866	2.19515e-06	0.000105994	18.3842	35.5594	1.97029	0.00137855	0.00679642	29.5681	227.017
	Ahnak	1.90145	5.85044e-92	1.02827e-87	1883.23	6755.89	0.707126	0.000180984	0.00128017	6101.02	9761.12
	Ncald	1.76188	7.00945e-05	0.00187802	8.30908	32.472	0.999176	6.99787e-05	0.000576377	34.7327	67.9803
	Mki67	1.6748	5.32606e-07	3.17325e-05	256.822	802.174	1.75356	2.35614e-07	4.62306e-06	644.095	2426.44
	Gprin3	1.63215	5.77169e-07	3.40414e-05	20.057	55.6368	0.990396	4.35863e-10	1.86734e-08	529.982	1049.51
	Samd3	1.54518	2.15769e-13	6.42774e-11	46.0436	136.9	1.07552	1.34106e-07	2.82167e-06	319.155	658.228
	Car2	1.53305	5.24573e-15	1.80782e-12	138.808	203.976	1.60314	0.00502389	0.0194299	54.8787	584.709
	Prc1	1.51183	9.45715e-09	9.083e-07	31.3837	93.4716	0.765276	3.47274e-05	0.000323109	135.817	246.557
	Asap2	1.48771	1.23492e-12	2.91726e-10	41.8104	115.197	0.933109	2.1301e-11	1.28426e-09	113.293	219.925
	Abcb1a	1.47387	2.35846e-12	5.18154e-10	45.3305	125.5	1.31116	4.4721e-11	2.46337e-09	353.335	878.156
	Atp2b4	1.46562	1.24238e-15	5.07815e-13	74.0922	203.925	1.27863	2.0176e-14	2.71965e-12	247.185	596.809
	Hrh2	1.45239	1.47078e-05	0.000508865	22.6023	44.1519	0.709107	0.000125211	0.000937256	75.3993	128.579
	Arhgap26	1.42651	3.44656e-32	1.51442e-28	310.162	811.308	1.49595	1.01635e-24	9.91242e-22	773.57	2297.32
	Kcnk5	1.42428	0.000234093	0.00495854	11.7766	32.4037	1.06095	0.000266337	0.00175651	60.0575	124.194
	Chst11	1.42033	2.8268e-06	0.000129385	20.5039	50.4291	1.38759	8.52105e-11	4.33371e-09	104.437	284.334
	Osbpl3	1.41039	5.37637e-16	2.42295e-13	75.2214	197.003	0.893152	4.37413e-06	5.65261e-05	237.759	419.231
	Tmcc2	1.38626	0.000130998	0.00313312	27.2655	42.969	3.06216	0.00575291	0.0216289	7.60609	546.235
	Itgax	1.37627	2.05964e-15	8.04451e-13	83.7114	223.157	1.30582	2.10326e-07	4.16631e-06	74.1889	175.354
	Adgrg5	1.37213	1.35855e-11	2.56752e-09	65.1565	132.545	0.970957	1.22844e-06	1.92511e-05	370.963	723.615
	Chsy1	1.37038	2.13112e-12	4.8645e-10	89.6492	240.741	0.625129	3.1449e-06	4.24959e-05	645.988	1002.1
	Lilr4b	1.35535	0.001702	0.0216062	9.22524	22.6979	2.18404	2.39697e-05	0.000237122	285.01	1498.39
	Ces2g	1.34805	0.0038153	0.0382083	9.38695	21.5719	2.60209	0.00267306	0.0116907	1.3022	7.6311
	Cenpe	1.33711	3.53492e-10	4.74272e-08	76.4464	201.849	1.45196	3.46634e-10	1.52445e-08	124.376	397.325
	Hemgn	1.30848	3.41761e-05	0.00105198	43.5555	58.2304	1.7195	0.00330284	0.0138917	8.80032	52.525
	Vasn	1.30818	0.00340423	0.0356147	10.3077	23.9422	0.740262	0.00485234	0.0189076	80.7531	140.03
	Cit	1.27505	8.94133e-11	1.41579e-08	53.7281	132.908	1.83566	3.55668e-07	6.56678e-06	29.7134	114.951
	Diap3	1.24765	7.14262e-08	5.43457e-06	38.1879	93.9673	1.32942	9.86938e-13	9.24488e-11	130.868	356.593
	Ptpn13	1.24083	4.80368e-08	3.80313e-06	52.5392	124.951	1.38133	5.81731e-08	1.37471e-06	162.186	417.353
	Rap1gap2	1.23477	1.05501e-12	2.63093e-10	81.8223	205.293	1.16844	2.48329e-07	4.82684e-06	38.0156	84.0841
	Atp8b4	1.22918	7.89116e-21	9.90678e-18	238.15	510.188	0.892992	1.19266e-08	3.51856e-07	1838.04	3312.65
	Zbed6	1.20676	6.88634e-19	4.84137e-16	206.045	425.509	0.974221	9.09949e-08	2.02509e-06	1706.77	3443.76
	Pvt1	1.20486	5.82155e-07	3.42206e-05	53.3309	100.094	0.937978	8.28094e-06	9.66888e-05	334.679	645.379
	Sytl2	1.20394	7.52969e-08	5.67991e-06	50.6287	94.7446	0.684071	0.0009141	0.00485295	179.886	279.34
	Ank1	1.1877	1.16482e-06	6.24174e-05	53.6498	97.459	1.47149	0.00627645	0.0231716	6.87231	44.1794
	Setbp1	1.18631	1.37687e-09	1.63513e-07	58.4181	132.964	0.715897	0.0011579	0.005898	574.145	945.01
	Cd22	1.15336	9.13007e-13	2.35985e-10	94.5023	208.834	1.92048	0.00152552	0.0073827	65.1085	710.154
	Sytl3	1.14963	7.785e-07	4.39965e-05	47.7659	99.1809	0.675263	4.37147e-06	5.65261e-05	166.067	265.678
	Cst7	1.13875	0.000495921	0.00871631	17.6646	39.0592	0.600864	0.000225641	0.00153829	316.027	489.443
	Cd24a	1.12498	3.19127e-12	6.67734e-10	161.924	274.612	2.22875	0.00143953	0.00704262	75.3632	1287.23
	Ermap	1.12462	0.000585691	0.00982262	30.2696	48.2526	1.36269	0.00440387	0.0174787	9.73754	58.6797
	Fam196b	1.10914	1.6413e-06	8.3859e-05	49.123	94.3244	1.01661	0.0134838	0.0426644	1112.07	2148.71
	Rrm2	1.06336	3.63277e-05	0.00110658	48.2386	83.9955	1.05881	3.32713e-07	6.22617e-06	143.857	299.758
	Slfn4	1.06009	0.00225769	0.0262615	19.3323	39.32	4.05051	1.85392e-21	1.0246e-18	8.95414	257.052
	Fndc9	1.05835	0.000832193	0.012921	22.1822	41.5936	1.06534	3.32956e-06	4.46635e-05	206.05	431.703
	Trip11	1.05769	4.91224e-20	4.79653e-17	390.84	733.117	0.595805	8.26896e-09	2.52021e-07	2569.81	3849.45
	Ttn	1.04502	4.38894e-13	1.22444e-10	401.178	866.803	1.23383	1.60679e-11	1.00531e-09	467.451	1106.49
	Spag5	1.04337	0.000416115	0.00773112	27.672	48.8064	1.25025	5.49346e-05	0.000474384	35.4004	94.8237
	Spon1	1.03314	0.00471976	0.0440778	16.2894	29.9673	1.49556	1.15751e-10	5.72883e-09	354.298	1021.32
	Srrm2	1.02272	3.80941e-15	1.45552e-12	3171.62	5684.3	0.690247	8.55804e-07	1.40906e-05	15368.1	25088.6
	F2rl2	1.01388	0.000392734	0.00741427	26.802	55.2405	1.33513	2.18753e-08	5.98502e-07	76.44	185.881
	Atp8a2	0.999558	0.000162719	0.00369502	31.538	66.777	0.625995	0.00939087	0.0319845	42.1305	62.2251
	Hip1	0.985812	9.11993e-12	1.76145e-09	130.662	258.738	0.940232	2.08455e-05	0.000210538	75.1171	142.825
	Kif11	0.985023	3.75098e-05	0.00112696	50.3974	94.3088	1.12943	8.93886e-07	1.45872e-05	169.797	403.59
	D17H6S56E-5	0.97583	7.33357e-06	0.00028938	57.7094	99.0948	0.558181	0.00156556	0.00754565	782.644	1190.45
	Gramd1b	0.975718	8.05105e-11	1.28955e-08	185.396	336.785	0.589934	3.22961e-05	0.00030459	504.682	755.288
	Birc5	0.970717	0.00346717	0.0361013	26.9983	45.2505	1.27248	1.48218e-05	0.00015753	49.6335	115.907
	Gnptab	0.930482	5.96517e-10	7.43574e-08	116.905	224.45	0.536987	2.32279e-08	6.28136e-07	865.194	1250.68
	Xrn1	0.926893	9.77813e-11	1.50654e-08	206.135	378.949	0.686765	7.40009e-06	8.76382e-05	2013.9	3183.94
	Slc9a7	0.920084	0.00521997	0.046929	19.0467	33.7516	0.813757	0.000254604	0.00169396	120.642	214.874
	Farp1	0.910145	0.00133634	0.0181933	24.8827	45.3027	0.773234	8.33941e-05	0.000665067	183.376	317.899
	Sh2d2a	0.906306	1.21754e-06	6.46508e-05	77.5195	131.543	0.636128	3.09256e-09	1.0772e-07	781.093	1225.58
	E2f2	0.905062	0.00118781	0.016763	45.1059	71.8843	0.949644	0.0013594	0.00671901	77.8595	206.287
	Rnf157	0.900203	0.00132517	0.0180833	26.0649	49.8815	0.725716	0.00160345	0.00770138	126.241	206.655
	Xdh	0.891249	8.23354e-07	4.60869e-05	126.783	252.452	1.6717	3.92895e-12	3.00194e-10	198.723	666.377
	Cenpf	0.872181	3.83767e-05	0.00114908	67.2448	123.013	1.7647	2.88295e-13	3.14469e-11	82.0027	293.624
	Lrba	0.868914	3.46444e-11	6.15061e-09	309.147	545.157	0.546399	4.75025e-06	5.99842e-05	2417.13	3569.58
	Fbxo30	0.868319	0.00370201	0.0375146	24.6931	39.1175	0.890752	0.000167607	0.00119781	260.174	684.024
	Kif20b	0.866139	1.4526e-05	0.000504565	71.1705	137.424	0.501865	6.60171e-06	7.93738e-05	516.899	739.815
	Adam19	0.863392	1.28969e-10	1.9374e-08	169.94	305.631	0.588654	9.30648e-05	0.000731286	1813.06	2737.35
	Peak1	0.851623	2.60928e-08	2.2371e-06	157.304	283.929	0.589311	0.00140335	0.00690021	1485.66	2180.49
	B3gntl1	0.846097	0.00243992	0.0280105	31.9744	50.1244	0.539167	0.000374059	0.00233593	157.813	229.21
	Mcm9	0.844756	0.000121121	0.0029363	63.2234	101.667	0.525527	2.09952e-05	0.000211869	496.332	739.294
	Pola1	0.843456	3.70137e-05	0.00111587	88.7226	165.934	0.905353	5.11661e-12	3.75369e-10	535.897	1056.72
	Luc7l2	0.840044	4.34629e-15	1.55899e-12	747.226	1244.84	0.852105	2.35713e-10	1.08258e-08	3182.16	5997.38
	Dock5	0.836946	2.86071e-07	1.80863e-05	154.3	282.235	0.787583	4.19435e-12	3.16101e-10	407.311	691.042
	Pibf1	0.824247	1.59417e-05	0.000548318	70.9686	117.813	0.546767	1.66138e-06	2.46383e-05	524.173	777.947
	Zufsp	0.823088	1.21919e-05	0.000444573	97.4923	162.249	0.831495	1.73147e-10	8.17884e-09	896.828	1647.06
	Rgs18	0.822399	0.000570699	0.00963556	65.4483	106.949	1.1541	0.0142786	0.0446293	14.3398	45.1381
	Hsd11b1	0.809573	0.000399632	0.0074882	50.3032	76.5446	0.636241	0.000937992	0.00496074	275.175	421.987
	Gbp7	0.802762	7.35547e-11	1.19703e-08	217.399	380.461	0.903688	8.04265e-07	1.33214e-05	4407.93	8168.62
	Naip5	0.802723	0.000853119	0.0131683	46.687	86.9522	1.30483	1.70739e-06	2.52304e-05	40.1797	104.79
	Gbp8	0.802104	2.18636e-07	1.45009e-05	361.252	568.539	1.12304	1.19399e-11	7.8557e-10	1359.86	3167.03
	Epb4.1	0.784825	1.24485e-12	2.91726e-10	375.183	620.557	0.601921	0.00250104	0.0110757	3605.66	5956.79
	Lilrb4a	0.784103	0.00212345	0.0250818	38.563	61.9277	1.84199	0.000102654	0.000794219	349.229	1382.8
	Neb	0.766355	0.000174706	0.00391662	94.6815	169.915	1.26462	2.55542e-09	9.05319e-08	1242.02	2960.83
	Zfp292	0.763427	2.41723e-13	7.08088e-11	496.93	807.091	0.6268	3.2345e-06	4.35292e-05	5763.04	8862.64
	Sorl1	0.758817	3.98536e-12	8.14496e-10	340.635	560.648	0.614065	1.32932e-12	1.18495e-10	1389.6	2148.82
	Atrx	0.750051	1.16173e-10	1.76022e-08	1333.9	2171.03	0.549678	5.49382e-08	1.30873e-06	10168.5	14836.4
	Fcho2	0.74904	6.21584e-07	3.6056e-05	185.858	311.174	0.802475	7.8434e-08	1.77898e-06	1460.55	2585.66
	Ralgapa2	0.747738	2.62833e-05	0.000844526	155.883	266.877	0.544795	9.6047e-05	0.000750098	1542.73	2240.85
	Ccna2	0.744439	0.00475079	0.0442735	43.3882	64.7774	1.33469	1.83804e-08	5.13041e-07	94.115	257.134
	Whsc1	0.744413	1.7726e-06	8.90149e-05	143.483	256.736	0.841291	9.41207e-12	6.39558e-10	967.924	1752.1
	Eea1	0.726411	6.07878e-07	3.53777e-05	147.163	247.762	0.820371	5.66917e-05	0.000486768	499.66	922.865
	Pros1	0.723056	0.00459529	0.0431908	46.5278	79.0779	3.12442	1.78688e-12	1.57587e-10	84.5441	862.277
	Cep128	0.716002	4.24382e-06	0.000183718	130.785	213.888	0.987377	5.62975e-17	1.31329e-14	232.237	501.372
	Prdm2	0.715864	7.70877e-09	7.74225e-07	273.612	443.899	0.612299	7.18322e-06	8.54974e-05	2112.52	3283.72
	Ybx3	0.71184	0.000169188	0.00381726	75.931	117.392	0.544819	0.0137613	0.043311	408.803	620.453
	F5	0.702844	0.000697944	0.0112326	145.907	221.344	1.09062	0.00540805	0.0205963	17.018	41.4629
	Atxn1	0.702531	0.000101719	0.00254675	125.449	202.069	0.701322	3.4723e-06	4.62788e-05	598.259	971.188
	Dnah8	0.701923	2.15573e-10	3.08042e-08	705.695	1044.88	0.842119	6.18825e-11	3.25718e-09	3001.39	5499.02
	Clspn	0.69885	0.00143628	0.0191533	48.2011	79.6179	1.62015	1.77586e-10	8.31743e-09	79.718	252.342
	Prkar2b	0.69034	0.000783175	0.0122903	85.6157	123.441	0.773808	0.000231874	0.00157238	111.468	196.317
	Gabbr1	0.686219	2.39357e-06	0.000113395	184.983	300.09	0.664403	0.00107864	0.00556169	591.884	1003.57
	Cdc73	0.682426	6.54311e-06	0.000265593	136.644	222.325	1.05212	8.90406e-11	4.51466e-09	568.783	1178.12
	Iigp1	0.680016	0.00238066	0.0274737	74.3126	123.428	1.30052	0.00211274	0.00963399	2339.33	5657.93
	Kif15	0.671584	0.00199653	0.024035	50.5622	83.1304	1.07909	6.22002e-10	2.58466e-08	149.055	334.19
	Nol10	0.650451	2.32812e-05	0.000763416	122.354	199.102	0.721925	2.55954e-07	4.93455e-06	387.176	646.426
	Iqsec1	0.646463	2.83661e-05	0.000904831	161.918	243.345	0.921858	1.62182e-11	1.01089e-09	270.558	537.245
	Wdhd1	0.646253	0.00161983	0.0209032	62.3021	103.927	0.84559	2.87167e-09	1.00874e-07	403.254	768.824
	Dennd4a	0.636281	2.35196e-05	0.000768144	230.955	360.674	1.33532	3.78983e-21	1.7953e-18	2503.39	6459.68
	Arid5b	0.635181	0.000215811	0.00464272	110.968	173.408	1.00984	3.09138e-15	4.97623e-13	732.378	1508.04
	Pik3ap1	0.628703	0.00010536	0.00261926	120.29	181.231	1.48764	6.14887e-07	1.04885e-05	45.1135	149.493
	Ep400	0.625427	8.41275e-09	8.26048e-07	477.103	698.397	0.548518	4.63344e-05	0.000411576	3659.58	5350.23
	Nfatc2	0.622939	3.66247e-05	0.0011094	127.034	190.7	0.691386	5.69303e-06	6.98671e-05	464.056	754.804
	Vcl	0.621332	0.00174913	0.0219277	70.9589	103.613	0.778358	3.38327e-07	6.29569e-06	279.417	477.646
	Atad2b	0.621115	1.31417e-06	6.9155e-05	252.533	398.133	0.60238	1.79094e-08	5.01585e-07	1959.21	2980.56
	Fus	0.619498	1.85801e-06	9.30383e-05	229.064	323.261	1.19714	2.83341e-11	1.66588e-09	901.638	2146.86
	Sema4d	0.619013	9.4341e-06	0.000359683	210.033	286.692	0.660059	4.9489e-07	8.71031e-06	1537.35	2451.72
	Gbp6	0.608003	0.00198874	0.0239905	74.8054	100.352	1.10055	0.000151634	0.00109912	1057.01	2260.73
	H2-T24	0.606425	0.00216089	0.0254386	80.4931	126.797	1.14468	6.68096e-08	1.54923e-06	474.856	1070.25
	Usp34	0.606041	2.15644e-05	0.000714095	373.393	589.546	0.576686	0.000579084	0.00334771	6077.74	8803.86
	Irf2	0.599477	5.32348e-05	0.00150912	278.334	419.54	0.638496	4.32439e-10	1.85747e-08	1068.09	1648.72
	Gsap	0.598059	0.000986061	0.0145884	123.039	189.443	0.837549	1.7009e-08	4.79608e-07	364.323	638.141
	Gbp3	0.58028	0.00241198	0.0277987	97.2942	137.235	0.911421	0.0043739	0.0173907	1111.72	2133.12
	Zcchc11	0.565048	0.000205236	0.0044581	325.6	509.054	0.956827	4.41329e-16	8.711e-14	4551.12	8970.37
	Arhgef12	0.554191	2.75928e-05	0.000881766	217.464	317.73	0.539907	1.13302e-06	1.80078e-05	414.132	624.037
	Irgm1	0.552073	0.0015329	0.0201043	111.931	165.352	0.962097	0.00183536	0.00860433	2527.25	5000.7
	Cenpj	0.547697	0.00279103	0.0309692	88.2052	124.682	0.579248	1.50368e-07	3.11248e-06	567.024	857.924
	Ppp3cc	0.546725	0.0002042	0.0044581	153.251	211.603	0.839841	9.39213e-05	0.000736919	1742.12	3173.99
	Diap1	0.543776	6.04038e-07	3.5271e-05	545.509	799.555	0.571727	1.49051e-11	9.46845e-10	2059.03	3058.24
	Riok1	0.530512	0.00176886	0.0220806	106.128	143.159	0.536732	3.4889e-05	0.000324248	1325.72	1927.12
	R3hdm1	0.528136	0.000552799	0.00941472	186.287	267.728	0.870551	1.08724e-08	3.24216e-07	1092.36	2000.95
	Gpatch2	0.519699	0.000189632	0.00421361	173.672	244.846	0.522025	1.60696e-05	0.000169114	286.292	411.667
	Hnrnpd	0.518365	0.00105464	0.0153574	170.438	246.987	0.647086	8.70627e-08	1.95068e-06	2038.14	3157.47
	Rad54l2	0.514336	0.00137309	0.0185499	134.766	194.618	0.610675	1.23779e-07	2.62436e-06	849.682	1298.1
	Sdccag8	0.512596	0.00170396	0.0216062	211.031	288.846	0.53725	5.01248e-06	6.26277e-05	437.2	660.211
	Gbp2	0.511924	0.00137873	0.0185913	127.552	186.978	1.95869	3.09305e-07	5.86089e-06	3848.16	15427.8
	Nfat5	0.511471	0.000548907	0.00938481	186.236	260.786	1.07017	1.03266e-06	1.65746e-05	1325.09	2756.4
	Camk2d	0.509676	3.11528e-05	0.000970819	245.482	350.399	0.97363	1.07661e-15	1.91937e-13	785.582	1647.37
	Clcn3	0.50794	0.00405102	0.0397879	91.0966	128.903	0.582326	7.87344e-05	0.000636788	1315.21	2069.31
	Gbp9	0.506165	4.35688e-05	0.00127627	347.366	471.869	0.784373	4.2813e-07	7.73245e-06	2255.32	3988.95
	Cnot4	0.505847	0.00352857	0.0364311	106.253	157.494	0.597116	0.000346731	0.00218502	1409.33	2070.92
	Fam133b	0.505167	0.00032264	0.0063078	180.48	248.308	0.739597	5.23651e-07	9.10077e-06	1401.41	2327.27
	Slfn8	0.50128	0.000363488	0.00699744	162.371	231.71	0.899043	2.47898e-11	1.47847e-09	2165.42	4032.08
