# Supplementary material for: STAT3 SH2 Domain Aspartic Acid 661 Mutations Activate Immune Gene Programs
Source: J Cell Mol Med. 2026 Jan 13;30(1):e71015. doi: 10.1111/jcmm.71015 (PMC12796846; doi:10.1111/jcmm.71015)
Supplement: Supplementary file 1 — Figure S1: Cross‐species conservation of STAT3 amino acid sequences, with a focus on the region surrounding D661. Figure S2: STAT3 D661 mutations in the mouse genome. (A) Sanger sequencing chromatograms showing wild‐type (WT) and the introduction of SNPs resulting in the two missense mutations, STAT3D661V (D661V) and STAT3D661H (D661H) mutants. The red shade indicates the altered codons converting D661 to D661V and D661H, respectively. (B) Images of founder mice carrying STAT3D661H mutation. (C) Images of spleens from WT and mutant mice. Figure S3: Chromatin features at representative immune gene loci bound by STAT3 and STAT5B. (A) Binding profiles of phosphorylated STAT3 in CD8+ T cells stimulated with IL‐6 or IL‐21, and of STAT5B, H3K27ac and RNA polymerase II (Pol II) in total T cells stimulated with IL‐2/IL‐7 from STAT5BY665F mutant mice, at loci co regulated by STAT3 and STAT5B containing canonical GAS motifs. (B) Genomic regions preferentially bound by STAT3, also containing GAS motifs, demonstrating selective regulatory activity distinct from STAT5B. Table S1: DEGs in Stat3‐deficient T cells reconstituted with STAT3 variants, categorised into eight transcriptional clusters. Shown are log2 (fold change), adjusted p‐values and results of GO enrichment analysis. Table S2: A list of significantly regulated genes in STAT3D661H compared to WT mice, based on normalised read counts from spleen tissue. The list includes log2 (fold change), p‐values, adjusted p‐values and results from GO enrichment analysis. Additionally, a comparison is provided between significantly regulated genes in STAT3D661H and STAT5BY665F. Table S3: STAT3‐ and STAT5B‐binding peaks at GAS motifs identified by ChIP‐seq, including unique and overlapping peaks and their associated potential target genes. Table S4: Comparison between a prior study and the current study using Stat3 mutant mice that model human disease‐associated mutations. Table S5: sgRNA sequences used for CRISPR/Cas9‐mediated Stat3 [file JCMM-30-e71015-s001.zip › jcmm71015-sup-0004-TableS3.xlsx]

## Sheet: summary
PMID	GEO	ChIP-seq data	total # of peaks	# of peaks w/ GAS motif	# of peaks w/o GAS motif	% of peaks w/ GAS motif	% of peaks w/o GAS motif	total # of peaks	# of overlapped peaks	# of target genes	# of overlapped target genes
26269257	GSE61677	CD4_STAT3	209	27	182	0.129187	0.870813	2711	1659	1583	1258
		CD4_IL21_STAT3	1539	528	1011	0.34308	0.65692
36688918	GSE217376	CD8_IL6_pSTAT3	2390	1387	1003	0.580335	0.419665
		CD8_IL21_pSTAT3	5556	2374	3182	0.427286	0.572714
29078395	GSE102317	CD4_IL2_STAT5B	633	496	137	0.78357	0.21643	5690		3236
		CD8_IL2_STAT5B	1265	1006	259	0.795257	0.204743
40228864	GSE276308	Total T_IL2/7_STAT5B	5094	1300	3794	0.255202	0.744798
		Total T_Y665F_IL2/7_STAT5B	12187	5303	6884	0.435136	0.564864

## Sheet: CD4_STAT3
chr	start	end	length	abs_summit	pileup	-LOG10(pvalue)	fold_enrichment	-LOG10(qvalue)	GAS motif
chr1	37890342	37890537	196	37890470	16	16.7596	9.58286	11.9754	2
chr1	74262330	74262576	247	74262458	89	106.81	27.3756	99.1156	1
chr1	85584908	85585096	189	85584944	29	39.6591	18.9298	33.9444	1
chr1	87755783	87756089	307	87755920	24	25.9997	12.7343	20.7843	1
chr1	131930909	131931115	207	131931039	36	38.7863	15.6859	33.1023	1
chr1	173920413	173920586	174	173920533	19	26.242	14.1563	21.0169	2
chr1	183299259	183299526	268	183299424	29	31.8328	14.3982	26.3857	1
chr10	119203001	119203184	184	119203076	32	38.3886	17.1091	32.7221	1
chr11	6637203	6637416	214	6637316	38	28.3914	9.48167	23.082	1
chr12	100903667	100903928	262	100903797	29	26.7123	11.3895	21.472	1
chr14	19417811	19417986	176	19417892	38	19.3008	5.84182	14.3953	1
chr16	93816479	93816717	239	93816608	23	25.5238	12.785	20.3286	1
chr18	40308104	40308371	268	40308242	25	32.9079	16.4059	27.4244	2
chr2	13413614	13413785	172	13413752	19	22.1315	11.9703	17.0908	1
chr4	109385747	109386039	293	109385876	43	53.6488	21.2931	47.602	1
chr4	151047745	151047932	188	151047822	21	27.5867	14.5119	22.3034	1
chr5	72763589	72763795	207	72763699	29	35.5345	16.5893	29.9651	1
chr5	87786530	87786707	178	87786621	31	24.1284	9.34252	18.984	1
chr5	87788522	87788798	277	87788690	43	43.8956	15.6807	38.0846	1
chr5	88665788	88666026	239	88665900	61	74.6871	24.4982	68.2197	1
chr5	117092635	117092833	199	117092739	30	34.8249	15.7905	29.2835	1
chr6	3201380	3201654	275	3201516	27	34.6207	16.7584	29.0818	1
chr6	122921887	122922058	172	122921988	19	24.3464	13.1926	19.1908	1
chr7	125491529	125491723	195	125491639	25	22.4373	10.2734	17.3763	1
chr8	25041589	25041761	173	25041689	24	27.3993	13.5663	22.127	1
chr9	104262975	104263173	199	104263071	20	22.7658	12.0717	17.6881	1
chr9	118065207	118065379	173	118065283	20	26.2586	14.0112	21.0301	1
chr1	12644744	12644939	196	12644812	15	20.228	11.6077	15.2718
chr1	63164807	63164994	188	63164958	24	31.9034	16.1249	26.4537
chr1	85666933	85667124	192	85666985	49	46.8735	14.8969	40.9768
chr1	85670021	85670196	176	85670080	35	30.7482	11.5548	25.3395
chr1	131929572	131929746	175	131929642	28	27.5038	12.2054	22.2236
chr1	134076356	134076649	294	134076496	77	86.0834	22.7724	79.4647
chr1	162697897	162698068	172	162697973	15	18.3575	10.6752	13.4951
chr1	164438116	164438302	187	164438228	17	20.9415	11.7402	15.9525
chr1	170142214	170142403	190	170142280	23	28.7684	14.6663	23.4468
chr1	170195101	170195339	239	170195210	57	66.7	22.0197	60.4011
chr1	178251573	178251816	244	178251674	47	58.6271	22.3007	52.4943
chr1	181177445	181177661	217	181177549	20	23.8576	12.6996	18.7264
chr1	195241575	195241869	295	195241732	29	35.8075	16.7485	30.2233
chr10	40857598	40857769	172	40857686	18	23.6056	12.9746	18.4873
chr10	52436807	52437084	278	52436947	49	62.2127	23.417	56.0148
chr10	58492297	58492492	196	58492388	29	36.0866	16.9109	30.4925
chr10	79959520	79959694	175	79959577	24	26.576	13.078	21.3386
chr10	119213630	119213804	175	119213720	24	28.2952	14.0924	22.9876
chr10	128560224	128560395	172	128560265	23	25.5238	12.785	20.3286
chr11	3193148	3193477	330	3193263	40	17.1959	4.93381	12.3897
chr11	4903997	4904205	209	4904108	42	52.0331	20.8091	46.0169
chr11	6636672	6636896	225	6636755	37	27.6324	9.39571	22.348
chr11	11771349	11771521	173	11771438	24	27.3993	13.5663	22.127
chr11	44470490	44470661	172	44470586	19	22.1315	11.9703	17.0908
chr11	48752465	48752650	186	48752609	32	38.3886	17.1091	32.7221
chr11	50174616	50174790	175	50174729	19	19.7251	10.5574	14.7963
chr11	50202691	50202899	209	50202829	46	51.8216	18.8271	45.8242
chr11	55049851	55050045	195	55049954	27	33.7411	16.2564	28.2292
chr11	62358761	62358954	194	62358873	34	44.235	19.7294	38.4001
chr11	101581685	101581909	225	101581792	35	44.2919	19.3548	38.4508
chr11	109011600	109012120	521	109011900	110	116.059	22.5536	106.625
chr12	3110002	3110180	179	3110043	22	30.637	15.8928	25.2347
chr12	4629582	4629765	184	4629678	25	31.6807	15.7233	26.2392
chr12	4679080	4679252	173	4679139	22	25.9611	13.3535	20.7488
chr12	81499834	81500006	173	81499865	20	26.2586	14.0112	21.0301
chr12	83674222	83674398	177	83674375	22	26.6799	13.7659	21.4412
chr12	100206347	100206526	180	100206417	22	23.3604	11.8191	18.2547
chr12	110552684	110552880	197	110552774	38	44.1512	17.9757	38.3227
chr12	112768495	112768782	288	112768619	53	63.3496	22.0877	57.122
chr13	12574754	12574925	172	12574877	22	23.5365	11.9245	18.4247
chr13	30864307	30864518	212	30864382	21	23.8198	12.4014	18.693
chr13	41487200	41487400	201	41487266	14	15.3194	9.16646	10.6162
chr13	78164150	78164349	200	78164257	25	27.8278	13.4799	22.5385
chr13	98839996	98840191	196	98840121	27	34.6207	16.7584	29.0818
chr13	103819404	103819593	190	103819543	22	28.9158	15.0013	23.587
chr13	103833696	103833916	221	103833798	54	71.2792	26.1805	64.8748
chr14	7774007	7774267	261	7774132	42	53.89	21.903	47.834
chr14	8140689	8140864	176	8140764	25	29.1147	14.2419	23.7714
chr14	20388028	20388212	185	20388142	22	26.1946	13.4882	20.9708
chr14	31495022	31495280	259	31495188	13	12.8112	7.89177	8.28283
chr14	45206607	45206785	179	45206666	21	26.6975	14.0342	21.4585
chr14	52176609	52176790	182	52176640	15	13.5228	7.87402	8.94539
chr14	52181611	52181783	173	52181670	21	23.4186	12.1655	18.3084
chr14	54426834	54427008	175	54426885	16	16.6043	9.49084	11.8299
chr14	56946393	56946564	172	56946492	19	23.5399	12.7584	18.4263
chr14	75230323	75230574	252	75230476	34	38.7906	16.525	33.1058
chr14	113314922	113315095	174	113314950	17	23.5588	13.0586	18.4446
chr14	118980746	118980991	246	118980876	38	42.3255	16.9036	36.5511
chr15	30610763	30610937	175	30610860	19	25.2403	13.6575	20.054
chr15	31590959	31591171	213	31591062	31	32.6035	14.0795	27.1284
chr15	65873261	65873523	263	65873415	26	32.4277	15.8339	26.9588
chr15	75086636	75086981	346	75086806	39	40.4286	15.387	34.6938
chr15	79529456	79529628	173	79529565	21	24.0273	12.5228	18.889
chr15	103562798	103562983	186	103562870	26	27.0251	12.6452	21.7693
chr16	20128360	20128599	240	20128473	27	33.4622	16.0957	27.9591
chr16	35933311	35933541	231	35933413	45	55.1079	21.2021	49.0126
chr16	49796819	49797157	339	49797032	39	39.5553	14.8943	33.8517
chr16	49914605	49914814	210	49914674	38	44.1512	17.9757	38.3227
chr17	3084261	3084442	182	3084316	16	15.2224	8.65933	10.5243
chr17	12924244	12924445	202	12924339	42	54.2192	22.0966	48.1411
chr17	13306017	13306215	199	13306147	16	21.2527	12.0328	16.2504
chr17	23817183	23817354	172	23817266	34	26.9811	9.91951	21.732
chr17	23819007	23819202	196	23819085	39	33.0917	11.4482	27.5974
chr17	33665547	33665719	173	33665629	19	21.5091	11.6117	16.4955
chr17	34269117	34269290	174	34269256	26	27.549	12.9583	22.2678
chr17	34315983	34316155	173	34316044	24	27.1871	13.4409	21.9298
chr17	36231250	36231702	453	36231420	39	40.6091	15.4895	34.8695
chr17	39843223	39843679	457	39843356	125	23.8231	2.84584	18.6964
chr17	39843908	39844886	979	39844339	148	29.7719	2.97472	24.4033
chr17	39845163	39846271	1109	39845312	160	35.7777	3.21319	30.1992
chr17	39848153	39848793	641	39848499	143	31.0028	3.12609	25.5857
chr18	34813349	34813530	182	34813446	25	29.8219	14.6561	24.4503
chr18	68691985	68692157	173	68692130	20	27.2331	14.5108	21.9716
chr19	3816256	3816463	208	3816356	23	29.6282	15.1439	24.2627
chr19	5801100	5801274	175	5801200	31	20.4699	7.55858	15.499
chr19	5856688	5856886	199	5856777	31	35.6432	15.8825	30.0674
chr19	11463263	11463539	277	11463413	54	70.207	25.5529	63.8439
chr19	15905424	15905595	172	15905514	16	18.7516	10.7269	13.8737
chr19	23676194	23676444	251	23676294	13	17.0023	10.1567	12.2072
chr19	29022063	29022261	199	29022145	27	33.4622	16.0957	27.9591
chr19	36909709	36909883	175	36909802	21	27.2806	14.3491	22.0139
chr19	45660257	45660428	172	45660303	20	21.2666	11.1869	16.2624
chr19	45750754	45750988	235	45750853	43	50.8644	19.6569	44.8816
chr19	59299752	59299960	209	59299846	30	36.572	16.8222	30.9676
chr19	61199621	61199916	296	61199778	39	51.5906	21.9106	45.5958
chr19	61266650	61266831	182	61266680	29	31.6348	14.2803	26.1939
chr2	28440821	28440992	172	28440896	20	23.8576	12.6996	18.7264
chr2	29776930	29777101	172	29777001	19	23.8001	12.8999	18.6755
chr2	68465976	68466301	326	68466144	53	54.6917	17.3321	48.6005
chr2	79327678	79327849	172	79327756	17	22.5807	12.5874	17.514
chr2	90395132	90395303	172	90395163	17	25.0993	13.7447	19.9174
chr2	98662251	98662422	172	98662347	57	23.2969	4.97257	18.1943
chr2	98666614	98667390	777	98667132	137	99.673	11.8487	92.6183
chr2	122150885	122151056	172	122150969	23	21.2885	10.2494	16.284
chr2	131994192	131994425	234	131994313	45	52.6905	19.7901	46.6614
chr2	132547621	132547819	199	132547715	26	32.1524	15.6758	26.6949
chr2	157116293	157116488	196	157116380	26	31.6213	15.3689	26.1812
chr2	172977985	172978157	173	172978098	19	21.3118	11.4969	16.3036
chr3	5860526	5860865	340	5860697	79	97.8224	27.828	90.8587
chr3	16214468	16214639	172	16214492	15	19.6374	11.325	14.7148
chr3	95545249	95545453	205	95545377	23	26.1342	13.1464	20.9171
chr3	96560504	96560681	178	96560633	33	27.4247	10.4512	22.1513
chr3	116114256	116114427	172	116114361	21	26.1496	13.7328	20.9313
chr3	122529531	122529726	196	122529629	30	37.6896	17.4746	32.0483
chr3	137931757	137931966	210	137931854	28	35.3451	16.837	29.7839
chr3	142635771	142635947	177	142635812	28	30.9828	14.2717	25.5657
chr4	40262362	40262551	190	40262452	26	32.7101	15.9953	27.2294
chr4	94935625	94935798	174	94935781	20	26.5715	14.1739	21.3356
chr4	101152537	101152751	215	101152619	23	25.5238	12.785	20.3286
chr4	109361093	109361274	182	109361183	25	31.3946	15.5614	25.9612
chr4	116638915	116639090	176	116639002	25	29.5809	14.5154	24.2182
chr4	117182640	117182908	269	117182773	18	19.518	10.7103	14.5996
chr4	143132214	143132454	241	143132324	29	37.2706	17.5932	31.6437
chr4	149657280	149657452	173	149657395	32	28.9717	11.6181	23.6402
chr5	36089332	36089579	248	36089448	27	27.2424	12.4135	21.9802
chr5	72707588	72707782	195	72707668	25	30.8443	15.2475	25.4305
chr5	75044801	75045011	211	75044893	28	32.2665	15.0353	26.801
chr5	76989174	76989373	200	76989311	36	41.5809	17.3286	35.815
chr5	87682200	87682421	222	87682275	16	13.1991	7.42358	8.6471
chr5	87694461	87695018	558	87694688	116	105.948	17.2587	98.3151
chr5	87929683	87930231	549	87929781	33	31.9085	12.9081	26.4584
chr5	93148405	93148621	217	93148519	35	42.8381	18.4995	37.041
chr5	100405479	100405658	180	100405563	30	32.6851	14.5185	27.2046
chr5	114173104	114173281	178	114173135	25	30.3209	14.946	24.9312
chr5	116024348	116024558	211	116024426	19	17.0404	8.93495	12.2443
chr5	134220608	134220795	188	134220721	27	28.4178	13.1135	23.1066
chr5	134263486	134263658	173	134263602	22	25.2934	12.9651	20.105
chr5	134597775	134597965	191	134597899	31	33.3469	14.5191	27.8473
chr5	137720402	137720583	182	137720431	25	30.3209	14.946	24.9312
chr5	142920569	142920856	288	142920725	38	41.4859	16.4141	35.7238
chr5	146260894	146261423	530	146261158	49	50.696	16.8873	44.7134
chr5	150611825	150612055	231	150611943	29	33.0934	15.1485	27.5974
chr6	30749813	30750005	193	30749898	32	40.0332	18.0762	34.3037
chr6	38332228	38332466	239	38332327	57	70.6131	24.2353	64.2448
chr6	47807072	47807303	232	47807179	60	76.1635	25.8606	69.6755
chr6	48691852	48692045	194	48691952	41	40.4785	14.6097	34.7395
chr6	70726600	70726828	229	70726700	22	21.4748	10.6857	16.4634
chr6	71284443	71284689	247	71284560	33	41.9518	18.8011	36.1815
chr6	71326089	71326287	199	71326188	33	37.2946	16.0529	31.6657
chr6	83942852	83943032	181	83942960	24	32.241	16.3058	26.7779
chr6	125241843	125242043	201	125241963	29	27.1087	11.6171	21.8521
chr6	146171132	146171350	219	146171246	49	62.5369	23.6072	56.326
chr7	30187029	30187224	196	30187138	33	39.1759	17.1682	33.4853
chr7	80713848	80714037	190	80713902	29	36.6645	17.2453	31.0542
chr7	127144197	127144471	275	127144327	25	27.4315	13.2437	22.1567
chr8	8683866	8684037	172	8683932	20	24.8435	13.2509	19.6707
chr8	34170232	34170409	178	34170309	27	27.8989	12.8041	22.6064
chr8	70014385	70014605	221	70014495	41	49.049	19.5131	43.1085
chr8	85056809	85057024	216	85056912	39	45.6855	18.4366	39.806
chr8	106108597	106108789	193	106108653	28	32.9648	15.4485	27.4753
chr8	107056575	107056873	299	107056732	33	34.5158	14.4141	28.9823
chr8	111595844	111596050	207	111595972	17	17.191	9.58875	12.3848
chr9	2999970	3000155	186	3000114	38	35.5938	13.096	30.0232
chr9	3025367	3025542	176	3025492	45	35.1805	10.6491	29.6285
chr9	3035706	3035886	181	3035842	35	32.9504	12.7515	27.4625
chr9	14510228	14510399	172	14510335	19	24.3464	13.1926	19.1908
chr9	35305247	35305609	363	35305443	93	111.481	27.7221	103.537
chr9	44537969	44538140	172	44538051	13	13.4926	8.29384	8.91554
chr9	45869208	45869381	174	45869271	23	29.3333	14.9813	23.9837
chr9	110281179	110281474	296	110281332	26	31.365	15.2198	25.9369
chr9	120959490	120959683	194	120959606	30	31.3786	13.7436	25.9502
chr9	122849148	122849371	224	122849247	23	28.7684	14.6663	23.4468
chrM	2346	2529	184	2389	55	26.7723	5.98342	21.5314
chrM	3004	3221	218	3142	49	21.9278	5.34234	16.8953
chrM	11061	11259	199	11161	61	30.0122	6.16033	24.6335
chrM	11730	11922	193	11764	52	22.4251	5.18632	17.3645
chrX	13161401	13161638	238	13161492	35	45.5665	20.0983	39.6909
chrX	87238240	87238547	308	87238395	25	32.2769	16.0573	26.8104
chrX	101600199	101600404	206	101600311	22	27.458	14.2045	22.1828
chrX	105877048	105877277	230	105877175	37	42.8651	17.6547	37.0662
chrX	143482918	143483098	181	143483059	29	38.9289	18.5277	33.2429
chrX	160123281	160123452	172	160123356	19	23.2877	12.6199	18.1853

## Sheet: CD4_IL21_STAT3
chr	start	end	length	abs_summit	pileup	-LOG10(pvalue)	fold_enrichment	-LOG10(qvalue)	GAS motif
chr1	16656900	16657328	429	16657015	38	38.2993	14.5893	33.6103	1
chr1	33883466	33883803	338	33883638	30	35.8582	16.4021	31.2256	2
chr1	36296910	36297087	178	36296995	17	11.9588	6.43363	8.17777	1
chr1	36307995	36308330	336	36308169	148	132.326	17.253	126.39	1
chr1	37890178	37890592	415	37890256	43	42.9216	15.1484	38.1441	2
chr1	39842303	39842509	207	39842381	43	41.6042	14.4404	36.85	1
chr1	40465548	40465909	362	40465743	50	54.3922	18.4635	49.4175	3
chr1	51509784	51509994	211	51509922	43	32.2079	9.88054	27.6627	1
chr1	51514486	51514700	215	51514634	27	19.9958	8.31502	15.8175	2
chr1	52113714	52114045	332	52113886	174	213.341	34.5959	206.328	1
chr1	52499850	52500055	206	52499964	16	15.9179	9.08023	11.9099	1
chr1	58423869	58424063	195	58423988	24	23.9317	11.4953	19.6195	1
chr1	58722103	58722429	327	58722178	29	27.0946	11.609	22.6871	1
chr1	58795455	58795686	232	58795526	19	16.5371	8.63111	12.5009	1
chr1	59684889	59685123	235	59685006	17	19.3419	10.8525	15.1891	1
chr1	64617191	64617455	265	64617322	27	25.7825	11.5512	21.4115	1
chr1	73936649	73936868	220	73936764	26	23.1813	10.3766	18.8923	2
chr1	74262324	74262576	253	74262444	82	89.879	22.3985	84.4275	1
chr1	80015564	80015763	200	80015661	26	30.9742	14.9917	26.4616	1
chr1	82832448	82832712	265	82832574	79	79.7733	19.0295	74.4344	1
chr1	85584915	85585102	188	85585025	31	35.8843	16.0256	31.2502	1
chr1	87755776	87756073	298	87755894	24	26.4163	12.983	22.0294	1
chr1	88584572	88584823	252	88584709	60	48.7675	12.2313	43.8862	1
chr1	88654862	88655239	378	88655017	47	45.6893	15.0499	40.8622	2
chr1	94035333	94035627	295	94035484	54	60.3221	19.9117	55.2563	1
chr1	127233233	127233410	178	127233342	20	20.1504	10.5168	15.966	1
chr1	131080769	131081016	248	131080907	51	52.2262	16.8689	47.2835	2
chr1	131930904	131931113	210	131931032	31	32.6984	14.1355	28.1401	1
chr1	133797956	133798265	310	133798124	28	23.4126	9.86327	19.1162	1
chr1	136608520	136608748	229	136608625	32	33.3602	14.1328	28.7862	1
chr1	138290223	138290490	268	138290338	22	22.859	11.5184	18.58	1
chr1	144273218	144273496	279	144273335	19	19.9342	10.6826	15.7584	1
chr1	152008969	152009146	178	152009023	15	14.1105	8.23299	10.1979	1
chr1	155050288	155050611	324	155050444	41	41.7382	15.3039	36.9814	1
chr1	162548527	162548706	180	162548654	18	17.5223	9.51522	13.444	2
chr1	164135273	164135788	516	164135407	84	77.2692	16.3436	71.96	1
chr1	165790004	165790284	281	165790088	23	18.621	8.68873	14.4973	1
chr1	170867660	170867846	187	170867726	19	20.106	10.7852	15.9237	1
chr1	173920407	173920587	181	173920541	17	24.0266	13.2743	19.7121	2
chr1	180777958	180778165	208	180778081	17	17.2337	9.61436	13.1674	1
chr1	183299184	183299533	350	183299456	27	25.0825	11.1421	20.735	1
chr1	184573479	184573695	217	184573596	26	20.6838	8.96593	16.4797	1
chr1	184576617	184576888	272	184576717	38	34.4932	12.5072	29.8929	2
chr10	11280773	11281030	258	11280970	15	14.4936	8.46561	10.5582	1
chr10	13967344	13967698	355	13967537	89	85.9912	18.1108	80.5834	2
chr10	20347706	20347985	280	20347822	29	34.5716	16.0239	29.9692	1
chr10	22306483	22306706	224	22306609	17	11.9588	6.43363	8.17777	1
chr10	24625099	24625276	178	24625216	17	19.5488	10.9703	15.3884	1
chr10	26358943	26359162	220	26359045	18	20.3831	11.2147	16.1904	1
chr10	39486524	39486735	212	39486636	26	24.488	11.1386	20.1577	2
chr10	40246891	40247083	193	40246992	21	24.8263	12.9855	20.485	1
chr10	42897699	42897938	240	42897862	21	17.8276	8.81693	13.738	1
chr10	43997370	43997577	208	43997437	19	17.108	8.97585	13.047	1
chr10	52436799	52437084	286	52436951	54	67.7238	24.1059	62.5454	1
chr10	60381206	60381631	426	60381462	51	46.0249	13.7683	41.1921	1
chr10	61649061	61649238	178	61649170	18	18.2574	9.95912	14.1487	2
chr10	68247782	68247976	195	68247849	31	35.1815	15.6082	30.5646	1
chr10	68541447	68541775	329	68541664	21	20.7149	10.5475	16.5091	1
chr10	80153008	80153207	200	80153118	41	26.2672	7.88673	21.8837	1
chr10	80158448	80158675	228	80158527	21	15.6848	7.57419	11.6879	2
chr10	80696369	80696637	269	80696522	43	32.9523	10.2069	28.389	1
chr10	81510281	81510614	334	81510395	35	33.6079	13.1176	29.0293	1
chr10	82795354	82795664	311	82795505	67	76.6173	22.5809	71.3174	1
chr10	89744786	89744998	213	89744917	45	51.2842	18.9769	46.3595	1
chr10	96370961	96371374	414	96371126	151	158.623	23.9076	152.395	1
chr10	98684300	98684477	178	98684405	17	18.5686	10.4058	14.4485	1
chr10	108118766	108119090	325	108118988	23	19.3336	9.09918	15.1823	2
chr10	119202999	119203182	184	119203078	28	30.168	13.7859	25.6759	1
chr10	121886896	121887096	201	121886980	26	30.0054	14.4215	25.5177	1
chr10	128270240	128270491	252	128270347	38	39.7457	15.4101	35.0274	1
chr10	128645754	128646000	247	128645861	67	78.7248	23.7016	73.3983	2
chr11	3193135	3193598	464	3193494	45	17.0872	4.45426	13.027	2
chr11	4236589	4236795	207	4236734	31	21.1573	7.87867	16.937	2
chr11	4289382	4289645	264	4289518	29	29.7294	13.1487	25.2501	1
chr11	5505860	5506126	267	5505993	36	37.1242	14.7234	32.4627	2
chr11	11573894	11574071	178	11573959	17	17.8702	9.99445	13.7762	1
chr11	21174418	21174745	328	21174559	71	75.8744	20.4105	70.5856	1
chr11	31483946	31484150	205	31484044	15	14.4936	8.46561	10.5582	2
chr11	50134270	50134499	230	50134339	37	37.2712	14.407	32.6064	1
chr11	52299590	52299887	298	52299727	26	20.8783	9.07319	16.6666	2
chr11	53762876	53763093	218	53762991	43	28.0623	8.18026	23.629	1
chr11	53763516	53763729	214	53763607	28	14.3131	5.4456	10.3889	1
chr11	53769791	53770061	271	53769925	68	65.847	16.9143	60.6952	1
chr11	53839649	53839833	185	53839737	23	17.4312	8.0171	13.3565	1
chr11	54522460	54522826	367	54522658	92	100.413	22.9982	94.8478	1
chr11	58193504	58193762	259	58193611	51	51.6772	16.5816	46.7444	1
chr11	61930329	61930527	199	61930450	19	20.2815	10.8897	16.092	1
chr11	62551562	62551781	220	62551695	27	23.8045	10.4051	19.4958	1
chr11	68451376	68451563	188	68451454	22	21.149	10.4898	16.9289	1
chr11	69268185	69268424	240	69268314	36	28.7879	10.2306	24.3336	1
chr11	69921734	69921940	207	69921864	33	30.8472	12.309	26.3369	2
chr11	70581011	70581278	268	70581116	27	26.0754	11.7233	21.6962	1
chr11	70970463	70970692	230	70970594	28	28.0292	12.5151	23.5961	1
chr11	79076515	79076832	318	79076661	68	78.4116	23.0492	73.0873	1
chr11	83078151	83078370	220	83078265	21	22.1736	11.425	17.9179	2
chr11	86624364	86624668	305	86624505	72	83.2842	23.6813	77.9073	1
chr11	96034725	96034925	201	96034807	13	13.5913	8.35123	9.70767	1
chr11	96943819	96944008	190	96943914	23	21.2065	10.2006	16.9836	1
chr11	97126904	97127205	302	97127051	60	55.9633	15.2867	50.9657	1
chr11	97660083	97660364	282	97660212	88	90.9671	20.4767	85.5056	2
chr11	98458161	98458447	287	98458337	55	48.156	13.4344	43.2862	1
chr11	98596113	98596306	194	98596158	22	17.0303	8.06678	12.9728	1
chr11	98682322	98682728	407	98682458	84	93.1046	23.049	87.6148	3
chr11	99104981	99105388	408	99105222	124	125.164	21.2044	119.321	1
chr11	99115945	99116384	440	99116081	103	102.81	19.9287	97.2215	3
chr11	99170894	99171330	437	99171167	34	27.9134	10.3938	23.4851	2
chr11	100939624	100939989	366	100939804	259	304.528	33.7198	295.093	1
chr11	104661190	104661367	178	104661283	23	20.34	9.68758	16.1478	1
chr11	109758804	109759060	257	109758943	23	26.8983	13.5947	22.4966	2
chr11	115646579	115646830	252	115646703	29	26.9565	11.5296	22.5532	1
chr11	116377136	116377470	335	116377301	110	129.573	28.1941	123.668	2
chr11	117325586	117325786	201	117325667	22	13.891	6.35956	9.99034	1
chr11	117871846	117872411	566	117872068	161	145.714	17.8741	139.617	2
chr11	117881834	117882221	388	117882024	253	217.126	16.9437	210.066	1
chr11	117902337	117902609	273	117902506	20	19.5506	10.1547	15.3896	1
chr11	117969073	117969610	538	117969275	191	167.035	17.0895	160.694	2
chr11	121485908	121486096	189	121485973	21	22.7192	11.7509	18.4452	1
chr12	3235547	3235725	179	3235693	17	15.3713	8.48496	11.3908	2
chr12	4817601	4817778	178	4817666	14	13.1156	7.86246	9.25957	1
chr12	11265666	11265950	285	11265809	28	29.2285	13.2263	24.7634	1
chr12	16171721	16171993	273	16171861	25	26.3091	12.5725	21.9244	1
chr12	25189264	25189553	290	25189412	45	44.2988	15.0968	39.496	1
chr12	25394246	25394589	344	25394413	51	56.9949	19.4523	51.983	1
chr12	25864184	25864414	231	25864271	44	52.5824	20.1957	47.6351	1
chr12	33131970	33132147	178	33132031	18	19.6067	10.7624	15.4431	1
chr12	35641038	35641276	239	35641160	37	41.8458	17.0541	37.0867	2
chr12	35799352	35799668	317	35799545	33	38.9379	17.0272	34.2362	2
chr12	54313157	54313784	628	54313670	47	35.3806	10.2076	30.7578	1
chr12	69257925	69258154	230	69258003	26	29.3309	14.0216	24.8635	1
chr12	69371602	69371963	362	69371810	42	39.2208	13.5578	34.5124	1
chr12	71137164	71137344	181	71137302	17	17.0831	9.52381	13.0232	1
chr12	73779343	73779563	221	73779457	18	18.9021	10.3452	14.7667	1
chr12	73842481	73842732	252	73842618	57	62.5042	19.7265	57.4029	1
chr12	80113178	80113361	184	80113281	36	20.3111	6.51248	16.1203	1
chr12	83688344	83688652	309	83688552	19	18.1197	9.58865	14.0163	1
chr12	84525443	84525703	261	84525545	30	33.2634	14.8624	28.6933	1
chr12	84617312	84617536	225	84617430	21	22.1736	11.425	17.9179	1
chr12	85660977	85661198	222	85661117	25	23.0765	10.6479	18.7899	1
chr12	85969676	85969948	273	85969851	35	32.8675	12.7056	28.3059	1
chr12	88360490	88360782	293	88360584	30	34.852	15.8066	30.2436	1
chr12	91384385	91384584	200	91384456	28	34.0773	16.1022	29.486	1
chr12	100857761	100858000	240	100857865	19	22.9983	12.4595	18.7149	2
chr12	100903689	100903928	240	100903807	37	31.9711	11.5284	27.4324	1
chr12	102730318	102730624	307	102730476	103	120.241	27.1526	114.462	2
chr12	103331530	103331801	272	103331646	58	58.8863	17.4288	53.8447	1
chr12	106311159	106311355	197	106311238	28	24.081	10.2351	19.7636	1
chr12	107139104	107139400	297	107139260	42	41.7253	14.8954	36.9689	1
chr12	107147105	107147509	405	107147301	114	110.561	19.2753	104.878	2
chr12	107560168	107560345	178	107560289	18	19.0722	10.4464	14.9303	1
chr12	107645560	107645737	178	107645660	18	19.0722	10.4464	14.9303	1
chr12	108893348	108893541	194	108893478	29	30.8182	13.7944	26.3084	1
chr12	111601158	111601352	195	111601250	23	27.3799	13.8744	22.9646	2
chr12	118376659	118376963	305	118376799	76	79.9931	20.292	74.6526	1
chr13	5767931	5768108	178	5768030	21	21.4951	11.0176	17.2612	1
chr13	14612831	14613026	196	14612940	24	28.1707	14.0197	23.7331	1
chr13	23593178	23593355	178	23593274	20	21.4974	11.3244	17.2629	2
chr13	23761358	23761570	213	23761455	34	38.7459	16.4985	34.0487	1
chr13	24604719	24605024	306	24604891	76	83.4655	21.9386	78.0863	1
chr13	24962245	24962465	221	24962312	13	12.7431	7.85105	8.90864	2
chr13	30794062	30794307	246	30794161	58	54.693	15.4039	49.7136	1
chr13	34002489	34002923	435	34002755	43	42.9216	15.1484	38.1441	2
chr13	34874310	34874543	234	34874410	16	14.3879	8.15035	10.4583	1
chr13	41381429	41381654	226	41381496	24	23.6224	11.3102	19.3192	1
chr13	43899036	43899282	247	43899136	43	48.0448	18.0195	43.1765	1
chr13	46727987	46728258	272	46728136	51	51.6772	16.5816	46.7444	1
chr13	49420977	49421251	275	49421134	37	39.8902	15.9102	35.1696	1
chr13	51776440	51776642	203	51776519	33	31.8775	12.8905	27.3409	1
chr13	51792748	51792966	219	51792838	30	25.4642	10.3554	21.1033	1
chr13	51849289	51849666	378	51849495	153	148.264	20.3006	142.141	2
chr13	52860410	52860587	178	52860518	18	17.1137	9.26739	13.0519	1
chr13	56151457	56151689	233	56151558	40	45.6497	17.9698	40.8236	1
chr13	63253230	63253458	229	63253317	30	30.247	13.0769	25.7535	1
chr13	67399603	67399807	205	67399756	16	19.8965	11.3454	15.7223	2
chr13	73603918	73604200	283	73604068	23	24.0643	11.913	19.7476	1
chr13	78163405	78163645	241	78163525	21	18.9649	9.49422	14.8271	2
chr13	95713006	95713220	215	95713115	21	22.7192	11.7509	18.4452	1
chr13	96388096	96388352	257	96388213	16	19.8965	11.3454	15.7223	1
chr13	107897247	107897436	190	107897381	30	35.3451	16.0989	30.7236	1
chr13	117211648	117211837	190	117211721	21	21.3334	10.9203	17.1057	1
chr14	19417799	19417988	190	19417839	54	26.0152	5.89471	21.6379	1
chr14	19986695	19986963	269	19986787	22	16.9421	8.01673	12.8884	1
chr14	55015593	55016017	425	55015701	19	15.4141	7.95862	11.432	1
chr14	55603981	55604312	332	55604109	67	69.1079	18.8022	63.9121	1
chr14	55643420	55643654	235	55643484	18	18.4135	10.0529	14.2977	1
chr14	61787886	61788083	198	61787970	20	21.682	11.4342	17.4426	1
chr14	75844782	75845142	361	75844901	31	24.2469	9.40347	19.925	2
chr14	99099556	99099921	366	99099697	38	38.8261	14.8866	34.1273	1
chr14	121366205	121366475	271	121366313	63	61.7336	16.8661	56.6466	1
chr14	121823117	121823430	314	121823266	84	83.2817	18.7134	77.9055	1
chr15	9463503	9463799	297	9463639	57	66.6461	21.9897	61.4835	2
chr15	9748681	9748915	235	9748889	13	12.2428	7.54961	8.44263	1
chr15	9870292	9870591	300	9870464	27	31.2742	14.8148	26.7548	1
chr15	11399836	11400013	178	11399908	20	21.4974	11.3244	17.2629	1
chr15	36303648	36303869	222	36303740	30	32.6395	14.4914	28.0836	1
chr15	36449643	36449864	222	36449787	50	39.9992	11.3616	35.2779	1
chr15	44427673	44428064	392	44427919	34	33.6894	13.5438	29.1085	1
chr15	51877365	51877636	272	51877486	31	32.1457	13.8098	27.6017	2
chr15	62734981	62735361	381	62735094	27	24.5531	10.8351	20.2207	1
chr15	78449227	78449502	276	78449351	65	61.1893	15.9013	56.1096	2
chr15	78475529	78475833	305	78475669	61	59.5168	16.5722	54.4633	1
chr15	78502728	78503002	275	78502876	19	16.3201	8.50051	12.2949	1
chr15	78581419	78581678	260	78581539	36	34.3223	13.1411	29.7252	1
chr15	78896182	78896376	195	78896282	33	24.6472	9.04496	20.3119	1
chr15	79347465	79347785	321	79347590	41	39.7217	14.1988	35.0046	1
chr15	79893036	79893228	193	79893137	38	24.5018	7.79221	20.1707	2
chr15	79927113	79927302	190	79927200	24	23.0315	10.9572	18.7471	1
chr15	80011237	80011473	237	80011361	45	39.5083	12.6568	34.7942	1
chr15	80219355	80219576	222	80219410	19	17.4721	9.19625	13.396	1
chr15	80798455	80798637	183	80798556	22	22.6896	11.4167	18.4166	1
chr15	81465912	81466191	280	81466042	31	30.618	12.9168	26.1142	1
chr15	81534551	81534852	302	81534688	53	55.6327	17.8265	50.6394	2
chr15	82047483	82047710	228	82047636	17	16.5107	9.17805	12.4772	1
chr15	86028058	86028235	178	86028137	23	20.2226	9.61847	16.0346	1
chr15	86064923	86065177	255	86065056	39	34.4435	12.1352	29.8445	1
chr15	86343091	86343268	178	86343160	26	23.6846	10.6686	19.3801	1
chr15	89429576	89429898	323	89429728	22	18.7956	9.08804	14.6649	1
chr15	96543592	96543822	231	96543687	29	31.2042	14.0239	26.686	1
chr15	97831671	97831910	240	97831763	20	16.0735	8.07071	12.0588	2
chr15	98894351	98894532	182	98894415	21	17.8276	8.81693	13.738	1
chr16	10690092	10690330	239	10690181	22	19.8333	9.70219	15.6615	1
chr16	10772184	10772579	396	10772361	178	175.323	21.4793	168.857	3
chr16	10814774	10814994	221	10814920	26	22.9385	10.2366	18.656	1
chr16	10843961	10844373	413	10844208	56	53.7528	15.6835	48.7878	2
chr16	13780555	13780741	187	13780603	16	17.3506	9.92991	13.2796	1
chr16	18089145	18089347	203	18089273	19	19.127	10.1978	14.983	2
chr16	23988492	23989015	524	23988729	134	129.668	19.793	123.762	5
chr16	24393901	24394143	243	24394016	32	26.6299	10.3468	22.2381	1
chr16	24506933	24507160	228	24507071	33	34.2101	14.2355	29.616	2
chr16	35919090	35919287	198	35919252	21	22.3518	11.5316	18.0886	2
chr16	45252044	45252235	192	45252116	25	27.4542	13.2572	23.0373	1
chr16	49804184	49804436	253	49804319	32	28.5073	11.3613	24.0614	1
chr16	55583013	55583310	298	55583162	32	36.9167	16.237	32.2595	2
chr16	59517487	59517670	184	59517607	22	25.8624	13.2963	21.4887	1
chr16	62854207	62854387	181	62854287	17	17.2337	9.61436	13.1674	1
chr16	78502657	78502911	255	78502754	22	24.3396	12.4029	20.0141	1
chr16	89837189	89837366	178	89837307	24	20.9714	9.74127	16.7569	2
chr16	90934249	90934442	194	90934375	19	16.5371	8.63111	12.5009	1
chr16	91056565	91056778	214	91056704	19	18.5357	9.84058	14.4163	1
chr16	91373005	91373258	254	91373137	32	32.998	13.9205	28.4338	1
chr16	91534517	91534776	260	91534672	25	20.8382	9.35252	16.6283	1
chr16	93816429	93816762	334	93816628	36	39.2684	15.9675	34.5588	1
chr16	94724190	94724581	392	94724341	73	77.728	20.4612	72.4129	2
chr17	12205803	12205980	178	12205867	19	16.6479	8.69792	12.6084	1
chr17	17838293	17838492	200	17838358	25	28.2935	13.7566	23.8517	1
chr17	26715604	26715882	279	26715698	32	34.1157	14.5773	29.5238	1
chr17	26939400	26939754	355	26939644	30	27.8249	11.6743	23.3997	1
chr17	28256990	28257191	202	28257105	22	21.5844	10.7517	17.3485	1
chr17	29395444	29395778	335	29395607	200	172.63	16.7494	166.202	2
chr17	29500806	29501101	296	29500964	144	137.527	19.5265	131.533	1
chr17	32037172	32037410	239	32037290	41	40.5325	14.6392	35.7985	1
chr17	32067600	32067828	229	32067704	31	33.6758	14.714	29.0953	2
chr17	32424105	32424305	201	32424226	26	26.4707	12.3141	22.0827	1
chr17	34836732	34837036	305	34836860	35	31.7581	12.0976	27.226	1
chr17	35834962	35835148	187	35835004	19	16.8745	8.8347	12.8229	1
chr17	44557352	44557584	233	44557427	25	25.4424	12.0538	21.083	1
chr17	47598354	47598573	220	47598429	29	22.6512	9.15081	18.3803	1
chr17	48300897	48301148	252	48300998	55	57.6988	18.0622	52.6773	2
chr17	50525093	50525317	225	50525202	30	34.852	15.8066	30.2436	1
chr17	52076814	52077175	362	52076988	65	67.6295	18.9003	62.453	1
chr17	52162426	52163141	716	52162734	50	41.6491	12.0802	36.8941	1
chr17	65929487	65929664	178	65929595	18	19.2462	10.5497	15.0978	1
chr17	86732113	86732367	255	86732190	25	25.7805	12.2561	21.4102	1
chr17	86852740	86853127	388	86852917	42	42.9483	15.5673	38.1701	2
chr18	4278486	4278736	251	4278613	45	51.7749	19.2598	46.8403	1
chr18	4336324	4336778	455	4336498	77	79.6195	19.7229	74.2822	1
chr18	12121141	12121440	300	12121322	14	14.9385	8.94775	10.9809	1
chr18	14782903	14783158	256	14783014	55	64.0741	21.5219	58.9505	1
chr18	24121663	24122027	365	24121894	31	32.1457	13.8098	27.6017	1
chr18	32067751	32067935	185	32067804	19	19.127	10.1978	14.983	1
chr18	35726802	35727038	237	35726898	30	30.0808	12.9794	25.5916	1
chr18	40308203	40308392	190	40308248	17	20.207	11.3393	16.0202	2
chr18	42274966	42275163	198	42275058	33	35.546	15.019	30.9208	1
chr18	56447046	56447370	325	56447248	34	32.4411	12.8365	27.8898	1
chr18	56469081	56469282	202	56469162	33	27.822	10.6603	23.3972	1
chr18	79064099	79064405	307	79064231	91	102.982	24.591	97.3919	1
chr18	84685773	84686027	255	84685911	44	43.4407	15.0321	38.6531	2
chr19	5846683	5846883	201	5846771	41	29.0827	9.0342	24.6221	1
chr19	6018187	6018400	214	6018317	30	28.1027	11.833	23.6676	1
chr19	8953685	8953862	178	8953784	21	21.4951	11.0176	17.2612	1
chr19	12796673	12796917	245	12796790	38	35.4673	13.0278	30.8428	1
chr19	21737479	21737734	256	21737607	54	64.1328	22.0423	59.0079	1
chr19	27429994	27430171	178	27430081	20	19.5506	10.1547	15.3896	1
chr19	32263965	32264142	178	32264035	28	19.6207	7.86377	15.4568	1
chr19	34290493	34290695	203	34290580	31	31.7901	13.6008	27.257	1
chr19	36477166	36477389	224	36477292	38	40.9254	16.0891	36.1849	1
chr19	43520510	43520731	222	43520602	31	31.1072	13.2013	26.5911	1
chr19	47432463	47432725	263	47432612	33	36.8047	15.7626	32.149	1
chr19	61227209	61227399	191	61227276	19	16.5371	8.63111	12.5009	1
chr2	5379190	5379481	292	5379338	27	33.0561	15.8604	28.4906	1
chr2	6338186	6338564	379	6338422	47	50.6515	17.72	45.7374	1
chr2	9681712	9681897	186	9681766	17	17.2337	9.61436	13.1674	1
chr2	11169968	11170259	292	11170144	37	31.0383	11.051	26.5233	2
chr2	11651561	11651792	232	11651682	40	40.3561	14.9395	35.6275	1
chr2	13413560	13413878	319	13413712	120	147.457	31.591	141.343	1
chr2	22680078	22680255	178	22680189	17	20.207	11.3393	16.0202	1
chr2	26964112	26964292	181	26964189	20	19.5506	10.1547	15.3896	1
chr2	30595260	30595499	240	30595370	51	56.3082	19.0714	51.3064	1
chr2	32493379	32493750	372	32493576	95	88.1073	17.0576	82.6777	1
chr2	32542053	32542347	295	32542208	64	60.7957	16.074	55.7222	1
chr2	32757185	32757467	283	32757335	25	24.045	11.2204	19.7295	1
chr2	35016219	35016443	225	35016293	27	28.9382	13.4241	24.4804	1
chr2	38536396	38536673	278	38536521	34	33.8536	13.6378	29.2678	1
chr2	48949347	48949534	188	48949434	24	25.2752	12.3007	20.9216	1
chr2	52315905	52316140	236	52316001	23	16.6138	7.56716	12.5756	2
chr2	59171651	59171829	179	59171769	22	25.8624	13.2963	21.4887	1
chr2	59339783	59340020	238	59339914	27	29.529	13.7768	25.0555	1
chr2	76369914	76370260	347	76370093	46	46.8892	16.0827	42.0407	1
chr2	93715557	93715751	195	93715660	23	26.2176	13.1955	21.8346	4
chr2	101756125	101756302	178	101756175	15	15.3384	8.97263	11.3613	1
chr2	101781348	101781651	304	101781474	15	16.4916	9.64669	12.4591	2
chr2	117374381	117374616	236	117374497	31	35.6458	15.884	31.0182	1
chr2	120970614	120970952	339	120970671	27	26.6858	12.0835	22.2898	1
chr2	128414511	128414852	342	128414645	43	34.9752	11.1257	30.3628	1
chr2	128457867	128458308	442	128458148	52	47.7303	14.2343	42.8665	1
chr2	128499767	128500160	394	128500014	42	41.0638	14.5368	36.3213	2
chr2	130667722	130667909	188	130667852	19	16.9904	8.90472	12.9351	1
chr2	132578197	132578425	229	132578346	23	24.4218	12.1273	20.0929	1
chr2	150362574	150362820	247	150362679	25	28.7395	14.0207	24.2865	1
chr2	150909606	150909847	242	150909725	41	45.7508	17.585	40.9226	1
chr2	152789574	152789806	233	152789630	30	25.6918	10.4801	21.3232	2
chr2	153298959	153299227	269	153299112	25	24.3396	11.3955	20.0141	1
chr2	153632695	153632927	233	153632801	24	26.0214	12.7473	21.6439	2
chr2	154657952	154658176	225	154658033	32	28.6344	11.4313	24.1856	1
chr2	157121837	157122069	233	157121934	30	31.2944	13.6938	26.7739	1
chr2	157134536	157134751	216	157134669	24	19.3738	8.82332	15.2203	2
chr2	158175151	158175416	266	158175240	32	30.5596	12.5114	26.0582	1
chr2	158707001	158707189	189	158707094	20	19.4072	10.0681	15.2516	1
chr2	164521768	164522011	244	164521886	36	35.9051	14.0279	31.2699	1
chr2	166000324	166000552	229	166000405	20	21.4974	11.3244	17.2629	1
chr2	166655825	166656002	178	166655901	20	14.6987	7.27449	10.7534	1
chr2	167960121	167960302	182	167960212	34	24.8762	8.89002	20.5343	1
chr2	168230422	168230599	178	168230503	19	18.1197	9.58865	14.0163	1
chr2	168491970	168492252	283	168492117	63	59.1579	15.6886	54.1125	1
chr2	173218773	173219050	278	173218928	50	50.2904	16.2628	45.3826	2
chr2	173452178	173452438	261	173452325	36	36.7655	14.5178	32.1112	2
chr2	180445432	180445609	178	180445483	20	20.7968	10.9057	16.5888	1
chr3	37747915	37748161	247	37748005	28	25.1654	10.8484	20.816	1
chr3	52555068	52555397	330	52555236	115	131.644	26.9092	125.714	1
chr3	59118323	59118548	226	59118425	45	43.807	14.8368	39.0143	2
chr3	88043098	88043381	284	88043342	14	14.3154	8.5832	10.3896	2
chr3	88454163	88454340	178	88454244	21	16.458	8.01632	12.4271	1
chr3	88510175	88510459	285	88510302	56	54.237	15.9173	49.2641	1
chr3	88913890	88914121	232	88914052	14	13.2374	7.93651	9.37414	1
chr3	89228300	89228551	252	89228434	52	51.9947	16.3439	47.0565	1
chr3	95669112	95669289	178	95669238	28	16.614	6.43501	12.5758	1
chr3	95674269	95674539	271	95674385	95	86.4638	16.4841	81.0516	1
chr3	96032471	96032713	243	96032597	59	63.0563	19.1327	57.9476	1
chr3	101228941	101229170	230	101229062	33	32.6651	13.3407	28.1077	1
chr3	105959241	105959421	181	105959308	19	21.0247	11.3289	16.8075	1
chr3	129602240	129602618	379	129602385	40	41.8121	15.7571	37.0538	1
chr3	135825929	135826106	178	135825995	19	19.127	10.1978	14.983	1
chr3	138876979	138877399	421	138877230	111	111.782	20.6178	106.087	2
chr3	138893425	138893735	311	138893582	55	61.8245	20.2737	56.7363	1
chr3	142530139	142530403	265	142530282	34	35.992	14.8759	31.3539	2
chr4	8906869	8907331	463	8907063	42	35.3413	11.6041	30.7206	1
chr4	9009824	9010026	203	9009900	25	26.3091	12.5725	21.9244	1
chr4	9115951	9116202	252	9116072	76	88.4283	24.415	82.9948	2
chr4	32164956	32165169	214	32165059	23	19.0213	8.91862	14.8807	2
chr4	32291343	32291823	481	32291705	47	41.8885	13.1428	37.1288	3
chr4	32335662	32335946	285	32335787	42	43.3144	15.7706	38.5285	1
chr4	32343909	32344105	197	32344059	17	15.3713	8.48496	11.3908	1
chr4	43972039	43972342	304	43972212	26	19.0026	8.06066	14.863	1
chr4	53012154	53012420	267	53012285	44	49.3072	18.2957	44.4149	1
chr4	59337303	59337552	250	59337440	25	20.3244	9.06239	16.1335	1
chr4	95303365	95303759	395	95303592	193	228.831	32.7117	221.523	1
chr4	95482343	95482563	221	95482460	23	26.0009	13.0676	21.6236	2
chr4	107803888	107804082	195	107804006	27	24.2978	10.6878	19.9739	1
chr4	109385717	109386039	323	109385889	45	54.4402	20.8107	49.4647	1
chr4	121002472	121002674	203	121002568	20	19.5506	10.1547	15.3896	1
chr4	133841068	133841300	233	133841139	15	11.7726	6.80041	8.00353	1
chr4	134052541	134052753	213	134052640	33	30.1572	11.9248	25.6661	1
chr4	134117090	134117269	180	134117190	27	18.8079	7.70416	14.6767	1
chr4	135080476	135080765	290	135080609	75	74.2158	18.078	68.9488	1
chr4	136310859	136311095	237	136310959	28	26.0879	11.3788	21.7082	1
chr4	136462295	136462514	220	136462404	18	16.7264	9.03214	12.6826	1
chr4	138434624	138434858	235	138434736	33	34.5786	14.4509	29.9756	1
chr4	138973371	138973635	265	138973523	27	24.2978	10.6878	19.9739	1
chr4	145342171	145342358	188	145342258	22	18.0657	8.6616	13.9654	1
chr4	149282431	149282644	214	149282541	24	27.7029	13.7453	23.2807	1
chr4	151862055	151862610	556	151862405	55	50.7571	14.6206	45.8412	1
chr4	156031819	156032169	351	156032023	26	20.1217	8.65884	15.9392	2
chr5	21784804	21785131	328	21784870	24	23.9317	11.4953	19.6195	1
chr5	32104118	32104418	301	32104238	38	36.6623	13.6785	32.0091	2
chr5	34513773	34514006	234	34513923	32	36.6792	16.096	32.0254	1
chr5	35166077	35166275	199	35166153	20	18.2183	9.34996	14.1119	1
chr5	53490818	53491131	314	53490989	27	24.4247	10.761	20.0955	1
chr5	72559619	72559857	239	72559787	26	29.115	13.8932	24.6534	1
chr5	72763598	72763795	198	72763709	31	34.2999	15.0844	29.7041	1
chr5	87788532	87788790	259	87788708	30	30.0808	12.9794	25.5916	1
chr5	88665786	88666031	246	88665903	62	76.3017	24.8933	71.006	1
chr5	100636817	100637168	352	100636993	87	79.4147	16.253	74.081	2
chr5	100643290	100643546	257	100643389	54	45.9188	12.7587	41.0871	1
chr5	104046500	104046700	201	104046582	26	28.2917	13.4022	23.8503	1
chr5	105354185	105354362	178	105354244	18	20.8028	11.4554	16.5942	2
chr5	113824375	113824674	300	113824517	34	28.4583	10.6759	24.0132	1
chr5	117092640	117092828	189	117092741	25	26.1299	12.4652	21.7492	1
chr5	122143592	122143863	272	122143738	34	32.8961	13.0929	28.3332	1
chr5	122511579	122511807	229	122511671	26	26.3044	12.215	21.9202	1
chr5	123014723	123014902	180	123014808	26	22.9385	10.2366	18.656	1
chr5	124034405	124034659	255	124034534	58	60.2079	18.0948	55.146	1
chr5	124425771	124425982	212	124425876	27	28.9382	13.4241	24.4804	1
chr5	134184035	134184224	190	134184122	23	20.4589	9.75768	16.2632	1
chr5	135008846	135009092	247	135008974	38	36.5078	13.5936	31.858	1
chr5	139380345	139380611	267	139380472	87	65.8308	11.8222	60.6796	1
chr5	140609589	140609766	178	140609639	26	18.9216	8.01806	14.7858	2
chr5	140617835	140618134	300	140617979	69	65.7307	16.511	60.5809	1
chr5	142367173	142367370	198	142367278	25	24.7978	11.6686	20.4579	1
chr6	3201373	3201662	290	3201518	30	38.1457	17.7386	33.4609	1
chr6	29853730	29853956	227	29853880	20	20.7968	10.9057	16.5888	1
chr6	35252521	35252731	211	35252603	28	29.2285	13.2263	24.7634	1
chr6	40890944	40891273	330	40891121	54	56.6658	17.9457	51.6592	1
chr6	48727825	48728103	279	48727955	28	25.0396	10.7767	20.6931	1
chr6	52802189	52802462	274	52802327	84	94.5555	23.7364	89.0498	1
chr6	72616757	72616966	210	72616907	16	16.5175	9.4392	12.4829	1
chr6	82753151	82753442	292	82753297	31	32.1457	13.8098	27.6017	1
chr6	86570793	86571171	379	86570965	174	202.196	30.6105	195.335	1
chr6	86806571	86806853	283	86806695	36	40.1312	16.4737	35.4065	2
chr6	88756961	88757290	330	88757137	74	75.9422	19.2239	70.653	1
chr6	97311195	97311403	209	97311278	25	23.2093	10.7261	18.9192	1
chr6	99028574	99028800	227	99028707	27	25.3571	11.3022	21.0006	1
chr6	108314063	108314315	253	108314197	55	64.3383	21.6702	59.2092	1
chr6	108668424	108668732	309	108668586	31	29.1119	12.0509	24.6507	1
chr6	122921878	122922056	179	122921972	18	22.7544	12.5313	18.4783	1
chr6	124683790	124684022	233	124683883	21	19.9991	10.1159	15.8194	1
chr6	129209136	129209397	262	129209305	25	21.4923	9.72617	17.2589	1
chr6	129541745	129541929	185	129541885	18	23.3294	12.8326	19.0357	1
chr6	134035135	134035821	687	134035639	152	141.471	18.7193	135.42	3
chr6	136497930	136498175	246	136498023	20	18.9915	9.81675	14.852	1
chr6	137558981	137559164	184	137559092	21	24.1404	12.5887	19.8214	1
chr6	142780066	142780342	277	142780202	61	71.5298	22.7389	66.299	1
chr6	146577967	146578245	279	146578115	21	19.4664	9.79519	15.308	1
chr6	148212066	148212346	281	148212214	42	48.195	18.5569	43.3241	1
chr6	149193512	149193798	287	149193645	64	72.2924	21.713	67.0525	2
chr7	16401281	16401504	224	16401389	22	13.7114	6.26703	9.82237	1
chr7	19457934	19458250	317	19458100	72	81.0033	22.5114	75.6504	1
chr7	19816263	19816686	424	19816464	124	85.4691	10.7348	80.0673	2
chr7	25683718	25683895	178	25683854	23	17.013	7.78564	12.9562	1
chr7	27591266	27591554	289	27591408	62	59.3929	16.1481	54.342	1
chr7	28381054	28381369	316	28381231	153	110.487	11.8487	104.805	1
chr7	31151387	31151585	199	31151424	25	14.5222	6.05637	10.5851	1
chr7	31208091	31208390	300	31208292	27	29.7331	13.8985	25.2533	1
chr7	38189460	38189763	304	38189609	106	111.369	22.167	105.678	1
chr7	45154140	45154434	295	45154307	109	125.795	26.9648	119.942	1
chr7	45308662	45308867	206	45308762	32	31.323	12.9483	26.8016	1
chr7	63999177	63999555	379	63999346	80	80.4337	18.9465	75.0879	1
chr7	66197269	66197502	234	66197421	24	22.8892	10.8724	18.6086	3
chr7	81829455	81829653	199	81829608	24	24.251	11.6866	19.9287	2
chr7	98563026	98563221	196	98563127	22	22.0417	11.0269	17.7894	1
chr7	100372272	100372470	199	100372408	20	22.2614	11.7766	18.0016	1
chr7	100536933	100537202	270	100537096	14	14.3154	8.5832	10.3896	1
chr7	101551354	101551531	178	101551448	13	13.4406	8.26349	9.56548	1
chr7	106236808	106236989	182	106236836	20	22.0639	11.6602	17.8107	1
chr7	107664299	107664542	244	107664422	28	30.168	13.7859	25.6759	1
chr7	114171403	114171971	569	114171601	120	118.828	20.2809	113.066	3
chr7	125472180	125472587	408	125472379	47	43.2611	13.8161	38.4761	2
chr7	125491499	125491770	272	125491621	71	62.7791	14.6461	57.674	1
chr7	125561377	125561586	210	125561458	27	24.4247	10.761	20.0955	1
chr7	125588751	125589076	326	125588912	176	185.463	24.7248	178.852	1
chr7	126566230	126566442	213	126566372	22	23.3868	11.8349	19.0911	1
chr7	140207007	140207214	208	140207098	27	28.5608	13.1988	24.1127	1
chr8	15018889	15019086	198	15018959	51	37.1065	9.93049	32.4455	1
chr8	18863839	18864023	185	18863961	17	19.7617	11.0906	15.5931	1
chr8	25041589	25041784	196	25041684	27	27.0041	12.2721	22.5989	1
chr8	46739296	46739643	348	46739514	68	66.5175	17.2147	61.3564	1
chr8	70608112	70608335	224	70608242	49	40.5618	11.8934	35.8275	1
chr8	70673435	70673837	403	70673612	91	84.6626	16.9917	79.2695	1
chr8	72272509	72272785	277	72272665	45	40.6936	13.2405	35.9573	1
chr8	72279200	72279503	304	72279344	78	79.1162	19.1154	73.7855	1
chr8	81636215	81636421	207	81636308	22	25.1792	12.8982	20.8286	1
chr8	81766063	81766409	347	81766246	66	65.3261	17.4116	60.1813	2
chr8	84976367	84976704	338	84976534	179	156.41	16.9335	150.207	1
chr8	88729478	88729659	182	88729578	19	25.2696	13.6724	20.9168	1
chr8	94871354	94871580	227	94871464	29	27.8106	12.0231	23.3861	1
chr8	95080791	95081024	234	95080921	17	14.704	8.07827	10.758	1
chr8	105347629	105347862	234	105347757	20	18.2183	9.34996	14.1119	1
chr8	107056498	107056842	345	107056665	25	23.6186	10.9677	19.3158	1
chr8	115188518	115188695	178	115188603	27	23.1044	10.0079	18.8169	1
chr8	115705668	115705921	254	115705750	25	19.6476	8.68519	15.4829	1
chr8	120736026	120736320	295	120736170	41	38.7982	13.704	34.1002	2
chr8	125067232	125067477	246	125067349	38	37.9578	14.3975	33.2764	1
chr9	7872936	7873257	322	7873089	117	127.772	24.5363	121.893	1
chr9	13894557	13894822	266	13894678	87	92.8193	21.6663	87.3364	1
chr9	13904364	13904669	306	13904548	27	26.53	11.9914	22.1399	2
chr9	19622062	19622380	319	19622214	105	127.211	29.4543	121.337	1
chr9	21015729	21016073	345	21015897	126	138.912	25.4652	132.9	1
chr9	32518422	32518655	234	32518548	32	32.1338	13.4168	27.5909	1
chr9	32541340	32541538	199	32541443	34	27.0855	9.97208	22.6783	1
chr9	35123904	35124412	509	35124271	61	56.5286	15.1983	51.5235	2
chr9	41116234	41116417	184	41116282	18	17.8077	9.68795	13.7187	2
chr9	44134909	44135124	216	44135005	26	23.9457	10.8208	19.6329	1
chr9	45055205	45055615	411	45055459	55	58.7139	18.596	53.6764	1
chr9	48538149	48538558	410	48538464	37	38.9025	15.3387	34.2016	1
chr9	57339963	57340152	190	57340101	19	18.5357	9.84058	14.4163	1
chr9	57650971	57651241	271	57651145	33	26.5373	9.99118	22.1472	3
chr9	59486808	59487112	305	59486955	75	80.4326	20.9113	75.087	1
chr9	65032463	65032640	178	65032541	17	16.6495	9.26212	12.6092	1
chr9	66593229	66593409	181	66593317	20	19.4072	10.0681	15.2516	1
chr9	70012328	70012656	329	70012486	75	82.4347	21.8755	77.0673	2
chr9	70542277	70542613	337	70542442	36	35.7389	13.9339	31.109	2
chr9	73089453	73089707	255	73089549	24	22.3396	10.5459	18.0771	1
chr9	79759613	79759889	277	79759775	41	47.4131	18.5529	42.5558	1
chr9	80266564	80266801	238	80266687	31	35.1815	15.6082	30.5646	1
chr9	80317985	80318282	298	80318144	30	36.9509	17.0442	32.2925	2
chr9	85749191	85749442	252	85749408	16	16.211	9.25623	12.1918	1
chr9	92250002	92250254	253	92250117	38	40.5222	15.8562	35.7892	1
chr9	95280085	95280265	181	95280173	19	17.4721	9.19625	13.396	1
chr9	107296570	107296904	335	107296738	47	41.4957	12.9534	36.7437	4
chr9	107312834	107313174	341	107313009	139	152.75	25.857	146.582	1
chr9	107334332	107334756	425	107334582	115	112.627	19.6777	106.922	2
chr9	113930724	113930901	178	113930825	15	15.044	8.79701	11.0798	1
chr9	115387610	115387813	204	115387686	27	25.928	11.6366	21.5528	1
chr9	118065193	118065383	191	118065248	18	23.3294	12.8326	19.0357	1
chr9	119339818	119340143	326	119339977	37	35.1878	13.245	30.57	1
chr9	119976633	119977027	395	119976805	107	102.062	18.4319	96.4808	3
chr9	120001993	120002296	304	120002144	46	50.4745	18.063	45.5637	2
chr9	121890604	121890807	204	121890717	28	31.8483	14.7869	27.3126	1
chrX	7865447	7865730	284	7865585	105	125.699	28.7434	119.847	1
chrX	7964133	7964331	199	7964259	18	18.9021	10.3452	14.7667	1
chrX	8145836	8146013	178	8145862	12	11.8664	7.51532	8.08956	1
chrX	38473530	38473851	322	38473684	41	45.3041	17.3267	40.4844	1
chrX	48424777	48424967	191	48424849	22	21.7343	10.8419	17.4925	1
chrX	49046292	49046474	183	49046395	20	23.5543	12.5268	19.2537	3
chrX	85573537	85573723	187	85573607	18	21.4785	11.8365	17.2458	1
chrX	101128426	101128719	294	101128553	34	35.6121	14.6542	30.9854	1
chrX	101212498	101212700	203	101212606	24	29.7179	14.9129	25.239	1
chrX	112370898	112371084	187	112370941	18	22.7544	12.5313	18.4783	1
chrX	151803008	151803224	217	151803114	34	36.3823	15.1044	31.7352	1
chrX	166185391	166185819	429	166185738	24	23.6224	11.3102	19.3192	1
chr1	7397732	7397924	193	7397860	17	17.2337	9.61436	13.1674
chr1	13593345	13593530	186	13593394	25	25.1151	11.8581	20.7664
chr1	20890401	20890645	245	20890498	45	50.5714	18.5679	45.6587
chr1	36303453	36303630	178	36303533	43	22.1555	6.10077	17.9005
chr1	36761631	36761849	219	36761720	28	25.6833	11.1453	21.3152
chr1	38694185	38694403	219	38694333	22	22.3599	11.2184	18.096
chr1	39761090	39761411	322	39761240	51	50.2803	15.8614	45.3731
chr1	40515223	40515465	243	40515334	46	54.8932	20.5996	49.9107
chr1	43562444	43562642	199	43562512	19	21.6308	11.6822	17.3926
chr1	43933593	43933832	240	43933694	25	25.7805	12.2561	21.4102
chr1	51509144	51509367	224	51509236	55	51.3465	14.8976	46.4204
chr1	51584974	51585289	316	51585132	56	63.3345	20.6357	58.2217
chr1	52119229	52119465	237	52119339	32	29.9796	12.1825	25.4938
chr1	52630688	52630887	200	52630793	22	24.1411	12.285	19.8217
chr1	53851429	53851607	179	53851514	18	19.2462	10.5497	15.0978
chr1	54250552	54250838	287	54250684	58	70.7724	23.8153	65.5537
chr1	55052627	55052876	250	55052725	34	37.6226	15.8342	32.9499
chr1	60704838	60705021	184	60704938	18	25.7779	14.0225	21.4081
chr1	60771813	60771990	178	60771912	22	22.5233	11.3167	18.2557
chr1	60875395	60875579	185	60875518	21	23.1026	11.9787	18.8153
chr1	63164807	63165006	200	63164958	28	35.2199	16.7649	30.6018
chr1	64305573	64305950	378	64305734	76	78.5878	19.6469	73.2623
chr1	65186646	65186853	208	65186763	12	11.6118	7.36377	7.85347
chr1	71103057	71103297	241	71103154	34	35.2423	14.4389	30.6231
chr1	72307409	72307620	212	72307525	19	22.2859	12.0584	18.0255
chr1	74178688	74178896	209	74178771	27	29.3286	13.6572	24.8617
chr1	75125043	75125220	178	75125139	18	18.9021	10.3452	14.7667
chr1	85666931	85667130	200	85666986	51	47.7416	14.5936	42.8774
chr1	85670021	85670203	183	85670094	35	29.7729	11.0409	25.2911
chr1	85709455	85709649	195	85709532	20	23.7901	12.6613	19.4817
chr1	87828242	87828608	367	87828302	17	15.2555	8.41436	11.2813
chr1	88587481	88587658	178	88587569	34	21.291	7.27772	17.0661
chr1	91250233	91250410	178	91250358	15	14.4936	8.46561	10.5582
chr1	92180345	92180575	231	92180480	45	42.7087	14.2636	37.9354
chr1	95268138	95268315	178	95268208	17	18.5686	10.4058	14.4485
chr1	105435094	105435281	188	105435177	17	21.4549	12.0128	17.223
chr1	106321564	106321741	178	106321678	16	18.3001	10.4744	14.1894
chr1	106866887	106867153	267	106867030	48	51.4771	17.7395	46.549
chr1	119526253	119526430	178	119526338	18	17.9547	9.77668	13.8579
chr1	125560487	125561059	573	125560929	38	35.9046	13.2644	31.2699
chr1	130902556	130902830	275	130902672	31	33.6758	14.714	29.0953
chr1	130993630	130994018	389	130993863	29	29.5571	13.0469	25.0826
chr1	131010518	131010796	279	131010642	27	27.6693	12.6674	23.2477
chr1	131022568	131022821	254	131022660	35	28.2431	10.257	23.8042
chr1	131827650	131828081	432	131827848	76	74.2037	17.7158	68.9376
chr1	131929566	131929744	179	131929650	26	25.6639	11.8338	21.2965
chr1	134076351	134076640	290	134076490	74	70.1887	16.7083	64.9773
chr1	134079287	134079491	205	134079397	44	32.3289	9.6795	27.7796
chr1	136685146	136685577	432	136685309	66	65.6769	17.5742	60.5285
chr1	138136410	138136644	235	138136525	22	23.9467	12.1693	19.6334
chr1	152902920	152903102	183	152902988	20	18.468	9.50054	14.351
chr1	153532289	153532516	228	153532375	27	31.5124	14.9557	26.986
chr1	161671068	161671245	178	161671157	16	18.3001	10.4744	14.1894
chr1	161877005	161877270	266	161877145	28	30.168	13.7859	25.6759
chr1	164248662	164248839	178	164248772	17	18.0385	10.0942	13.9389
chr1	170142218	170142429	212	170142350	21	24.3633	12.7182	20.036
chr1	170195095	170195357	263	170195235	64	74.3235	22.7974	69.0545
chr1	171113944	171114219	276	171114104	28	29.7831	13.5565	25.3006
chr1	172514058	172514235	178	172514103	15	15.044	8.79701	11.0798
chr1	178251569	178251821	253	178251679	43	52.7112	20.741	47.7622
chr1	180256352	180256564	213	180256460	27	25.219	11.2215	20.8668
chr1	181144066	181144293	228	181144135	14	14.6188	8.76168	10.6769
chr1	181177436	181177638	203	181177508	24	28.1707	14.0197	23.7331
chr1	181860737	181860914	178	181860828	18	16.123	8.66551	12.1064
chr1	182276167	182276344	178	182276263	19	21.4237	11.562	17.1933
chr1	184005760	184005977	218	184005903	31	33.6758	14.714	29.0953
chr1	184441346	184441541	196	184441436	19	21.0247	11.3289	16.8075
chr1	191026120	191026328	209	191026256	25	25.4424	12.0538	21.083
chr1	191224323	191224546	224	191224396	19	19.6014	10.4833	15.4383
chr1	195131154	195131371	218	195131240	18	19.0722	10.4464	14.9303
chr1	195241571	195241882	312	195241730	34	41.5801	18.1762	36.826
chr10	7725933	7726164	232	7726032	16	18.5068	10.5906	14.3884
chr10	7844225	7844519	295	7844375	79	85.4339	21.5889	80.0327
chr10	10184471	10184648	178	10184599	22	21.8867	10.9336	17.6405
chr10	11492096	11492308	213	11492163	20	27.2772	14.5329	22.8647
chr10	13982996	13983348	353	13983246	24	22.4742	10.6256	18.208
chr10	17772479	17772656	178	17772588	16	17.5303	10.0342	13.4513
chr10	18022875	18023086	212	18022981	35	39.0963	16.2866	34.3901
chr10	19068488	19068696	209	19068608	20	24.0326	12.7986	19.7181
chr10	19167833	19168199	367	19168098	16	14.6195	8.29187	10.6769
chr10	19184947	19185132	186	19185019	26	20.3988	8.80971	16.206
chr10	19268218	19268395	178	19268323	16	21.6333	12.2162	17.3948
chr10	19691897	19692200	304	19692039	47	52.1768	18.5744	47.2349
chr10	19933706	19934331	626	19934111	81	74.0901	16.0413	68.8247
chr10	21911567	21911841	275	21911689	95	106.095	24.2743	100.467
chr10	24291671	24292026	356	24291861	154	167.939	25.9797	161.588
chr10	28518393	28518709	317	28518552	37	36.1137	13.7571	31.4737
chr10	34019569	34019846	278	34019696	39	43.9123	17.3958	39.1167
chr10	40348909	40349154	246	40349015	27	27.0041	12.2721	22.5989
chr10	41288807	41288984	178	41288865	16	19.4017	11.0821	15.2477
chr10	42701537	42701749	213	42701629	36	37.8686	15.1528	33.1888
chr10	42888385	42888579	195	42888468	18	16.6017	8.95635	12.5636
chr10	44400722	44400961	240	44400853	37	34.6008	12.9243	29.9973
chr10	44429797	44430016	220	44429958	22	15.7952	7.37605	11.7939
chr10	44446132	44446327	196	44446235	50	48.9216	15.5564	44.0368
chr10	53621577	53621772	196	53621694	21	21.3334	10.9203	17.1057
chr10	54075803	54076105	303	54075975	46	41.0228	13.0599	36.2805
chr10	56228679	56228987	309	56228834	58	70.4732	23.6454	65.2584
chr10	58492292	58492489	198	58492408	26	31.4924	15.294	26.9668
chr10	68280047	68280296	250	68280167	41	36.1747	12.3421	31.533
chr10	75565498	75565730	233	75565643	22	19.0159	9.2177	14.8756
chr10	75591664	75591969	306	75591830	30	25.9239	10.6077	21.5489
chr10	77387349	77387559	211	77387419	32	34.712	14.9294	30.1062
chr10	79926693	79926998	306	79926858	55	53.8748	16.1188	48.9082
chr10	79959514	79959700	187	79959629	31	33.0805	14.3614	28.5144
chr10	80075253	80075667	415	80075499	219	235.287	26.6841	227.865
chr10	80929614	80929879	266	80929753	56	47.6435	12.9029	42.7818
chr10	82860282	82860594	313	82860378	31	28.1557	11.5108	23.7186
chr10	83555909	83556086	178	83555962	19	23.2502	12.5992	18.9584
chr10	84577271	84577490	220	84577341	26	23.4299	10.5206	19.1333
chr10	88694435	88694613	179	88694521	18	22.7544	12.5313	18.4783
chr10	91181579	91181767	189	91181676	21	19.4664	9.79519	15.308
chr10	94828125	94828444	320	94828323	26	22.4692	9.96751	18.2032
chr10	95262398	95262629	232	95262522	63	63.6689	17.7837	58.5493
chr10	96201215	96201666	452	96201471	179	193.203	26.118	186.464
chr10	99386024	99386204	181	99386157	19	20.4609	10.9963	16.2647
chr10	99461726	99461959	234	99461839	36	33.3083	12.5842	28.7361
chr10	108129343	108129520	178	108129428	16	17.7148	10.1408	13.6286
chr10	108167962	108168159	198	108168092	30	35.8582	16.4021	31.2256
chr10	115251350	115251654	305	115251513	106	126.115	28.465	120.26
chr10	118064845	118065075	231	118064942	29	31.0096	13.9082	26.4956
chr10	118419162	118419387	226	118419248	23	26.4393	13.3259	22.0517
chr10	118486784	118487022	239	118486914	34	39.713	17.0715	34.9961
chr10	118556524	118556796	273	118556687	60	64.0896	19.2332	58.9658
chr10	119213630	119213818	189	119213734	26	29.115	13.8932	24.6534
chr10	126928219	126928438	220	126928299	39	43.6835	17.2622	38.8919
chr10	127325989	127326198	210	127326088	34	27.5968	10.2315	23.1768
chr10	128560220	128560398	179	128560252	25	24.6428	11.5761	20.3075
chr10	128746039	128746474	436	128746331	28	16.0648	6.1905	12.0505
chr11	3123785	3124027	243	3123882	19	16.7604	8.76578	12.7151
chr11	4237649	4237835	187	4237749	31	21.1573	7.87867	16.937
chr11	4343971	4344334	364	4344089	37	34.8914	13.0827	30.2814
chr11	4903990	4904206	217	4904105	40	48.5189	19.6567	43.6418
chr11	5411740	5411932	193	5411823	20	20.6304	10.8058	16.428
chr11	6365954	6366206	253	6366059	32	37.6553	16.6751	32.9808
chr11	6637198	6637379	182	6637276	23	17.7807	8.21243	13.6927
chr11	11725555	11725749	195	11725699	19	13.5026	6.84369	9.62373
chr11	17159078	17159317	240	17159189	24	27.2557	13.4815	22.8439
chr11	17257542	17257794	253	17257666	27	31.0409	14.6766	26.5258
chr11	22859791	22859971	181	22859859	25	21.8363	9.92442	17.5917
chr11	22982151	22982328	178	22982244	12	12.8733	8.09868	9.03346
chr11	22990623	22990862	240	22990692	25	25.4424	12.0538	21.083
chr11	23699847	23700030	184	23699882	21	23.1026	11.9787	18.8153
chr11	29130514	29130822	309	29130673	24	27.2557	13.4815	22.8439
chr11	29692787	29693016	230	29692905	34	35.426	14.5458	30.8023
chr11	31870264	31870564	301	31870395	29	30.2614	13.4638	25.7676
chr11	34064145	34064345	201	34064229	16	14.3879	8.15035	10.4583
chr11	44470381	44470592	212	44470486	22	20.0814	9.85011	15.9007
chr11	45955233	45955488	256	45955333	27	32.2583	15.3948	27.7116
chr11	46436953	46437188	236	46437016	17	16.3745	9.0955	12.3457
chr11	48752468	48752655	188	48752527	30	35.3451	16.0989	30.7236
chr11	48800354	48800570	217	48800423	44	41.6929	14.1092	36.9372
chr11	48816972	48817175	204	48817091	28	27.8676	12.4197	23.4405
chr11	48872255	48872521	267	48872381	31	25.6637	10.1465	21.2965
chr11	49659081	49659345	265	49659211	33	35.347	14.9018	30.7248
chr11	50202685	50202899	215	50202826	44	47.9724	17.5343	43.1048
chr11	52314036	52314560	525	52314289	186	183.904	21.7878	177.31
chr11	52341070	52341369	300	52341247	30	21.6516	8.36572	17.4131
chr11	53430957	53431171	215	53431060	18	17.3836	9.43115	13.3114
chr11	53626965	53627175	211	53627063	30	31.2944	13.6938	26.7739
chr11	53763803	53764127	325	53763978	65	53.053	12.5614	48.099
chr11	54240001	54240194	194	54240091	26	28.6956	13.6433	24.244
chr11	55023061	55023446	386	55023210	93	104.782	24.5418	99.1692
chr11	55049845	55050045	201	55049964	30	32.844	14.613	28.2828
chr11	58199305	58199509	205	58199454	22	19.0159	9.2177	14.8756
chr11	60220403	60220757	355	60220564	36	30.4047	11.0461	25.9075
chr11	60931807	60932053	247	60931932	37	32.5858	11.8483	28.0311
chr11	62358758	62358954	197	62358872	33	39.7284	17.4951	35.0105
chr11	62648708	62648890	183	62648794	23	22.7546	11.1266	18.4783
chr11	67048618	67048851	234	67048742	33	31.8775	12.8905	27.3409
chr11	69266278	69266478	201	69266399	40	34.5628	11.8621	29.9606
chr11	70080022	70080253	232	70080160	24	23.4713	11.2198	19.1736
chr11	74838449	74838752	304	74838597	53	48.3118	14.1643	43.4385
chr11	75976847	75977104	258	75976969	36	37.3068	14.8285	32.6407
chr11	76243523	76243721	199	76243643	18	18.9021	10.3452	14.7667
chr11	77386326	77386613	288	77386495	19	21.4237	11.562	17.1933
chr11	78038277	78038454	178	78038346	25	23.3439	10.8054	19.0491
chr11	79131961	79132337	377	79132145	105	92.5553	15.8725	87.0759
chr11	83020765	83020951	187	83020816	20	24.5392	13.0825	20.2076
chr11	86893923	86894263	341	86894086	65	72.3623	21.2876	67.122
chr11	87751722	87751902	181	87751773	40	22.9219	6.81108	18.6402
chr11	88999298	88999488	191	88999368	20	18.468	9.50054	14.351
chr11	93955563	93955899	337	93955738	50	52.3366	17.3458	47.392
chr11	95000582	95000844	263	95000708	63	60.7368	16.4044	55.6643
chr11	95842212	95842439	228	95842318	42	40.2714	14.1122	35.5445
chr11	98470133	98470451	319	98470292	53	48.1714	14.0985	43.301
chr11	98546676	98546862	187	98546717	29	21.236	8.4194	17.0125
chr11	99124873	99125071	199	99124967	27	24.4247	10.761	20.0955
chr11	100713756	100713990	235	100713853	27	24.8146	10.9864	20.4735
chr11	100858407	100858640	234	100858488	40	32.3036	10.7544	27.7553
chr11	101581697	101581909	213	101581785	35	37.4175	15.3009	32.7481
chr11	103267644	103267877	234	103267751	28	23.3051	9.80392	19.0122
chr11	103344614	103344818	205	103344734	25	22.0724	10.0611	17.8188
chr11	106536199	106536391	193	106536308	21	21.6599	11.1167	17.4211
chr11	106762552	106762781	230	106762677	46	51.1438	18.4415	46.2207
chr11	106788372	106788636	265	106788509	33	26.6396	10.0437	22.2471
chr11	109011623	109012142	520	109011906	139	147.752	24.113	141.634
chr11	113684398	113684711	314	113684538	67	70.4955	19.4731	65.2805
chr11	115413431	115413726	296	115413566	32	32.4727	13.6139	27.921
chr11	116024090	116024381	292	116024228	23	23.0656	11.3133	18.7793
chr11	117878308	117878720	413	117878504	193	143.397	12.7148	137.326
chr11	117930813	117931089	277	117930953	25	21.3803	9.66184	17.1514
chr11	117949401	117949604	204	117949534	59	35.24	7.7995	30.6215
chr11	117952185	117952525	341	117952336	183	189.327	23.9185	182.645
chr11	117963603	117963829	227	117963761	55	36.3861	8.83281	31.7388
chr11	118007843	118008091	249	118008008	24	21.8195	10.2383	17.5762
chr11	121672936	121673405	470	121673137	59	59.7331	17.449	54.6767
chr12	3109894	3110188	295	3110042	32	42.827	19.685	38.0513
chr12	3426576	3426795	220	3426647	15	14.2356	8.3091	10.3152
chr12	4629582	4629772	191	4629690	24	29.7179	14.9129	25.239
chr12	4679072	4679252	181	4679137	24	26.0214	12.7473	21.6439
chr12	15930291	15930488	198	15930431	26	28.0952	13.2848	23.6606
chr12	17372790	17372981	192	17372868	27	26.2249	11.8114	21.8417
chr12	25240162	25240574	413	25240265	25	25.7805	12.2561	21.4102
chr12	25438658	25438942	285	25438816	29	31.8073	14.383	27.2731
chr12	26068556	26068735	180	26068643	18	15.4592	8.26303	11.475
chr12	33160486	33160749	264	33160633	50	51.3811	16.8361	46.454
chr12	51848029	51848266	238	51848189	25	25.1151	11.8581	20.7664
chr12	54293136	54293545	410	54293371	65	66.2843	18.2492	61.1264
chr12	54999072	54999415	344	54999149	23	23.0656	11.3133	18.7793
chr12	55491861	55492058	198	55491945	45	39.2552	12.5341	34.5461
chr12	69422958	69423162	205	69423021	19	18.5357	9.84058	14.4163
chr12	69447950	69448281	332	69448105	88	93.2135	21.4427	87.7227
chr12	72844165	72844379	215	72844291	20	22.2614	11.7766	18.0016
chr12	74804302	74804496	195	74804426	20	24.0326	12.7986	19.7181
chr12	76369454	76369727	274	76369599	35	30.1241	11.2247	25.6339
chr12	80945810	80946103	294	80945938	30	30.7596	13.3782	26.2522
chr12	81484935	81485112	178	81484989	16	17.9044	10.2496	13.8093
chr12	81499829	81500013	185	81499864	19	24.9491	13.508	20.6049
chr12	83597192	83597411	220	83597278	21	23.3007	12.0959	19.0083
chr12	85219275	85219472	198	85219321	18	16.9823	9.18762	12.9275
chr12	85473496	85473805	310	85473649	45	41.673	13.733	36.9175
chr12	85686434	85686801	368	85686661	33	31.7254	12.8041	27.1943
chr12	85705479	85705962	484	85705761	58	51.9449	14.1541	47.0083
chr12	98270305	98270675	371	98270507	31	28.1557	11.5108	23.7186
chr12	99627739	99627916	178	99627823	20	20.4673	10.7077	16.27
chr12	101912923	101913189	267	101913062	37	41.3893	16.7859	36.6396
chr12	101957925	101958113	189	101958058	15	16.6747	9.75134	12.633
chr12	102351077	102351364	288	102351213	55	62.0638	20.4052	56.9704
chr12	102628313	102628533	221	102628451	24	22.8892	10.8724	18.6086
chr12	102757773	102757957	185	102757872	19	20.106	10.7852	15.9237
chr12	103341236	103341578	343	103341392	71	69.7635	17.573	64.558
chr12	105013170	105013354	185	105013252	25	20.425	9.11897	16.2305
chr12	105022291	105022468	178	105022400	23	19.2283	9.03819	15.081
chr12	107011565	107011784	220	107011706	25	25.2775	11.9551	20.9231
chr12	107016863	107017100	238	107017009	28	28.1931	12.612	23.7549
chr12	110552674	110552880	207	110552762	41	47.6643	18.6999	42.8012
chr12	112768483	112768790	308	112768625	58	63.9874	20.0667	58.8642
chr12	117447222	117447481	260	117447364	33	36.5868	15.6336	31.936
chr13	9011727	9011957	231	9011801	18	20.8028	11.4554	16.5942
chr13	12461300	12461544	245	12461448	18	14.9492	7.95512	10.991
chr13	12574749	12574930	182	12574874	23	23.2249	11.409	18.9338
chr13	17695138	17695397	260	17695300	20	18.8574	9.73574	14.7238
chr13	21366659	21366971	313	21366818	147	177.704	32.2047	171.203
chr13	24547122	24547383	262	24547240	35	35.3867	14.1254	30.7638
chr13	30864262	30864522	261	30864378	30	30.0808	12.9794	25.5916
chr13	31505383	31505634	252	31505513	38	41.1309	16.2081	36.3872
chr13	32993195	32993503	309	32993334	37	41.166	16.655	36.4211
chr13	37657439	37657656	218	37657549	40	43.4094	16.6694	38.6222
chr13	49242709	49243042	334	49242867	64	60.7957	16.074	55.7222
chr13	51768052	51768380	329	51768179	114	120.252	22.7345	114.473
chr13	51969990	51970444	455	51970287	31	28.2879	11.585	23.8471
chr13	52793671	52793850	180	52793783	19	18.5357	9.84058	14.4163
chr13	52807610	52807820	211	52807644	16	13.5363	7.62948	9.65571
chr13	54687963	54688148	186	54688028	29	25.9068	10.9314	21.532
chr13	56703755	56704081	327	56703932	29	27.3758	11.7712	22.9616
chr13	59822981	59823303	323	59823252	16	15.1087	8.5902	11.1414
chr13	73763457	73763634	178	73763490	16	15.776	8.99471	11.7757
chr13	74350052	74350245	194	74350174	17	20.207	11.3393	16.0202
chr13	74493906	74494143	238	74494063	18	20.8028	11.4554	16.5942
chr13	77438847	77439032	186	77438944	17	20.9301	11.734	16.7179
chr13	78164165	78164355	191	78164266	23	21.4697	10.3573	17.2372
chr13	85288969	85289235	267	85289089	30	28.6779	12.1635	24.2278
chr13	87221524	87221701	178	87221587	17	21.1879	11.8718	16.9656
chr13	87629526	87629711	186	87629546	22	31.0857	16.1155	26.5705
chr13	92610871	92611048	178	92610958	22	20.8699	10.3222	16.6585
chr13	95890963	95891198	236	95891135	26	18.526	7.8116	14.4071
chr13	95892322	95892600	279	95892469	36	29.8449	10.7602	25.3617
chr13	98316767	98316968	202	98316858	19	19.127	10.1978	14.983
chr13	98839990	98840188	199	98840117	25	29.446	14.4364	24.9734
chr13	99344486	99344672	187	99344528	13	15.17	9.23361	11.1999
chr13	99353146	99353403	258	99353281	31	38.2518	17.4235	33.5643
chr13	100730890	100731069	180	100731015	20	20.1504	10.5168	15.966
chr13	101547954	101548139	186	101548054	22	23.3868	11.8349	19.0911
chr13	103833690	103833915	226	103833795	51	61.9503	22.2698	56.8588
chr13	103920168	103920418	251	103920255	35	33.6079	13.1176	29.0293
chr13	107700376	107700559	184	107700498	19	19.7661	10.582	15.5968
chr13	109822586	109822763	178	109822677	15	14.1105	8.23299	10.1979
chr13	111809700	111809914	215	111809794	32	29.9796	12.1825	25.4938
chr13	111936103	111936280	178	111936167	20	20.1504	10.5168	15.966
chr13	112406726	112406903	178	112406833	15	14.9018	8.71175	10.9458
chr13	112463750	112464121	372	112463913	96	100.226	21.3553	94.6635
chr13	112987590	112987807	218	112987682	27	26.2249	11.8114	21.8417
chr13	113101931	113102139	209	113101985	18	19.4243	10.655	15.2679
chr13	113580120	113580307	188	113580266	18	19.0722	10.4464	14.9303
chr13	114845893	114846180	288	114846012	48	53.4372	18.8317	48.4763
chr13	117260883	117261148	266	117260977	34	37.4081	15.7077	32.7396
chr14	7773986	7774314	329	7774158	26	29.3309	14.0216	24.8635
chr14	8140693	8140874	182	8140740	25	26.677	12.7928	22.2829
chr14	10301572	10301786	215	10301689	21	26.9607	14.1771	22.5573
chr14	14346106	14346381	276	14346263	56	61.9235	19.8675	56.8331
chr14	15769921	15770190	270	15770064	51	62.5456	22.6146	57.4433
chr14	19994153	19994358	206	19994253	26	26.8112	12.5174	22.4123
chr14	20388041	20388227	187	20388147	23	24.793	12.3495	20.4535
chr14	26669699	26670130	432	26669984	61	55.9435	14.9376	50.9461
chr14	31829887	31830238	352	31830065	70	74.2108	20.0259	68.9445
chr14	44989800	44990012	213	44989934	22	19.357	9.41928	15.2037
chr14	45206602	45206786	185	45206694	22	27.9714	14.4891	23.5406
chr14	49171935	49172112	178	49172054	16	17.1756	9.82773	13.1122
chr14	52176609	52176828	220	52176732	22	20.5993	10.1599	16.3985
chr14	52181612	52181790	179	52181646	23	22.7546	11.1266	18.4783
chr14	54227443	54227761	319	54227620	48	37.9823	11.0475	33.3005
chr14	54233263	54233696	434	54233487	127	127.874	21.2012	121.994
chr14	54360865	54361042	178	54360916	17	19.7617	11.0906	15.5931
chr14	54426734	54427052	319	54426877	63	71.5107	21.7672	66.2804
chr14	54464618	54464871	254	54464745	19	14.6059	7.48167	10.6651
chr14	55578214	55578391	178	55578296	17	14.1936	7.768	10.2761
chr14	55591466	55591909	444	55591733	30	27.0281	11.2229	22.6219
chr14	60709275	60709452	178	60709358	22	20.467	10.0806	16.27
chr14	60736749	60737061	313	60736900	44	37.2972	11.9148	32.6316
chr14	61737014	61737229	216	61737117	30	33.6972	15.1205	29.1157
chr14	61778749	61778926	178	61778789	14	14.9385	8.94775	10.9809
chr14	62940769	62940946	178	62940859	16	16.0628	9.16739	12.0486
chr14	63122728	63123036	309	63122901	19	16.8745	8.8347	12.8229
chr14	66869041	66869291	251	66869200	22	17.2095	8.16877	13.145
chr14	70099922	70100268	347	70100059	24	22.6105	10.7066	18.3402
chr14	70443230	70443466	237	70443333	36	37.8686	15.1528	33.1888
chr14	72709747	72710011	265	72709873	27	27.842	12.7702	23.416
chr14	73524949	73525165	217	73525055	13	15.59	9.45563	11.5997
chr14	75230313	75230514	202	75230450	32	37.4046	16.5264	32.7367
chr14	75786830	75787170	341	75787004	59	66.1824	20.7843	61.0264
chr14	113314922	113315099	178	113314953	17	21.1879	11.8718	16.9656
chr14	118980740	118980992	253	118980878	41	43.2311	16.1414	38.447
chr14	120572329	120572552	224	120572477	18	19.7935	10.8721	15.6226
chr14	121824219	121824400	182	121824303	32	20.3034	7.2652	16.1134
chr14	121915735	121915978	244	121915865	39	36.4779	13.2048	31.8289
chr14	122058057	122058316	260	122058182	26	23.1813	10.3766	18.8923
chr15	5243698	5243875	178	5243800	26	18.3721	7.73196	14.2592
chr15	9701878	9702141	264	9701971	19	20.2815	10.8897	16.092
chr15	12010304	12010496	193	12010406	24	24.0901	11.5902	19.772
chr15	25828582	25828817	236	25828689	34	40.75	17.6857	36.0117
chr15	30610752	30610951	200	30610811	17	19.981	11.2136	15.8034
chr15	31590958	31591179	222	31591058	35	37.4175	15.3009	32.7481
chr15	36261393	36261595	203	36261475	25	30.2027	14.8775	25.71
chr15	36374973	36375303	331	36375143	52	53.4439	17.0946	48.4825
chr15	36396212	36396437	226	36396274	22	18.1663	8.72005	14.0614
chr15	36782243	36782453	211	36782352	20	19.2663	9.98289	15.117
chr15	37007419	37007677	259	37007511	17	16.241	9.01442	12.2188
chr15	38470298	38470715	418	38470538	75	67.3332	15.239	62.1617
chr15	59600684	59600926	243	59600801	29	25.6585	10.7914	21.2922
chr15	59618354	59618582	229	59618432	25	22.8159	10.4949	18.5382
chr15	61489747	61489937	191	61489840	16	20.1577	11.4818	15.9728
chr15	61540869	61541046	178	61540897	15	13.5203	7.87247	9.64066
chr15	62092752	62092952	201	62092843	19	18.8258	10.016	14.6937
chr15	62169679	62169929	251	62169787	33	28.2801	10.9037	23.8397
chr15	62458195	62458410	216	62458322	17	14.0959	7.70878	10.1845
chr15	62698665	62698868	204	62698774	14	15.6341	9.34463	11.641
chr15	64075779	64076061	283	64075921	30	24.2851	9.7197	19.9618
chr15	65873253	65873528	276	65873405	27	32.5182	15.5469	27.9648
chr15	67289867	67290165	299	67290008	25	26.866	12.9058	22.4646
chr15	68363161	68363387	227	68363239	21	23.1026	11.9787	18.8153
chr15	73175874	73176114	241	73176005	45	45.324	15.6452	40.5033
chr15	74935267	74935488	222	74935379	30	22.0646	8.57159	17.8113
chr15	75086639	75087033	395	75086805	44	44.4714	15.5882	39.6645
chr15	76625858	76626178	321	76626018	63	68.2586	20.0665	63.0736
chr15	77841951	77842128	178	77842037	26	23.8143	10.7441	19.5051
chr15	77928771	77928948	178	77928864	18	16.2398	8.73644	12.2184
chr15	79892264	79892599	336	79892409	56	44.697	11.6794	39.8864
chr15	82016273	82016535	263	82016420	25	24.4901	11.4851	20.1595
chr15	88701063	88701246	184	88701171	21	24.3633	12.7182	20.036
chr15	94543486	94543829	344	94543695	35	35.7353	14.3255	31.1058
chr15	96709560	96709812	253	96709690	37	34.4576	12.8465	29.8583
chr15	98145454	98145653	200	98145592	21	22.9089	11.8637	18.6272
chr15	100706300	100706477	178	100706428	17	16.5107	9.17805	12.4772
chr15	103562787	103562976	190	103562876	27	28.7479	13.3105	24.2942
chr16	3895507	3895722	216	3895631	26	28.4918	13.5216	24.0462
chr16	3908596	3908773	178	3908657	16	15.1087	8.5902	11.1414
chr16	4683774	4683951	178	4683845	21	21.0186	10.7307	16.8019
chr16	4913038	4913227	190	4913101	21	18.8441	9.42184	14.7111
chr16	5256107	5256479	373	5256276	68	68.8171	18.2694	63.6256
chr16	8829976	8830186	211	8830139	20	17.8577	9.13282	13.7657
chr16	10585391	10585724	334	10585565	22	21.7343	10.8419	17.4925
chr16	10665389	10665653	265	10665536	47	42.2898	13.3378	37.5227
chr16	10683498	10683805	308	10683669	40	39.8418	14.6544	35.1223
chr16	11254097	11254390	294	11254230	27	25.7825	11.5512	21.4115
chr16	14379942	14380241	300	14380112	19	18.6794	9.92753	14.5541
chr16	15637487	15637739	253	15637609	23	21.2065	10.2006	16.9836
chr16	15863302	15863503	202	15863389	22	24.3396	12.4029	20.0141
chr16	15887005	15887232	228	15887111	29	26.6851	11.374	22.2898
chr16	16870770	16870947	178	16870813	14	14.4652	8.67152	10.5316
chr16	17486164	17486341	178	17486227	21	22.5336	11.6402	18.2653
chr16	18248677	18248864	188	18248769	25	24.6428	11.5761	20.3075
chr16	19960705	19960977	273	19960855	46	53.8198	19.9762	48.8537
chr16	20098089	20098292	204	20098230	17	14.5988	8.01425	10.6583
chr16	20128361	20128607	247	20128480	31	37.6876	17.0922	33.0121
chr16	24238323	24238506	184	24238442	17	19.1407	10.7373	14.9948
chr16	30187969	30188226	258	30188055	22	20.2081	9.92577	16.0206
chr16	32130274	32130470	197	32130333	17	17.8702	9.99445	13.7762
chr16	35742281	35742476	196	35742357	22	23.3868	11.8349	19.0911
chr16	35871220	35871397	178	35871324	23	18.7195	8.74508	14.5929
chr16	35933318	35933547	230	35933426	48	55.1073	19.7788	50.1222
chr16	35938869	35939116	248	35938993	47	48.2869	16.4249	43.4139
chr16	36476855	36477253	399	36476969	51	52.4125	16.9668	47.467
chr16	37539758	37539935	178	37539890	14	14.4652	8.67152	10.5316
chr16	44724335	44724602	268	44724449	27	29.1317	13.5397	24.6691
chr16	49796886	49797181	296	49797048	51	44.4422	13.0313	39.6365
chr16	49914607	49914817	211	49914673	38	40.9254	16.0891	36.1849
chr16	50070906	50071117	212	50071017	19	20.6445	11.1049	16.4411
chr16	51989336	51989557	222	51989433	32	36.2164	15.8213	31.5731
chr16	55822123	55822468	346	55822280	65	67.2382	18.7096	62.0679
chr16	55948994	55949275	282	55949138	44	45.5648	16.187	40.7402
chr16	56717461	56717731	271	56717620	21	20.7149	10.5475	16.5091
chr16	77095250	77095431	182	77095276	20	21.4974	11.3244	17.2629
chr16	77114848	77115035	188	77114899	17	19.981	11.2136	15.8034
chr16	78490371	78490562	192	78490505	17	20.207	11.3393	16.0202
chr16	78517252	78517460	209	78517339	28	31.8483	14.7869	27.3126
chr16	87440397	87440595	199	87440451	23	26.2176	13.1955	21.8346
chr16	92697221	92697413	193	92697329	28	25.2927	10.9211	20.9377
chr16	92801670	92801878	209	92801770	25	26.677	12.7928	22.2829
chr16	93574595	93574841	247	93574717	47	42.9784	13.676	38.1996
chr16	94526890	94527094	205	94526954	20	17.6259	8.99358	13.5432
chr17	3084232	3084464	233	3084302	22	19.2418	9.35111	15.0941
chr17	12924237	12924436	200	12924336	41	51.6289	21.0337	46.6974
chr17	13306001	13306186	186	13306015	15	18.8633	10.9379	14.7292
chr17	14943132	14943321	190	14943254	19	20.106	10.7852	15.9237
chr17	15527143	15527441	299	15527265	19	19.6014	10.4833	15.4383
chr17	23598950	23599218	269	23599049	30	30.7596	13.3782	26.2522
chr17	23819001	23819213	213	23819089	43	36.2023	11.7052	31.5595
chr17	24220560	24220847	288	24220684	30	28.9761	12.3359	24.5174
chr17	29398123	29398401	279	29398263	114	73.5849	9.61153	68.3264
chr17	29490128	29490365	238	29490243	39	29.2192	9.59601	24.7549
chr17	31223967	31224169	203	31224059	32	26.8499	10.4636	22.4495
chr17	32053784	32054022	239	32053894	33	30.7063	12.2302	26.2011
chr17	32402883	32403094	212	32402963	21	19.5965	9.87344	15.434
chr17	34031763	34031967	205	34031877	24	18.9898	8.60704	14.851
chr17	34187622	34187882	261	34187717	30	24.4909	9.82941	20.1601
chr17	34269121	34269305	185	34269259	28	28.0292	12.5151	23.5961
chr17	34315983	34316171	189	34316044	27	29.7331	13.8985	25.2533
chr17	35000813	35000994	182	35000881	21	13.1197	6.17423	9.26352
chr17	35051797	35052000	204	35051888	41	35.6722	12.0891	31.0438
chr17	35165222	35165427	206	35165300	27	25.6389	11.467	21.2734
chr17	35823226	35823515	290	35823357	69	68.2313	17.6207	63.0469
chr17	36231170	36231710	541	36231554	43	41.9244	14.6111	37.1641
chr17	39843223	39843594	372	39843365	146	27.5616	2.85149	23.1416
chr17	39843892	39844881	990	39844748	173	34.842	2.99839	30.2336
chr17	39845117	39846292	1176	39845286	184	40.3441	3.18794	35.6164
chr17	39848132	39848790	659	39848514	154	30.0055	2.91801	25.5178
chr17	43645202	43645385	184	43645303	16	18.7199	10.7093	14.5929
chr17	46711322	46711535	214	46711476	20	18.3422	9.42465	14.2306
chr17	47189857	47190174	318	47190020	53	52.5019	16.2075	47.5556
chr17	47225240	47225714	475	47225563	34	28.9109	10.9129	24.4542
chr17	48318964	48319167	204	48319046	24	25.0971	12.1939	20.749
chr17	51876393	51876696	304	51876583	39	32.5328	11.1701	27.9793
chr17	51903958	51904204	247	51904070	43	45.2987	16.4597	40.4793
chr17	66111685	66111918	234	66111817	19	19.9342	10.6826	15.7584
chr17	72836143	72836330	188	72836225	26	24.9139	11.3895	20.5712
chr17	78362459	78362654	196	78362527	21	23.3007	12.0959	19.0083
chr17	83861369	83861552	184	83861449	21	20.4214	10.3705	16.2273
chr17	84004472	84004711	240	84004591	32	29.6991	12.0245	25.2208
chr17	84333000	84333182	183	84333120	32	22.4985	8.26985	18.2319
chr17	84435059	84435409	351	84435220	58	61.4024	18.7076	56.3202
chr17	87365400	87365578	179	87365505	22	20.8699	10.3222	16.6585
chr17	87723268	87723445	178	87723344	21	23.7107	12.3374	19.4054
chr18	3005758	3005991	234	3005887	27	19.4242	8.01833	15.2679
chr18	4303189	4303456	268	4303311	77	93.4338	26.5288	87.9409
chr18	4352875	4353076	202	4352949	25	20.1262	8.95132	15.9435
chr18	6764811	6765123	313	6764962	65	74.3137	22.3124	69.045
chr18	12973683	12973865	183	12973762	22	23.2075	11.7275	18.9177
chr18	32837184	32837414	231	32837278	12	12.1345	7.67324	8.34051
chr18	34813333	34813533	201	34813400	29	38.1417	18.0875	33.457
chr18	35919192	35919383	192	35919282	20	16.3606	8.23982	12.3337
chr18	36559992	36560215	224	36560069	34	30.4968	11.7615	25.9961
chr18	37880174	37880449	276	37880317	41	46.4436	17.9872	41.6015
chr18	38406280	38406475	196	38406354	29	29.7294	13.1487	25.2501
chr18	38631655	38631884	230	38631804	31	32.6984	14.1355	28.1401
chr18	39611709	39612000	292	39611835	33	37.9491	16.441	33.2679
chr18	46597586	46597813	228	46597682	47	48.1024	16.3254	43.2332
chr18	49979211	49979477	267	49979358	58	63.3145	19.7087	58.2018
chr18	56733878	56734079	202	56734002	23	25.1791	12.5799	20.8286
chr18	62548643	62548868	226	62548781	14	14.7765	8.85374	10.8257
chr18	62977878	62978059	182	62977949	19	21.0247	11.3289	16.8075
chr18	63708587	63708850	264	63708724	24	27.7029	13.7453	23.2807
chr18	65322333	65322549	217	65322422	36	28.3866	10.0331	23.9432
chr18	66470824	66471027	204	66470938	24	24.922	12.089	20.5784
chr18	68189900	68190178	279	68190071	67	78.4525	23.5555	73.1281
chr18	68227662	68227841	180	68227761	23	23.0656	11.3133	18.7793
chr18	68691971	68692268	298	68692130	20	27.2772	14.5329	22.8647
chr18	69344248	69344442	195	69344346	27	28.1956	12.981	23.7571
chr18	81521228	81521421	194	81521315	28	29.0494	13.1198	24.5893
chr18	84874270	84874511	242	84874375	32	28.5073	11.3613	24.0614
chr19	3325423	3325621	199	3325530	30	25.2408	10.2337	20.8882
chr19	3816268	3816475	208	3816361	23	27.3799	13.8744	22.9646
chr19	4000372	4000598	227	4000487	32	32.1338	13.4168	27.5909
chr19	4059349	4059667	319	4059523	66	71.7961	20.5484	66.5621
chr19	5637526	5637928	403	5637790	53	54.1028	17.0261	49.1317
chr19	5818018	5818197	180	5818064	17	15.2555	8.41436	11.2813
chr19	5856688	5856912	225	5856782	33	36.3722	15.5067	31.7255
chr19	5963906	5964118	213	5964020	15	13.5203	7.87247	9.64066
chr19	7295463	7295690	228	7295549	21	20.4214	10.3705	16.2273
chr19	11355902	11356162	261	11356010	40	48.2369	19.4904	43.3648
chr19	11463256	11463513	258	11463413	54	67.4019	23.9193	62.2296
chr19	12026748	12026936	189	12026784	25	30.2027	14.8775	25.71
chr19	17264879	17265109	231	17265007	19	20.2815	10.8897	16.092
chr19	23676188	23676450	263	23676296	17	21.7318	12.1572	17.491
chr19	24477467	24477657	191	24477554	13	12.2428	7.54961	8.44263
chr19	29022065	29022245	181	29022148	24	26.6197	13.1041	22.2282
chr19	32266893	32267147	255	32267011	39	31.4496	10.6411	26.9259
chr19	34588263	34588450	188	34588366	16	19.1669	10.955	15.0207
chr19	36409486	36409702	217	36409574	28	32.0762	14.9223	27.5345
chr19	37523739	37523968	230	37523872	41	43.6259	16.3653	38.835
chr19	40813334	40813631	298	40813490	24	24.922	12.089	20.5784
chr19	41981200	41981383	184	41981264	22	19.357	9.41928	15.2037
chr19	45750740	45750991	252	45750850	49	52.3048	17.7582	47.3616
chr19	47067510	47067731	222	47067645	31	26.7877	10.7534	22.3898
chr19	47536996	47537178	183	47537069	26	24.77	11.3046	20.4313
chr19	53407469	53407646	178	53407570	16	13.4374	7.56901	9.56339
chr19	53424686	53424916	231	53424809	38	34.0941	12.2966	29.5023
chr19	53464718	53464980	263	53464834	39	38.9845	14.5751	34.2813
chr19	53502988	53503171	184	53503086	20	19.4072	10.0681	15.2516
chr19	56530581	56530844	264	56530758	22	23.5697	11.9443	19.2678
chr19	57131384	57131685	302	57131514	44	38.2657	12.3817	33.5775
chr19	57211817	57212042	226	57211942	27	30.8122	14.5409	26.3034
chr19	59299750	59299972	223	59299839	31	37.1466	16.7732	32.4847
chr19	60226622	60226801	180	60226659	17	15.6089	8.62978	11.6168
chr19	60580902	60581111	210	60581059	19	19.9342	10.6826	15.7584
chr19	61199620	61199936	317	61199780	45	59.3055	23.6699	54.2571
chr19	61266516	61266835	320	61266673	37	43.5585	18.0643	38.7688
chr2	3657994	3658211	218	3658085	30	32.4382	14.3718	27.8873
chr2	3717991	3718222	232	3718085	29	28.892	12.655	24.4359
chr2	4652024	4652217	194	4652127	22	23.9467	12.1693	19.6334
chr2	11194801	11195197	397	11194967	79	73.5607	16.4521	68.3027
chr2	11616892	11617224	333	11617053	53	56.2354	18.1464	51.2345
chr2	11642442	11642661	220	11642547	23	22.3066	10.8578	18.0454
chr2	14312634	14312916	283	14312765	61	72.6333	23.3486	67.3885
chr2	14604552	14604747	196	14604654	21	22.9089	11.8637	18.6272
chr2	24747996	24748177	182	24748094	22	25.629	13.1609	21.2642
chr2	26493454	26493760	307	26493626	101	96.9247	18.4149	91.3985
chr2	28440805	28440987	183	28440914	22	25.1792	12.8982	20.8286
chr2	28523803	28524000	198	28523951	31	25.3458	9.97755	20.99
chr2	30441828	30442030	203	30441919	24	23.7759	11.402	19.4679
chr2	34406824	34407001	178	34406878	13	14.2388	8.72165	10.3175
chr2	34799842	34800019	178	34799904	16	16.3625	9.34682	12.3345
chr2	34978856	34979033	178	34978902	20	17.6259	8.99358	13.5432
chr2	35447585	35447785	201	35447700	30	29.128	12.4239	24.6656
chr2	46371042	46371345	304	46371187	78	93.5431	26.0795	88.0495
chr2	52571601	52571840	240	52571753	23	22.7546	11.1266	18.4783
chr2	57238478	57238660	183	57238593	19	17.2275	9.04814	13.1619
chr2	58137726	58138011	286	58137852	101	112.26	24.4698	106.559
chr2	68465981	68466344	364	68466143	54	54.0503	16.5963	49.0807
chr2	69736048	69736254	207	69736154	17	24.0266	13.2743	19.7121
chr2	72282051	72282283	233	72282179	21	20.2783	10.2842	16.0894
chr2	72855361	72855578	218	72855495	32	30.4122	12.4275	25.9144
chr2	75682972	75683187	216	75683094	31	28.4215	11.6601	23.9766
chr2	90395010	90395311	302	90395157	18	25.7544	14.0118	21.3852
chr2	92459568	92459837	270	92459723	33	30.9896	12.3889	26.476
chr2	98662237	98662425	189	98662348	75	30.3533	5.10006	25.858
chr2	98662620	98662900	281	98662757	68	25.3031	4.63031	20.9479
chr2	98666581	98667395	815	98667133	160	108.926	10.817	103.264
chr2	101732832	101733030	199	101732942	26	27.7125	13.0561	23.2891
chr2	103682436	103682753	318	103682613	87	90.7359	20.7567	85.2755
chr2	104493510	104493784	275	104493643	25	21.3803	9.66184	17.1514
chr2	120404030	120404210	181	120404192	15	16.3135	9.54426	12.289
chr2	121140459	121140636	178	121140557	19	21.8433	11.805	17.5986
chr2	122150870	122151056	187	122150967	27	23.1044	10.0079	18.8169
chr2	122652305	122652637	333	122652448	19	18.3946	9.75515	14.2795
chr2	122672925	122673297	373	122673064	50	52.3366	17.3458	47.392
chr2	127208211	127208425	215	127208352	22	24.1411	12.285	19.8217
chr2	128372287	128372464	178	128372328	28	22.7825	9.51756	18.5055
chr2	128401365	128401626	262	128401467	27	23.6846	10.3367	19.3801
chr2	128422687	128422936	250	128422822	33	32.0314	12.9781	27.4905
chr2	128428234	128428499	266	128428328	47	37.1314	10.9539	32.4698
chr2	128451663	128451896	234	128451766	37	37.1003	14.3105	32.4393
chr2	128544629	128545101	473	128544924	109	112.427	21.5188	106.725
chr2	128818304	128818510	207	128818397	21	20.7149	10.5475	16.5091
chr2	131994193	131994431	239	131994316	41	43.2311	16.1414	38.447
chr2	132028821	132029020	200	132028926	19	17.5974	9.27214	13.5157
chr2	132547614	132547800	187	132547713	23	27.3799	13.8744	22.9646
chr2	144010306	144010495	190	144010338	21	18.3771	9.14305	14.2639
chr2	144555732	144555950	219	144555828	22	24.9621	12.7707	20.6167
chr2	148672500	148672779	280	148672628	27	30.588	14.4077	26.0848
chr2	150570265	150570462	198	150570323	23	20.4589	9.75768	16.2632
chr2	153345351	153345673	323	153345511	49	45.1348	14.0323	40.3179
chr2	156111756	156111998	243	156111887	29	33.1114	15.1592	28.5446
chr2	156970404	156970644	241	156970569	19	19.7661	10.582	15.5968
chr2	157116289	157116485	197	157116377	26	28.2917	13.4022	23.8503
chr2	157279073	157279276	204	157279171	24	24.4145	11.7847	20.086
chr2	157447310	157447488	179	157447403	17	17.3876	9.70664	13.3144
chr2	158166686	158166913	228	158166783	34	36.1858	14.9893	31.5437
chr2	158666441	158666676	236	158666558	37	35.9553	13.6691	31.3183
chr2	158723192	158723557	366	158723415	56	48.7637	13.3885	43.8825
chr2	163103371	163103555	185	163103462	24	20.8562	9.67417	16.6458
chr2	163602203	163602399	197	163602301	18	18.4135	10.0529	14.2977
chr2	163642748	163643033	286	163642878	89	102.219	25.1326	96.6368
chr2	164497316	164497582	267	164497411	21	21.3334	10.9203	17.1057
chr2	164833743	164833946	204	164833858	27	25.4971	11.384	21.1354
chr2	165326627	165326893	267	165326761	34	32.0006	12.5899	27.4612
chr2	167804821	167805288	468	167805114	106	99.4338	17.828	93.8813
chr2	167925144	167925506	363	167925320	70	69.0835	17.6354	63.888
chr2	167958973	167959204	232	167959093	31	21.7594	8.16493	17.517
chr2	168488613	168488840	228	168488729	48	40.1591	12.0116	35.4339
chr2	168575187	168575427	241	168575292	28	25.1654	10.8484	20.816
chr2	170205611	170205937	327	170205709	19	14.9543	7.6864	10.9958
chr2	172977953	172978155	203	172978069	19	16.5371	8.63111	12.5009
chr2	173469920	173470097	178	173470041	15	14.7628	8.62813	10.8138
chr3	5575927	5576104	178	5576075	16	16.8386	9.62955	12.7905
chr3	5860529	5860888	360	5860724	66	77.7081	23.6465	72.3938
chr3	31061277	31061506	230	31061379	32	32.8206	13.8168	28.2605
chr3	37231226	37231477	252	37231377	27	24.9477	11.0637	20.6036
chr3	37292780	37292994	215	37292867	25	22.1925	10.1309	17.9358
chr3	43069141	43069319	179	43069283	18	23.3294	12.8326	19.0357
chr3	51744477	51744722	246	51744588	37	35.7986	13.5821	31.1669
chr3	52878404	52878627	224	52878517	26	23.5565	10.5941	19.2555
chr3	52954706	52955071	366	52954809	39	38.1577	14.1173	33.4724
chr3	59080917	59081266	350	59081092	124	145.709	28.9969	139.613
chr3	59114332	59114525	194	59114408	27	22.3417	9.58117	18.079
chr3	65527761	65528271	511	65527882	27	21.5323	9.136	17.2973
chr3	65958398	65958578	181	65958463	22	18.6875	9.02456	14.5619
chr3	68677022	68677358	337	68677237	44	47.5484	17.2944	42.6885
chr3	69205377	69205554	178	69205456	17	17.7057	9.89664	13.6202
chr3	79336136	79336340	205	79336277	24	26.6197	13.1041	22.2282
chr3	84228625	84228842	218	84228746	36	40.1312	16.4737	35.4065
chr3	85022868	85023158	291	85023006	56	64.8366	21.4657	59.6984
chr3	88531239	88531545	307	88531400	63	67.8255	19.845	62.6458
chr3	89177220	89177500	281	89177357	43	46.938	17.3858	42.0878
chr3	89872301	89872575	275	89872439	64	51.9726	12.4131	47.0351
chr3	90231745	90231922	178	90231791	17	17.5448	9.80072	13.465
chr3	90247878	90248098	221	90247999	43	36.9114	12.0475	32.2546
chr3	90248227	90248437	211	90248352	33	25.2772	9.35505	20.9231
chr3	90265706	90265984	279	90265839	38	35.4673	13.0278	30.8428
chr3	95016231	95016438	208	95016382	21	18.3771	9.14305	14.2639
chr3	95315004	95315181	178	95315084	20	19.4072	10.0681	15.2516
chr3	95545243	95545430	188	95545367	21	26.9607	14.1771	22.5573
chr3	95658595	95658876	282	95658729	31	21.4544	8.01925	17.2226
chr3	95707630	95707924	295	95707800	54	57.0661	18.1566	52.0531
chr3	95946776	95946981	206	95946866	20	24.2822	12.939	19.9592
chr3	96263653	96263882	230	96263758	21	19.9991	10.1159	15.8194
chr3	96560504	96560683	180	96560586	30	23.9831	9.55964	19.6693
chr3	100436748	100437008	261	100436858	25	21.3803	9.66184	17.1514
chr3	103058454	103058754	301	103058631	45	51.7749	19.2598	46.8403
chr3	107696489	107696666	178	107696575	16	15.501	8.82842	11.5135
chr3	107760187	107760408	222	107760292	26	25.2076	11.5632	20.8559
chr3	108389332	108389529	198	108389451	20	20.4673	10.7077	16.27
chr3	115673831	115674013	183	115673906	18	16.7264	9.03214	12.6826
chr3	115758663	115758939	277	115758810	20	19.4072	10.0681	15.2516
chr3	115933803	115934101	299	115934002	34	36.7838	15.3401	32.1285
chr3	115974338	115974568	231	115974460	32	33.5451	14.2413	28.9675
chr3	116114251	116114428	178	116114354	21	24.1404	12.5887	19.8214
chr3	122529525	122529730	206	122529626	32	40.4563	18.3232	35.7244
chr3	122984577	122984757	181	122984683	19	18.3946	9.75515	14.2795
chr3	123267187	123267408	222	123267280	31	30.779	13.0102	26.2707
chr3	131208565	131208773	209	131208642	21	19.9991	10.1159	15.8194
chr3	133091777	133092123	347	133091948	24	24.75	11.9858	20.4122
chr3	133437111	133437296	186	133437177	15	18.6084	10.8064	14.4851
chr3	135439343	135439599	257	135439468	28	25.5516	11.0695	21.1888
chr3	136725285	136725544	260	136725353	13	12.3637	7.62278	8.55529
chr3	137931758	137931969	212	137931843	27	29.7331	13.8985	25.2533
chr3	138143231	138143408	178	138143299	22	20.2081	9.92577	16.0206
chr3	142619951	142620198	248	142620101	60	66.5092	20.4987	61.3485
chr3	142635765	142635948	184	142635842	31	31.9666	13.7045	27.4282
chr4	8837614	8837873	260	8837729	29	24.7155	10.2655	20.379
chr4	8927507	8927731	225	8927653	25	20.425	9.11897	16.2305
chr4	9015772	9016002	231	9015914	33	35.1508	14.7865	30.5347
chr4	11146785	11147003	219	11146845	17	15.3713	8.48496	11.3908
chr4	11156434	11156716	283	11156572	54	60.3221	19.9117	55.2563
chr4	11485862	11486190	329	11486015	16	16.211	9.25623	12.1918
chr4	11721437	11721675	239	11721557	40	40.3561	14.9395	35.6275
chr4	11900097	11900328	232	11900213	34	40.75	17.6857	36.0117
chr4	15958300	15958500	201	15958378	19	18.975	10.1061	14.8365
chr4	16164134	16164395	262	16164267	27	27.0041	12.2721	22.5989
chr4	19569850	19570138	289	19570028	35	36.6456	14.8515	31.9926
chr4	19709132	19709346	215	19709214	18	19.2462	10.5497	15.0978
chr4	32263753	32263948	196	32263814	23	22.7546	11.1266	18.4783
chr4	34614818	34615142	325	34614928	21	22.5336	11.6402	18.2653
chr4	35028634	35028819	186	35028729	20	23.5543	12.5268	19.2537
chr4	40262362	40262552	191	40262473	22	24.3396	12.4029	20.0141
chr4	43970472	43970653	182	43970612	28	20.1664	8.13875	15.9812
chr4	44167375	44167567	193	44167483	21	20.5669	10.4583	16.3678
chr4	59581423	59581659	237	59581524	32	36.2164	15.8213	31.5731
chr4	63403367	63403552	186	63403508	28	18.6774	7.39947	14.5529
chr4	94935618	94935798	181	94935778	20	25.9531	13.8504	21.5772
chr4	101152535	101152755	221	101152623	24	25.6414	12.52	21.2758
chr4	101292065	101292470	406	101292283	103	108.274	22.033	102.619
chr4	108118349	108118676	328	108118502	42	45.69	17.111	40.8629
chr4	109361085	109361266	182	109361171	24	29.4433	14.7562	24.9714
chr4	116638917	116639096	180	116639011	24	26.2169	12.8641	21.8346
chr4	116685671	116685872	202	116685749	18	17.9547	9.77668	13.8579
chr4	117182555	117182905	351	117182773	19	19.127	10.1978	14.983
chr4	119391523	119391700	178	119391647	17	20.207	11.3393	16.0202
chr4	122858234	122858411	178	122858311	19	19.127	10.1978	14.983
chr4	122873087	122873334	248	122873224	55	63.2994	21.0891	58.1873
chr4	122927505	122927700	196	122927567	22	25.1792	12.8982	20.8286
chr4	125127735	125127980	246	125127857	33	27.1637	10.3149	22.7541
chr4	126103724	126103901	178	126103820	24	20.9714	9.74127	16.7569
chr4	126429417	126429641	225	126429526	29	32.661	14.8913	28.1041
chr4	129810905	129811153	249	129810990	27	23.9257	10.4743	19.6142
chr4	129811293	129811502	210	129811443	20	15.6171	7.80379	11.6247
chr4	132075338	132075549	212	132075429	23	19.6569	9.28721	15.4916
chr4	133057692	133057869	178	133057754	21	18.3771	9.14305	14.2639
chr4	133625795	133626098	304	133625963	40	33.8502	11.5065	29.2654
chr4	133729834	133730032	199	133729959	20	18.7255	9.65606	14.5972
chr4	133813901	133814118	218	133814001	44	31.8104	9.46213	27.2761
chr4	133814303	133814667	365	133814418	63	53.9278	13.4573	48.9599
chr4	136177605	136177985	381	136177731	45	32.8124	9.63633	28.2527
chr4	137388127	137388346	220	137388281	14	14.3154	8.5832	10.3896
chr4	139599069	139599253	185	139599193	16	13.3399	7.5095	9.47126
chr4	141078244	141078453	210	141078309	23	21.6041	10.4375	17.3675
chr4	143132245	143132436	192	143132344	27	30.588	14.4077	26.0848
chr4	145229824	145230034	211	145229862	25	24.3396	11.3955	20.0141
chr4	149856598	149856906	309	149856715	45	43.807	14.8368	39.0143
chr4	149955102	149955402	301	149955233	45	46.597	16.3375	41.7531
chr4	150544879	150545121	243	150544991	24	24.922	12.089	20.5784
chr4	152120495	152120738	244	152120625	53	44.1137	12.2733	39.3145
chr4	152325582	152325886	305	152325739	121	142.394	28.8976	136.335
chr4	155086154	155086488	335	155086312	26	25.0597	11.4757	20.713
chr4	156008253	156008436	184	156008363	24	20.8562	9.67417	16.6458
chr5	3497723	3497991	269	3497840	27	25.219	11.2215	20.8668
chr5	3595905	3596225	321	3596056	17	18.3876	10.2998	14.2732
chr5	3669728	3669934	207	3669835	24	22.6105	10.7066	18.3402
chr5	32139728	32139907	180	32139812	31	26.7877	10.7534	22.3898
chr5	32713933	32714151	219	32714032	21	23.7107	12.3374	19.4054
chr5	34761373	34761704	332	34761568	39	41.5569	16.0308	36.8037
chr5	36089199	36089538	340	36089370	33	33.1608	13.6262	28.593
chr5	62815780	62815957	178	62815873	11	11.3958	7.39372	7.65075
chr5	73292787	73292986	200	73292869	15	16.4916	9.64669	12.4591
chr5	75044824	75045008	185	75044880	26	27.3429	12.8351	22.9293
chr5	76140383	76140644	262	76140472	16	15.1087	8.5902	11.1414
chr5	76951711	76951906	196	76951780	20	18.7255	9.65606	14.5972
chr5	76989175	76989369	195	76989312	31	35.8843	16.0256	31.2502
chr5	77246233	77246497	265	77246359	29	30.6297	13.6824	26.1254
chr5	86172800	86173051	252	86172916	16	17.005	9.72763	12.9483
chr5	87682208	87682456	249	87682309	21	21.6599	11.1167	17.4211
chr5	87694481	87694992	512	87694750	90	89.6262	19.2064	84.1799
chr5	87929731	87929912	182	87929766	20	20.3074	10.6114	16.1167
chr5	90244390	90244569	180	90244469	21	23.3007	12.0959	19.0083
chr5	90492529	90492732	204	90492611	22	25.4014	13.0282	21.0432
chr5	92435017	92435210	194	92435106	18	19.6067	10.7624	15.4431
chr5	92505422	92505650	229	92505597	15	14.4936	8.46561	10.5582
chr5	93148399	93148624	226	93148518	34	41.2981	18.0097	36.5501
chr5	96911633	96911922	290	96911774	70	76.822	21.3098	71.5184
chr5	100405473	100405670	198	100405625	37	40.5149	16.2741	35.7823
chr5	103442241	103442420	180	103442317	22	22.0417	11.0269	17.7894
chr5	105239527	105239826	300	105239657	18	23.3294	12.8326	19.0357
chr5	105293797	105293980	184	105293872	16	19.6447	11.2122	15.4802
chr5	109556767	109556998	232	109556889	33	25.3698	9.40109	21.0123
chr5	110107563	110107864	302	110107750	25	20.5267	9.17625	16.3283
chr5	111330805	111330991	187	111330897	17	17.7057	9.89664	13.6202
chr5	112271296	112271477	182	112271432	19	12.4829	6.27077	8.66915
chr5	113832476	113832665	190	113832579	19	13.9551	7.10328	10.0504
chr5	116024369	116024634	266	116024494	27	24.5531	10.8351	20.2207
chr5	118155335	118155527	193	118155450	17	16.1099	8.93478	12.094
chr5	118360123	118360399	277	118360246	67	64.8245	16.8159	59.6867
chr5	118574404	118574627	224	118574510	27	28.3767	13.089	23.9337
chr5	120130203	120130444	242	120130346	51	54.7876	18.2379	49.8074
chr5	123749479	123749837	359	123749619	53	59.291	19.8049	54.2426
chr5	124483094	124483306	213	124483184	33	35.347	14.9018	30.7248
chr5	129941723	129941909	187	129941813	20	22.2614	11.7766	18.0016
chr5	134220608	134220785	178	134220698	24	25.0971	12.1939	20.749
chr5	134597765	134598014	250	134597894	26	26.6396	12.4149	22.2471
chr5	135168465	135168813	349	135168623	20	17.5125	8.92554	13.4355
chr5	135537457	135537656	200	135537566	24	27.2557	13.4815	22.8439
chr5	137307521	137307839	319	137307670	18	15.2508	8.13704	11.2772
chr5	137333381	137333565	185	137333478	24	24.75	11.9858	20.4122
chr5	137720407	137720587	181	137720431	22	23.9467	12.1693	19.6334
chr5	138263903	138264080	178	138263977	19	17.9858	9.50751	13.8873
chr5	139382896	139383139	244	139383042	89	69.1355	12.3871	63.9392
chr5	142920549	142920898	350	142920762	40	39.6739	14.5617	34.9583
chr5	145114594	145114869	276	145114731	26	21.3816	9.35292	17.1526
chr5	146260883	146261418	536	146261167	50	51.5686	16.9356	46.6388
chr5	146832948	146833135	188	146833028	19	23.2502	12.5992	18.9584
chr5	149229133	149229398	266	149229263	35	38.6581	16.0285	33.962
chr5	150195756	150196056	301	150195880	37	41.6159	16.919	36.8612
chr5	150522487	150522677	191	150522561	20	22.0639	11.6602	17.8107
chr5	150611807	150612092	286	150611949	38	41.7641	16.576	37.0069
chr5	151368759	151369074	316	151368915	24	22.8892	10.8724	18.6086
chr6	4087032	4087240	209	4087117	30	37.2393	17.2127	32.5748
chr6	17065461	17065710	250	17065627	31	29.399	12.2147	24.9293
chr6	24527311	24527510	200	24527432	18	21.0215	11.5797	16.8045
chr6	28421536	28421849	314	28421682	58	60.9976	18.4988	55.9207
chr6	29748752	29748937	186	29748892	18	18.4135	10.0529	14.2977
chr6	30336869	30337141	273	30337034	29	29.7294	13.1487	25.2501
chr6	30749797	30750011	215	30749887	34	41.0215	17.8462	36.2794
chr6	31126624	31126803	180	31126680	19	15.7042	8.1314	11.7068
chr6	38332231	38332473	243	38332327	55	67.1611	23.2732	61.9917
chr6	38354546	38354729	184	38354635	20	17.2903	8.7925	13.2218
chr6	39810846	39811029	184	39810960	13	14.4131	8.81945	10.4817
chr6	41554358	41554615	258	41554511	37	40.5149	16.2741	35.7823
chr6	47595170	47595559	390	47595340	29	26.0329	11.0027	21.655
chr6	47621219	47621434	216	47621295	22	21.8867	10.9336	17.6405
chr6	47807070	47807312	243	47807182	61	75.6203	25.0262	70.3334
chr6	48691848	48692046	199	48691912	40	38.084	13.6959	33.4001
chr6	48732937	48733192	256	48733067	34	32.1459	12.6711	27.6017
chr6	48745960	48746232	273	48746090	40	35.3091	12.2403	30.689
chr6	49073691	49073969	279	49073852	39	42.3743	16.5016	37.6064
chr6	49985238	49985424	187	49985356	25	29.446	14.4364	24.9734
chr6	51468905	51469100	196	51469021	26	17.29	7.18276	13.2218
chr6	52012461	52012852	392	52012680	143	167.463	29.8322	161.114
chr6	56714889	56715129	241	56715016	18	18.7357	10.2459	14.6061
chr6	59185370	59185547	178	59185489	15	16.6747	9.75134	12.633
chr6	71271358	71271590	233	71271476	20	21.3167	11.2168	17.0901
chr6	71284435	71284672	238	71284557	35	43.1703	18.6955	38.3883
chr6	71326067	71326268	202	71326133	34	37.4081	15.7077	32.7396
chr6	71823703	71823880	178	71823776	16	18.7199	10.7093	14.5929
chr6	82769703	82769894	192	82769840	27	23.566	10.2692	19.2647
chr6	83942852	83943039	188	83942961	24	30	15.073	25.5125
chr6	85944366	85944544	179	85944429	22	25.8624	13.2963	21.4887
chr6	86472520	86472758	239	86472641	27	24.1723	10.6157	19.852
chr6	86593265	86593490	226	86593365	25	29.2052	14.2951	24.7414
chr6	87542108	87542286	179	87542257	21	19.5965	9.87344	15.434
chr6	97208466	97208702	237	97208584	46	44.0339	14.5736	39.236
chr6	108065006	108065302	297	108065173	35	41.7725	17.8696	37.0148
chr6	108661504	108661684	181	108661569	31	22.3946	8.47278	18.1305
chr6	108686072	108686249	178	108686113	21	22.3518	11.5316	18.0886
chr6	113046263	113046486	224	113046400	26	28.6956	13.6433	24.244
chr6	117917020	117917214	195	117917155	22	22.3599	11.2184	18.096
chr6	118167211	118167439	229	118167327	24	24.4145	11.7847	20.086
chr6	119847873	119848076	204	119847970	21	21.6599	11.1167	17.4211
chr6	122602402	122602580	179	122602498	21	19.9991	10.1159	15.8194
chr6	124911645	124911862	218	124911764	32	31.323	12.9483	26.8016
chr6	124965308	124965642	335	124965483	22	21.149	10.4898	16.9289
chr6	125191755	125192060	306	125191912	29	30.2614	13.4638	25.7676
chr6	125241813	125242036	224	125241938	37	33.3592	12.2565	28.7856
chr6	127582440	127582802	363	127582593	48	48.2335	15.988	43.3618
chr6	129232954	129233182	229	129233067	34	29.9887	11.4867	25.5025
chr6	142538576	142538869	294	142538718	50	60.0738	21.6763	55.0136
chr6	143068585	143068772	188	143068671	22	24.1411	12.285	19.8217
chr6	144922924	144923141	218	144923022	34	40.4837	17.528	35.7516
chr6	146171137	146171350	214	146171238	45	55.3189	21.3259	50.3299
chr6	146501495	146501779	285	146501655	28	28.0292	12.5151	23.5961
chr6	146634572	146634787	216	146634691	25	26.4914	12.6817	22.1028
chr6	149309462	149309830	369	149309694	20	20.3074	10.6114	16.1167
chr7	3707086	3707315	230	3707169	36	38.0607	15.264	33.3777
chr7	5020263	5020533	271	5020370	16	13.6368	7.69092	9.74885
chr7	19332792	19333059	268	19332923	18	16.9823	9.18762	12.9275
chr7	19817349	19817735	387	19817540	156	120.35	13.2799	114.57
chr7	19844801	19845064	264	19844924	19	14.1125	7.19424	10.1997
chr7	25619214	25619391	178	25619327	19	18.3946	9.75515	14.2795
chr7	27178497	27178901	405	27178730	88	95.8354	22.606	90.3164
chr7	27490940	27491154	215	27490989	21	16.9215	8.285	12.8693
chr7	28350433	28350661	229	28350540	22	19.8333	9.70219	15.6615
chr7	28379262	28379528	267	28379377	68	27.8987	5.11278	23.471
chr7	28382099	28382524	426	28382229	113	69.2164	8.89291	64.0186
chr7	28677242	28677464	223	28677316	42	41.8948	14.9878	37.1349
chr7	30187024	30187246	223	30187138	32	35.5508	15.4263	30.9256
chr7	30562971	30563205	235	30563058	23	21.2065	10.2006	16.9836
chr7	30842131	30842309	179	30842238	20	20.6304	10.8058	16.428
chr7	31000709	31000980	272	31000812	37	38.5246	15.1214	33.8302
chr7	31156414	31156676	263	31156530	45	35.1303	10.627	30.5145
chr7	44748656	44748968	313	44748818	52	54.4026	17.5998	49.4276
chr7	45526312	45526536	225	45526442	27	25.6389	11.467	21.2734
chr7	46760957	46761135	179	46761042	20	23.1012	12.2664	18.8142
chr7	46845680	46846011	332	46845856	48	46.8749	15.2781	42.0269
chr7	46919784	46920125	342	46919823	13	13.7463	8.44085	9.85284
chr7	55962267	55962513	247	55962430	23	25.3782	12.6984	21.0203
chr7	58448934	58449134	201	58449079	28	25.2927	10.9211	20.9377
chr7	67372949	67373130	182	67373061	21	19.4664	9.79519	15.308
chr7	72283836	72284043	208	72283949	24	28.6609	14.3053	24.2114
chr7	75701899	75702193	295	75702037	51	58.1914	20.1223	53.1596
chr7	80075028	80075294	267	80075166	49	48.5683	15.7649	43.6906
chr7	80404154	80404395	242	80404296	25	25.7805	12.2561	21.4102
chr7	80628700	80629040	341	80628845	71	82.5286	23.7687	77.1592
chr7	80713847	80714041	195	80713894	32	38.4367	17.1375	33.7455
chr7	83655381	83655588	208	83655461	22	17.5795	8.3807	13.4987
chr7	90067996	90068499	504	90068191	49	46.777	14.8483	41.9305
chr7	99087005	99087199	195	99087112	21	21.1746	10.8246	16.9533
chr7	100607489	100607701	213	100607576	19	18.5357	9.84058	14.4163
chr7	101108206	101108433	228	101108277	19	16.8745	8.8347	12.8229
chr7	101634598	101634775	178	101634736	14	13.7517	8.2472	9.85625
chr7	104446264	104446442	179	104446392	17	18.5686	10.4058	14.4485
chr7	105811220	105811457	238	105811322	18	18.5729	10.1485	14.452
chr7	114137954	114138174	221	114138061	26	26.3044	12.215	21.9202
chr7	122067081	122067273	193	122067204	16	16.0628	9.16739	12.0486
chr7	125418512	125418760	249	125418604	51	53.7651	17.6859	48.7995
chr7	126369491	126369759	269	126369612	44	42.3088	14.4314	37.5417
chr7	126429120	126429297	178	126429184	17	16.241	9.01442	12.2188
chr7	126649361	126649560	200	126649452	18	21.2467	11.7067	17.0228
chr7	126695775	126695958	184	126695838	21	17.5145	8.63219	13.437
chr7	127042381	127042677	297	127042531	42	48.4415	18.7005	43.5666
chr7	127144211	127144515	305	127144357	36	36.0732	14.1232	31.4342
chr7	127375866	127376115	250	127375965	15	18.1264	10.5527	14.0225
chr7	127967524	127967705	182	127967575	22	18.7956	9.08804	14.6649
chr7	139129084	139129314	231	139129189	37	38.7123	15.2292	34.0154
chr7	139224776	139225009	234	139224912	44	45.5648	16.187	40.7402
chr7	141096802	141096979	178	141096908	24	15.8377	6.91257	11.8338
chr8	11758219	11758396	178	11758291	13	12.1247	7.47783	8.3323
chr8	13594915	13595123	209	13594993	29	28.1096	12.1971	23.6742
chr8	13623979	13624212	234	13624071	36	36.2433	14.2198	31.599
chr8	14992815	14993006	192	14992892	29	23.133	9.40616	18.8451
chr8	15018186	15018569	384	15018275	36	21.7285	7.06592	17.4884
chr8	22838749	22838945	197	22838839	17	18.3876	10.2998	14.2732
chr8	34170225	34170424	200	34170309	30	31.2944	13.6938	26.7739
chr8	34651876	34652116	241	34652053	17	17.8702	9.99445	13.7762
chr8	35376469	35376677	209	35376585	25	25.2775	11.9551	20.9231
chr8	35430828	35431008	181	35430875	18	18.9021	10.3452	14.7667
chr8	46943532	46943743	212	46943638	22	16.2677	7.63764	12.2448
chr8	66860113	66860385	273	66860253	16	18.0994	10.3608	13.9981
chr8	69974365	69974667	303	69974524	35	35.9128	14.4277	31.2767
chr8	70014385	70014630	246	70014504	40	48.2369	19.4904	43.3648
chr8	70695403	70695669	267	70695540	61	51.4708	13.0367	46.5432
chr8	71462842	71463032	191	71462944	25	20.6294	9.23427	16.428
chr8	71676305	71676634	330	71676478	164	184.038	27.9898	177.441
chr8	72354400	72354596	197	72354500	34	31.8568	12.5098	27.3205
chr8	72492768	72492945	178	72492821	18	15.3543	8.19955	11.3762
chr8	83607738	83607941	204	83607798	29	28.1096	12.1971	23.6742
chr8	84042444	84042716	273	84042592	37	35.1878	13.245	30.57
chr8	84978738	84978951	214	84978863	77	40.5496	6.92066	35.8156
chr8	84985774	84986118	345	84985951	107	93.3361	15.6304	87.8445
chr8	85056803	85057017	215	85056877	39	42.1661	16.3814	37.4014
chr8	94434105	94434455	351	94434282	84	88.8746	21.1128	83.4336
chr8	95331670	95331873	204	95331779	26	24.9139	11.3895	20.5712
chr8	104641662	104641865	204	104641701	17	15.4891	8.55676	11.5042
chr8	105758410	105758615	206	105758514	13	13.5913	8.35123	9.70767
chr8	106054378	106054560	183	106054489	26	21.8029	9.58943	17.5603
chr8	106108599	106108803	205	106108714	28	33.0347	15.4898	28.4698
chr8	107031135	107031312	178	107031187	18	17.6637	9.60081	13.5801
chr8	107048240	107048535	296	107048392	22	20.0814	9.85011	15.9007
chr8	107293334	107293564	231	107293464	18	17.1137	9.26739	13.0519
chr8	107588074	107588480	407	107588344	17	14.704	8.07827	10.758
chr8	109778492	109778841	350	109778541	13	13.4406	8.26349	9.56548
chr8	111595775	111596157	383	111595991	58	58.7034	17.3376	53.6664
chr8	115159229	115159406	178	115159330	22	21.8867	10.9336	17.6405
chr8	115189916	115190113	198	115190069	22	17.3925	8.27338	13.319
chr8	115234040	115234271	232	115234052	12	11.0265	7.01035	7.31139
chr8	116674153	116674423	271	116674279	20	21.4974	11.3244	17.2629
chr8	117548503	117548813	311	117548654	96	110.948	26.0515	105.261
chr8	121585236	121585421	186	121585329	24	25.4566	12.4094	21.096
chr8	122285165	122285344	180	122285253	28	20.9983	8.5667	16.7831
chr8	122611406	122611632	227	122611530	34	35.2423	14.4389	30.6231
chr8	123032893	123033090	198	123032997	31	29.9938	12.5559	25.5069
chr8	126666477	126666666	190	126666519	21	14.4012	6.85957	10.4708
chr8	128391315	128391522	208	128391400	24	26.2169	12.8641	21.8346
chr9	2999954	3000175	222	3000063	47	42.6999	13.5387	37.9269
chr9	3025359	3025561	203	3025496	53	37.4039	9.59488	32.7363
chr9	3035693	3035986	294	3035843	55	50.903	14.6889	45.9847
chr9	13639672	13639943	272	13639804	22	21.149	10.4898	16.9289
chr9	13645683	13645890	208	13645768	24	24.5808	11.8844	20.2477
chr9	13827780	13827992	213	13827868	28	28.5281	12.8103	24.0809
chr9	14926674	14926907	234	14926789	47	51.9514	18.4473	47.0143
chr9	15279775	15280084	310	15279981	21	19.8627	10.0337	15.6894
chr9	18292115	18292292	178	18292199	18	21.9641	12.105	17.7154
chr9	21287975	21288332	358	21288164	186	200.865	26.318	194.018
chr9	22225760	22225939	180	22225852	20	22.671	12.0165	18.3991
chr9	22411404	22411626	223	22411505	15	18.3629	10.6781	14.2506
chr9	35210983	35211160	178	35211062	17	17.5448	9.80072	13.465
chr9	35305197	35305615	419	35305450	107	122.169	26.2454	116.368
chr9	40800686	40800931	246	40800768	19	15.7042	8.1314	11.7068
chr9	42097120	42097324	205	42097231	30	23.786	9.45583	19.4777
chr9	42097875	42098136	262	42098033	40	35.959	12.5744	31.3219
chr9	44537886	44538156	271	44538012	37	34.1753	12.6937	29.582
chr9	44605417	44605601	185	44605471	23	20.4589	9.75768	16.2632
chr9	45300620	45300837	218	45300681	18	19.2462	10.5497	15.0978
chr9	45869208	45869393	186	45869324	26	30.4792	14.7011	25.9792
chr9	50537322	50537517	196	50537400	24	25.2752	12.3007	20.9216
chr9	50548034	50548292	259	50548146	31	33.6758	14.714	29.0953
chr9	56495902	56496079	178	56495983	16	16.6761	9.53342	12.6337
chr9	57956880	57957072	193	57957007	19	18.1197	9.58865	14.0163
chr9	60991451	60991725	275	60991595	24	25.0971	12.1939	20.749
chr9	60999010	60999439	430	60999280	42	38.2317	13.0453	33.5447
chr9	61332317	61332542	226	61332449	22	22.0417	11.0269	17.7894
chr9	61385886	61386063	178	61385977	20	19.1277	9.89912	14.983
chr9	61669984	61670162	179	61670090	22	20.3366	10.0026	16.1449
chr9	62377428	62377660	233	62377582	23	23.387	11.5064	19.0911
chr9	63706408	63706634	227	63706493	24	23.6224	11.3102	19.3192
chr9	65435807	65436005	199	65435880	20	19.9963	10.4239	15.8175
chr9	65461074	65461392	319	65461294	17	17.5448	9.80072	13.465
chr9	73044705	73045031	327	73044890	58	59.2565	17.614	54.2091
chr9	78010804	78011088	285	78010974	40	35.5659	12.3718	30.9404
chr9	78443181	78443407	227	78443266	31	32.888	14.2476	28.3257
chr9	85697028	85697218	191	85697091	21	26.6647	14.0163	22.2717
chr9	87255252	87255532	281	87255394	14	15.8214	9.44941	11.8175
chr9	100643344	100643640	297	100643513	32	34.712	14.9294	30.1062
chr9	105887616	105887807	192	105887747	20	21.8708	11.5461	17.6255
chr9	106373090	106373335	246	106373192	71	70.4602	17.8838	65.2456
chr9	106887182	106887370	189	106887267	30	28.1027	11.833	23.6676
chr9	107554229	107554450	222	107554336	20	16.0735	8.07071	12.0588
chr9	108567422	108567657	236	108567539	29	25.5363	10.7227	21.174
chr9	108808275	108808566	292	108808423	26	26.8112	12.5174	22.4123
chr9	110281169	110281480	312	110281327	33	38.1898	16.5837	33.5032
chr9	113732535	113732717	183	113732624	21	24.5918	12.8505	20.2582
chr9	114731059	114731371	313	114731180	43	47.8179	17.8891	42.9524
chr9	115434834	115435055	222	115434924	31	39.458	18.1262	34.7456
chr9	116145396	116145580	185	116145491	23	25.1791	12.5799	20.8286
chr9	117902333	117902572	240	117902453	32	35.1248	15.1738	30.5091
chr9	119322955	119323154	200	119323011	15	12.3933	7.18068	8.58425
chr9	120959486	120959689	204	120959600	29	30.0815	13.3571	25.5918
chr9	122849148	122849375	228	122849247	24	27.4768	13.6121	23.0596
chr9	123931736	123931955	220	123931826	35	20.3851	6.71517	16.1924
chr9	123936559	123936899	341	123936741	96	87.0355	16.4051	81.6167
chr9	123942194	123942475	282	123942365	30	24.4909	9.82941	20.1601
chr9	124425647	124425824	178	124425702	23	17.692	8.16271	13.6074
chrM	2340	2535	196	2380	54	25.0433	5.64693	20.6968
chrM	3049	3419	371	3155	54	25.0433	5.64693	20.6968
chrM	11053	11300	248	11189	66	28.5246	5.38352	24.0781
chrM	11730	11924	195	11758	58	22.0533	4.63465	17.8009
chrM	13591	13771	181	13686	71	31.8155	5.65584	27.2811
chrX	7376092	7376280	189	7376218	17	17.3876	9.70664	13.3144
chrX	7859257	7859508	252	7859364	51	63.4705	23.1523	58.3553
chrX	13161395	13161645	251	13161492	37	48.0168	20.6904	43.1488
chrX	20658234	20658411	178	20658330	20	23.1012	12.2664	18.8142
chrX	20962094	20962271	178	20962152	15	16.4916	9.64669	12.4591
chrX	56598096	56598334	239	56598244	22	23.7563	12.0558	19.4492
chrX	57304838	57305145	308	57304974	28	31.6246	14.6539	27.0958
chrX	77796269	77796446	178	77796375	16	14.6195	8.29187	10.6769
chrX	87238234	87238555	322	87238398	29	37.4708	17.7075	32.8006
chrX	101600189	101600393	205	101600331	24	29.7179	14.9129	25.239
chrX	105877048	105877277	230	105877152	34	38.0613	16.0934	33.3782
chrX	134059171	134059377	207	134059288	15	18.1264	10.5527	14.0225
chrX	140456455	140456632	178	140456537	20	20.7968	10.9057	16.5888
chrX	143482905	143483195	291	143483058	39	52.1057	22.2099	47.165
chrX	160123275	160123454	180	160123329	19	22.2859	12.0584	18.0255
chrX	167108450	167108642	193	167108519	19	20.106	10.7852	15.9237
chrX	167306508	167306685	178	167306588	15	20.6626	11.8084	16.4591

## Sheet: CD8_IL6_pSTAT3
chr	start	end	length	abs_summit	pileup	-LOG10(pvalue)	fold_enrichment	-LOG10(qvalue)	GAS motif
chr1	20740713	20740859	147	20740787	25	24.7777	11.6566	20.4548	1
chr1	33452790	33452940	151	33452878	21	19.167	9.61539	15.06	1
chr1	33883468	33883621	154	33883527	29	28.4996	12.4249	24.0433	1
chr1	36293578	36293722	145	36293655	60	47.5634	11.7624	42.4221	1
chr1	36296717	36297114	398	36296950	65	51.9132	12.1346	46.6046	1
chr1	36307973	36308291	319	36308172	64	50.6044	11.9004	45.3431	1
chr1	37478541	37478729	189	37478628	35	34.9119	13.8541	30.2342	2
chr1	37544390	37544583	194	37544493	38	36.0691	13.3539	31.3516	2
chr1	37890296	37890419	124	37890395	20	16.3393	8.22723	12.3466	1
chr1	38723690	38723948	259	38723771	26	21.5883	9.4687	17.3864	2
chr1	38771078	38771330	253	38771252	40	40.209	14.8578	35.3436	2
chr1	38777541	38778022	482	38777915	64	61.0696	16.1974	55.4346	2
chr1	40315414	40315815	402	40315502	33	30.3298	12.0205	25.8102	1
chr1	40386296	40386534	239	40386438	35	29.2292	10.7591	24.748	1
chr1	40465593	40465799	207	40465669	33	27.633	10.5606	23.2077	2
chr1	40516197	40516600	404	40516349	45	31.4747	9.09181	26.9138	2
chr1	44042263	44042381	119	44042316	25	25.4005	12.0287	21.0551	1
chr1	46864274	46864569	296	46864462	54	54.0751	16.6088	48.6833	2
chr1	48881522	48881641	120	48881588	25	25.402	12.0296	21.0554	1
chr1	51509753	51509932	180	51509835	42	26.4855	7.77436	22.1013	1
chr1	51514575	51514770	196	51514672	51	36.5168	9.70421	31.782	2
chr1	51525667	51525785	119	51525734	28	22.9821	9.62656	18.725	1
chr1	52053080	52053194	115	52053109	25	20.1654	8.97325	16.019	1
chr1	52113768	52114013	246	52113901	94	101.009	22.4507	94.5266	1
chr1	53889462	53889597	136	53889534	29	26.895	11.4943	22.496	1
chr1	58301282	58301418	137	58301369	26	22.663	10.0784	18.419	1
chr1	58797497	58797666	170	58797562	34	30.6489	11.8443	26.1178	1
chr1	58896133	58896297	165	58896171	19	17.5667	9.25351	13.5234	3
chr1	60833768	60833986	219	60833898	42	40.5742	14.2739	35.6941	1
chr1	60880202	60880441	240	60880287	46	29.4065	8.09368	24.9196	3
chr1	60941735	60941991	257	60941859	54	50.0304	14.6277	44.7907	1
chr1	60975212	60975410	199	60975312	48	43.2104	13.4431	38.2345	1
chr1	61023064	61023251	188	61023158	46	46.7916	16.03	41.6774	1
chr1	61046142	61046323	182	61046224	44	30.3189	8.85391	25.7995	1
chr1	61139860	61139981	122	61139900	32	28.3141	11.2551	23.8641	1
chr1	64617239	64617377	139	64617322	18	15.7371	8.43133	11.772	1
chr1	69554579	69554711	133	69554662	22	18.1925	8.73528	14.1258	1
chr1	73948061	73948223	163	73948166	35	33.5772	13.1004	28.9445	2
chr1	80015610	80015765	156	80015697	32	26.1723	10.1056	21.7989	1
chr1	80639779	80639914	136	80639850	34	23.9481	8.45513	19.6562	1
chr1	80655397	80655580	184	80655484	35	32.4474	12.474	27.8522	2
chr1	82832523	82832786	264	82832633	57	52.6169	14.7921	47.2812	1
chr1	82871934	82872048	115	82871987	26	22.4389	9.95025	18.2039	1
chr1	84823579	84823749	171	84823667	38	36.5597	13.6221	31.823	2
chr1	85937486	85937655	170	85937568	39	37.5879	13.805	32.8155	2
chr1	86006155	86006320	166	86006256	37	31.4867	11.2793	26.9252	1
chr1	88578440	88578591	152	88578513	32	29.2314	11.7626	24.7498	1
chr1	88661273	88661422	150	88661378	22	19.5366	9.52578	15.4164	1
chr1	92080218	92080406	189	92080299	38	38.1324	14.4954	33.3383	1
chr1	93391685	93391844	160	93391773	38	38.0225	14.4338	33.2331	1
chr1	95747352	95747530	179	95747434	21	18.8508	9.42588	14.7567	1
chr1	97781813	97781927	115	97781879	21	20.1036	10.1789	15.9596	2
chr1	106321375	106321758	384	106321574	68	57.5889	13.4845	52.0652	1
chr1	106351678	106351801	124	106351725	30	26.0124	10.6566	21.6451	1
chr1	106515714	106515989	276	106515882	35	31.2346	11.8149	26.6815	1
chr1	106600944	106601153	210	106601040	39	35.6089	12.7429	30.9057	1
chr1	106606957	106607304	348	106607071	65	58.266	14.6423	52.7182	2
chr1	106612662	106613061	400	106612880	77	65.0133	13.8151	59.2595	1
chr1	106617159	106617317	159	106617237	37	21.1536	6.66258	16.9702	1
chr1	126748021	126748260	240	126748164	54	57.3883	18.3272	51.872	2
chr1	127233117	127233515	399	127233272	42	41.0912	14.5516	36.1916	1
chr1	127296781	127297030	250	127296867	27	24.7857	10.9696	20.462	1
chr1	127638054	127638270	217	127638163	38	37.5902	14.1921	32.8171	1
chr1	128548810	128548973	164	128548910	28	25.206	10.8716	20.8679	2
chr1	128611891	128612131	241	128612013	45	44.5148	15.2116	39.4891	1
chr1	130879772	130880077	306	130879900	50	41.2204	11.8909	36.3165	3
chr1	130886546	130886701	156	130886602	27	24.9575	11.0694	20.6275	1
chr1	131022974	131023097	124	131023024	31	20.1265	7.40141	15.9818	1
chr1	131049328	131049542	215	131049417	34	31.4321	12.2742	26.8718	1
chr1	131080802	131080976	175	131080876	49	49.3354	16.1655	44.1214	2
chr1	132264730	132264897	168	132264819	41	41.7021	15.2838	36.7822	1
chr1	133797977	133798151	175	133798067	34	30.8191	11.9372	26.2816	1
chr1	133816230	133816407	178	133816327	37	32.4993	11.8031	27.9023	1
chr1	135579729	135579886	158	135579822	26	26.7691	12.4922	22.3748	2
chr1	136608492	136608709	218	136608603	39	35.4329	12.6502	30.7365	1
chr1	136699230	136699389	160	136699304	26	25.5088	11.7417	21.1583	1
chr1	138190353	138190494	142	138190411	32	27.6098	10.8714	23.1857	2
chr1	138290184	138290349	166	138290275	43	42.3367	14.8323	37.3937	1
chr1	138620250	138620364	115	138620305	23	17.9062	8.283	13.85	1
chr1	142894222	142894380	159	142894302	25	20.2935	9.04505	16.1427	2
chr1	144086283	144086408	126	144086329	22	20.5047	10.1032	16.3451	1
chr1	144316383	144316566	184	144316465	34	30.0695	11.5302	25.5585	1
chr1	153583291	153583405	115	153583361	22	18.5267	8.9303	14.4469	2
chr1	155050277	155050503	227	155050392	56	56.5	17.0353	51.014	1
chr1	155472680	155472861	182	155472793	46	45.1192	15.1393	40.0733	2
chr1	160791410	160791537	128	160791448	27	19.668	8.14427	15.5425	1
chr1	160793894	160794030	137	160793955	34	27.4298	10.1464	23.0124	1
chr1	161674518	161674650	133	161674574	34	25.9232	9.39471	21.5583	1
chr1	161767170	161767554	385	161767435	51	45.5398	13.5399	40.4733	2
chr1	161774796	161774942	147	161774876	31	19.2931	7.02756	15.1817	1
chr1	161779198	161779429	232	161779295	51	41.5504	11.7461	36.6356	1
chr1	164135372	164135730	359	164135440	48	29.8759	7.89113	25.3728	1
chr1	164136706	164136996	291	164136905	42	24.4606	7.02902	20.1494	1
chr1	165722659	165722789	131	165722736	24	20.2646	9.33184	16.1143	1
chr1	165790032	165790185	154	165790112	38	35.6877	13.1468	30.982	1
chr1	167269520	167269655	136	167269572	22	20.4199	10.0524	16.264	1
chr1	171684835	171684965	131	171684928	17	14.6223	8.02855	10.7067	1
chr1	171747562	171747694	133	171747620	19	15.0298	7.73096	11.098	2
chr1	171766803	171766917	115	171766832	24	17.256	7.6558	13.2287	1
chr1	171788641	171788809	169	171788711	29	26.4619	11.2465	22.0788	1
chr1	175631706	175632021	316	175631793	44	42.2271	14.3885	37.2865	1
chr1	177457022	177457202	181	177457106	47	41.9421	13.1687	37.0122	1
chr1	179492948	179493433	486	179493174	28	22.1423	9.17141	17.92	1
chr1	179512003	179512117	115	179512021	17	14.1644	7.75027	10.2673	1
chr1	180390807	180390980	174	180390885	42	38.2024	13.0303	33.4059	1
chr1	182108888	182109023	136	182108963	28	21.9573	9.07242	17.7414	1
chr1	182988531	182988649	119	182988581	24	20.9123	9.70685	16.7381	1
chr1	183180408	183180580	173	183180475	32	30.9881	12.7561	26.4433	1
chr1	183299139	183299493	355	183299332	55	54.4385	16.3982	49.0314	1
chr1	189816435	189816620	186	189816524	28	24.5682	10.5092	20.2524	2
chr1	191095329	191095649	321	191095440	52	39.0508	10.4516	34.2253	2
chr1	191124168	191124513	346	191124278	66	56.3977	13.582	50.9156	2
chr1	191193785	191194045	261	191193938	43	39.2148	13.1954	34.3834	1
chr1	191579573	191579792	220	191579724	25	21.0297	9.46143	16.8511	1
chr10	7118224	7118401	178	7118316	36	31.1092	11.4109	26.5598	1
chr10	8130147	8130405	259	8130282	34	28.0424	10.4603	23.6041	1
chr10	8180514	8180676	163	8180619	32	30.0339	12.2132	25.525	1
chr10	8506265	8506379	115	8506283	21	15.8786	7.68425	11.9085	1
chr10	12812766	12812880	115	12812824	27	22.4898	9.6635	18.2529	2
chr10	13967471	13967665	195	13967560	41	35.8448	12.1757	31.1329	2
chr10	19059501	19059626	126	19059575	27	25.49	11.3798	21.14	1
chr10	19226750	19226895	146	19226838	20	16.5299	8.33995	12.5301	1
chr10	19494541	19494752	212	19494641	40	32.6858	10.9377	28.0823	1
chr10	19504700	19504823	124	19504774	29	20.1101	7.85855	15.9657	1
chr10	19506107	19506425	319	19506198	55	50.9557	14.7136	45.6803	1
chr10	20991654	20991837	184	20991728	32	28.8902	11.5729	24.421	3
chr10	21029028	21029156	129	21029056	19	15.9582	8.28329	11.9846	1
chr10	21358201	21358400	200	21358307	41	39.9545	14.3247	35.098	1
chr10	28518309	28518450	142	28518338	22	11.5602	5.20892	7.79443	1
chr10	28519980	28520114	135	28520010	22	11.8247	5.33395	8.04067	1
chr10	28567190	28567360	171	28567287	45	37.2742	11.5957	32.5128	1
chr10	28567610	28567727	118	28567669	32	22.6012	8.31863	18.3598	1
chr10	28682573	28682702	130	28682627	25	22.6078	10.373	18.366	2
chr10	30746289	30746426	138	30746347	26	21.6566	9.50704	17.4517	1
chr10	39436276	39436440	165	39436366	46	42.9094	13.9985	37.9454	1
chr10	39479409	39479640	232	39479568	24	19.2747	8.76731	15.1638	2
chr10	39486599	39486779	181	39486689	41	36.5884	12.5523	31.851	2
chr10	39493708	39493876	169	39493793	23	19.7107	9.31858	15.5838	1
chr10	40529679	40529855	177	40529766	32	32.6768	13.7328	28.0738	1
chr10	43997388	43997512	125	43997424	25	22.855	10.5178	18.6022	1
chr10	54009547	54009867	321	54009712	63	57.5096	14.962	51.9889	2
chr10	61649081	61649195	115	61649163	20	18.407	9.46372	14.3321	1
chr10	62506413	62506555	143	62506488	36	31.2651	11.4925	26.7107	1
chr10	67598799	67598958	160	67598879	38	37.9133	14.3726	33.1281	1
chr10	68137242	68137384	143	68137318	32	29.6711	12.0087	25.1741	2
chr10	68558481	68558633	153	68558562	31	26.6222	10.6631	22.2333	1
chr10	78063307	78063437	131	78063347	26	24.2065	10.9734	19.9035	1
chr10	78298783	78298964	182	78298879	45	37.4933	11.6974	32.7238	2
chr10	78300200	78300390	191	78300289	53	47.1227	13.6123	41.997	1
chr10	80152969	80153162	194	80153062	59	58.2523	16.7247	52.7051	1
chr10	80696120	80696269	150	80696190	34	26.5923	9.72492	22.2043	1
chr10	81302916	81303066	151	81302990	22	21.2137	10.5287	17.0278	1
chr10	82795416	82795590	175	82795509	44	40.9633	13.7321	36.0679	1
chr10	83004543	83004676	134	83004615	23	21.9598	10.6501	17.7438	1
chr10	88054433	88054580	148	88054515	32	32.904	13.8655	28.2941	1
chr10	89680646	89680764	119	89680689	27	23.4252	10.1892	19.1518	1
chr10	89744843	89744996	154	89744906	29	25.0995	10.4785	20.7652	1
chr10	93042042	93042156	115	93042100	22	19.0172	9.21844	14.9167	1
chr10	93177964	93178157	194	93178066	49	47.1693	15.0466	42.0404	1
chr10	93188577	93188805	229	93188762	22	16.5284	7.78342	12.529	1
chr10	93227828	93228149	322	93227942	53	45.952	13.0814	40.8721	2
chr10	93309750	93309872	123	93309782	21	17.1684	8.42912	13.1443	1
chr10	94021760	94021874	115	94021829	25	21.7502	9.87467	17.542	1
chr10	95144701	95144842	142	95144777	30	23.0594	9.0776	18.7998	1
chr10	95255358	95255491	134	95255418	26	21.5883	9.4687	17.3864	1
chr10	95264955	95265205	251	95265114	55	47.8672	13.3064	42.7136	2
chr10	95416799	95417024	226	95416889	49	51.5087	17.325	46.2133	2
chr10	96238925	96239289	365	96239236	31	21.1207	7.86144	16.9391	1
chr10	96370958	96371295	338	96371085	74	70.6402	16.8976	64.7163	1
chr10	96726940	96727070	131	96727009	35	33.3825	12.9917	28.7565	1
chr10	98745563	98745716	154	98745637	43	41.707	14.4951	36.7863	1
chr10	99379505	99379662	158	99379609	21	16.5568	8.07339	12.556	1
chr10	99447620	99447765	146	99447677	26	21.9342	9.66356	17.7191	1
chr10	108118930	108119101	172	108119003	36	31.5023	11.617	26.9401	2
chr10	111213864	111214421	558	111214318	77	66.8017	14.4632	60.9876	1
chr10	117940765	117940908	144	117940843	22	15.9546	7.4639	11.9813	1
chr10	118407021	118407341	321	118407103	34	31.0785	12.0794	26.5304	1
chr10	118480960	118481190	231	118481042	34	30.1508	11.5741	25.6378	1
chr10	119199896	119200025	130	119199932	24	21.5273	10.0664	17.3271	1
chr10	128303587	128303826	240	128303738	33	29.8968	11.781	25.3927	2
chr10	128645754	128645967	214	128645886	52	47.8988	14.3147	42.7435	2
chr11	4206007	4206205	199	4206116	23	21.2599	10.2324	17.0715	1
chr11	4236629	4236809	181	4236722	37	31.7143	11.396	27.1447	2
chr11	4266292	4266428	137	4266334	28	19.2695	7.68925	15.159	1
chr11	4289364	4289661	298	4289543	58	62.2465	19.1465	56.5725	1
chr11	4339379	4339631	253	4339480	56	43.5263	11.215	38.5398	1
chr11	4497559	4497703	145	4497643	42	35.287	11.5778	30.5962	1
chr11	4826703	4826953	251	4826790	42	42.5134	15.327	37.5644	1
chr11	5297777	5297913	137	5297873	23	17.2318	7.90644	13.2055	1
chr11	5343207	5343354	148	5343256	25	19.6089	8.66378	15.4856	1
chr11	5505884	5506085	202	5505970	56	56.852	17.2127	51.3548	2
chr11	6522933	6523171	239	6523072	45	46.827	16.4639	41.7102	1
chr11	6695147	6695524	378	6695245	27	23.7302	10.3627	19.4465	1
chr11	11519421	11519662	242	11519590	30	26.8006	11.0952	22.4045	2
chr11	11726200	11726343	144	11726279	51	38.7783	10.5906	33.9627	1
chr11	11731563	11731899	337	11731761	43	36.6503	11.9209	31.911	2
chr11	19956706	19956911	206	19956797	58	63.2228	19.6601	57.5215	2
chr11	21102732	21102938	207	21102833	32	26.7989	10.4364	22.4034	1
chr11	21174484	21174736	253	21174680	24	19.7238	9.02201	15.5963	1
chr11	31738103	31738238	136	31738161	26	21.7253	9.5457	17.5174	1
chr11	31739181	31739354	174	31739242	22	17.0863	8.09859	13.0655	1
chr11	34010786	34010952	167	34010852	25	23.3683	10.8198	19.0968	1
chr11	43358810	43359003	194	43358906	30	30.0521	12.9626	25.5423	1
chr11	45856223	45856365	143	45856299	22	17.8078	8.51221	13.7558	1
chr11	46326947	46327087	141	46326994	29	26.5472	11.2952	22.1606	1
chr11	46360289	46360466	178	46360394	45	40.1861	12.9888	35.3212	3
chr11	46403742	46404021	280	46403907	67	61.2055	15.2415	55.5677	2
chr11	46688022	46688136	115	46688091	18	16.1009	8.65209	12.1218	1
chr11	49086887	49087035	149	49086959	29	24.2966	10.0351	19.9907	1
chr11	50304653	50304767	115	50304738	21	16.0985	7.80973	12.1195	1
chr11	51906797	51906913	117	51906871	21	19.5795	9.86326	15.4572	2
chr11	53655214	53655452	239	53655346	30	25.5634	10.4097	21.211	2
chr11	53769813	53770007	195	53769905	44	43.6967	15.1694	38.7034	1
chr11	54428208	54428380	173	54428282	31	28.3081	11.5963	23.8586	1
chr11	54464833	54465134	302	54464988	36	31.3437	11.5337	26.7867	2
chr11	54522573	54522728	156	54522630	24	19.1502	8.69716	15.0444	1
chr11	54568047	54568206	160	54568128	31	26.7732	10.7455	22.3787	2
chr11	54917374	54917610	237	54917477	26	23.611	10.6257	19.3313	3
chr11	57911922	57912039	118	57912020	16	12.4601	6.97436	8.64743	1
chr11	57952746	57952918	173	57952835	48	51.6433	17.8312	46.3432	1
chr11	57966852	57966997	146	57966911	30	28.5512	12.0905	24.0933	1
chr11	58183708	58183866	159	58183789	38	39.8825	15.4885	35.0272	1
chr11	58193568	58193734	167	58193672	37	37.6535	14.6238	32.8778	1
chr11	61120204	61120427	224	61120316	45	44.7333	15.3282	39.701	1
chr11	61142475	61142640	166	61142547	23	22.7174	11.1042	18.4702	3
chr11	61597688	61597874	187	61597774	29	30.8374	13.8058	26.299	1
chr11	62148446	62148908	463	62148669	68	57.9858	13.6377	52.4473	2
chr11	62154563	62154691	129	62154621	27	24.8713	11.0193	20.5446	1
chr11	62184985	62185340	356	62185130	47	43.1828	13.7773	38.2079	1
chr11	62551650	62551794	145	62551703	36	34.6039	13.2974	29.9365	1
chr11	65794926	65795100	175	65795024	49	50.3926	16.7252	45.141	3
chr11	67055048	67055270	223	67055144	63	67.478	19.6681	61.6413	1
chr11	67564297	67564480	184	67564375	36	36.1666	14.1762	31.4453	1
chr11	68451381	68451557	177	68451468	32	25.5756	9.79519	21.2229	1
chr11	68553950	68554276	327	68554081	41	40.2685	14.4953	35.4008	1
chr11	69921713	69921969	257	69921819	52	49.7462	15.2124	44.5178	2
chr11	70084527	70084667	141	70084585	23	22.5212	10.9865	18.2835	1
chr11	70121305	70121491	187	70121388	59	69.3084	22.493	63.4164	1
chr11	77461375	77461541	167	77461456	40	40.6613	15.1096	35.778	2
chr11	77887684	77887951	268	77887850	31	28.1373	11.5004	23.6957	1
chr11	78177153	78177333	181	78177225	42	43.2118	15.7135	38.2355	1
chr11	79076577	79076856	280	79076707	65	69.4335	19.7931	63.5394	1
chr11	83044037	83044203	167	83044116	27	21.3791	9.0527	17.1868	1
chr11	83078046	83078330	285	83078218	61	63.7954	18.6578	58.0787	3
chr11	83639332	83639536	205	83639436	69	60.7253	14.4256	55.0995	2
chr11	86586848	86587176	329	86586950	59	50.5574	13.2436	45.2983	1
chr11	86624351	86624651	301	86624497	127	133.956	23.2875	126.908	1
chr11	86741816	86741964	149	86741869	25	22.0536	10.0503	17.8346	1
chr11	93914594	93914708	115	93914621	21	17.4921	8.619	13.4552	2
chr11	95734705	95734843	139	95734814	21	18.6211	9.28858	14.5379	1
chr11	95748257	95748415	159	95748317	38	36.6597	13.677	31.9201	2
chr11	96018007	96018180	174	96018094	46	49.549	17.5439	44.3261	1
chr11	96455207	96455367	161	96455284	31	30.9817	13.1282	26.4376	1
chr11	97126848	97127247	400	97127110	63	53.6559	13.3472	48.2808	1
chr11	97660117	97660317	201	97660204	62	49.9829	12.1751	44.7452	2
chr11	97661441	97661580	140	97661497	43	29.081	8.57951	24.6055	1
chr11	97793322	97793458	137	97793396	32	31.9111	13.2877	27.3351	1
chr11	98596136	98596314	179	98596224	56	62.9053	20.4009	57.2156	1
chr11	98682351	98682579	229	98682473	56	56.9706	17.2727	51.4686	3
chr11	98944073	98944190	118	98944138	28	18.3183	7.22651	14.248	1
chr11	98948056	98948236	181	98948141	38	30.6814	10.5662	26.1486	1
chr11	99105098	99105284	187	99105173	39	39.06	14.6172	34.2339	1
chr11	99116037	99116368	332	99116211	44	40.4092	13.4489	35.5354	3
chr11	99170908	99171362	455	99171206	36	28.5616	10.119	24.1031	2
chr11	99180161	99180383	223	99180267	36	37.3089	14.8297	32.547	2
chr11	99203681	99203795	115	99203725	20	16.9936	8.61539	12.9762	1
chr11	100844248	100844405	158	100844324	33	28.2946	10.9114	23.846	1
chr11	100939619	100940135	517	100939789	154	159.327	23.2401	151.655	1
chr11	101194708	101195039	332	101194801	39	40.5607	15.4619	35.6809	1
chr11	101448360	101448485	126	101448443	27	28.0353	12.8854	23.5972	1
chr11	106545269	106545424	156	106545352	40	32.6163	10.9043	28.0164	1
chr11	107119998	107120167	170	107120061	31	29.2918	12.1534	24.8091	2
chr11	108170228	108170425	198	108170318	29	26.9835	11.5451	22.5818	1
chr11	108199632	108199746	115	108199696	19	14.0502	7.1582	10.1581	1
chr11	108223221	108223419	199	108223314	44	44.1397	15.4083	39.1273	1
chr11	109417552	109417701	150	109417618	36	31.2651	11.4925	26.7107	1
chr11	109758749	109759020	272	109758809	36	31.9888	11.8742	27.4101	2
chr11	116377085	116377447	363	116377227	102	103.806	20.6392	97.2928	2
chr11	116531747	116531956	210	116531805	21	19.0869	9.5673	14.9838	1
chr11	117321715	117322198	484	117321765	35	21.9019	7.33198	17.688	3
chr11	117871927	117872173	247	117872069	43	44.4947	16.0116	39.4696	2
chr11	117965659	117965781	123	117965712	34	19.1957	6.42143	15.0883	1
chr11	117969149	117969617	469	117969231	57	45.1467	11.5954	40.099	2
chr11	117989898	117990267	370	117990161	34	26.0423	9.45307	21.6739	2
chr11	118222875	118223019	145	118222936	36	23.5316	7.81003	19.2552	2
chr11	118225967	118226103	137	118226017	44	30.8804	9.0799	26.3409	1
chr11	118226300	118226459	160	118226403	31	17.8999	6.42699	13.8443	2
chr11	119133863	119134052	190	119133941	32	29.7608	12.0592	25.2616	1
chr11	120354018	120354252	235	120354171	28	26.0578	11.3614	21.6885	1
chr11	121703654	121703837	184	121703736	22	18.5267	8.9303	14.4469	2
chr12	11265766	11265880	115	11265820	23	20.5305	9.79992	16.3701	1
chr12	12547686	12547910	225	12547800	38	32.7815	11.6158	28.175	2
chr12	15821182	15821390	209	15821294	57	57.7751	17.2748	52.2447	2
chr12	15998424	15998611	188	15998532	35	33.5772	13.1004	28.9445	1
chr12	16171734	16171958	225	16171813	37	33.587	12.3779	28.9534	1
chr12	25189242	25189383	142	25189326	37	33.6741	12.4244	29.038	1
chr12	25864199	25864393	195	25864294	46	52.1468	19.0129	46.8274	1
chr12	26057643	26057889	247	26057784	54	52.2191	15.6829	46.8981	1
chr12	31659248	31659394	147	31659306	48	48.1822	15.9609	43.0143	2
chr12	32201975	32202089	115	32202029	22	17.998	8.62231	13.938	1
chr12	32343585	32343751	167	32343670	49	53.9452	18.6637	48.5593	1
chr12	33170981	33171189	209	33171088	49	40.1005	11.6891	35.2391	2
chr12	35641116	35641326	211	35641217	42	45.3594	16.9225	40.3009	1
chr12	35681975	35682301	327	35682078	33	28.0703	10.7919	23.631	1
chr12	35799395	35799561	167	35799471	20	18.8251	9.71619	14.7322	1
chr12	36039885	36040002	118	36039957	24	19.9903	9.17431	15.8537	1
chr12	36241491	36241608	118	36241536	25	20.8917	9.38289	16.7185	1
chr12	51847892	51848259	368	51848055	63	59.9386	16.0401	54.3391	1
chr12	52031051	52031205	155	52031145	19	15.5106	8.01603	11.5543	1
chr12	69258000	69258142	143	69258055	21	17.6251	8.69737	13.5799	1
chr12	69371597	69371864	268	69371675	30	26.0124	10.6566	21.6451	1
chr12	69416925	69417110	186	69417033	40	28.8264	9.16611	24.36	1
chr12	69419172	69419408	237	69419352	29	19.4082	7.5188	15.293	1
chr12	70826660	70826881	222	70826746	50	50.7226	16.4888	45.4546	1
chr12	73566679	73566833	155	73566759	31	28.6569	11.7929	24.1956	2
chr12	73641245	73641391	147	73641304	33	27.9964	10.7527	23.5593	1
chr12	73742041	73742192	152	73742135	20	16.4023	8.26446	12.4075	1
chr12	73779382	73779539	158	73779467	27	25.2205	11.2224	20.8815	1
chr12	73842387	73842750	364	73842644	79	72.3886	15.9936	66.4312	1
chr12	74804205	74804541	337	74804460	40	41.2447	15.4367	36.3399	1
chr12	75293033	75293205	173	75293123	27	25.5813	11.4332	21.2285	1
chr12	76961202	76961321	120	76961287	25	22.5267	10.3257	18.2881	1
chr12	79897548	79897694	147	79897630	18	16.3283	8.79019	12.3373	2
chr12	79960181	79960339	159	79960272	30	31.4002	13.7564	26.842	1
chr12	80065175	80065356	182	80065276	46	48.372	16.8913	43.1978	2
chr12	83631916	83632039	124	83631938	16	13.9223	7.86549	10.0357	1
chr12	84175598	84175742	145	84175655	24	24.0498	11.566	19.7533	1
chr12	85311687	85311801	115	85311757	18	16.0267	8.60702	12.0507	1
chr12	86686969	86687207	239	86687132	34	33.3514	13.3511	28.7265	2
chr12	86825155	86825299	145	86825226	25	24.286	11.3636	19.9807	1
chr12	91384423	91384624	202	91384527	34	30.8191	11.9372	26.2816	1
chr12	91803593	91803780	188	91803697	33	32.9469	13.5028	28.3351	1
chr12	98270113	98270696	584	98270625	51	40.9913	11.507	36.0948	1
chr12	99326185	99326517	333	99326441	47	34.9049	10.0104	30.2273	1
chr12	99510141	99510412	272	99510267	41	43.7826	16.4545	38.787	2
chr12	100857840	100857974	135	100857896	25	21.9007	9.96169	17.6869	2
chr12	102730429	102730568	140	102730505	19	16.295	8.48536	12.3081	1
chr12	105019314	105019486	173	105019393	40	43.3988	16.6633	38.4159	1
chr12	107139085	107139217	133	107139147	32	30.4072	12.4247	25.8845	1
chr12	107147013	107147409	397	107147306	57	44.7455	11.4376	39.7125	3
chr12	107160688	107160822	135	107160763	24	21.8501	10.2564	17.6382	1
chr12	107560194	107560363	170	107560285	38	39.8825	15.4885	35.0272	1
chr12	107645627	107645745	119	107645670	25	23.635	10.9774	19.3546	1
chr12	117447178	117447375	198	117447261	55	59.2438	18.8775	53.6656	1
chr12	118376582	118376893	312	118376806	52	45.0358	12.9838	39.9922	1
chr12	118423369	118423486	118	118423429	28	23.675	10.0086	19.3932	1
chr13	5666291	5666485	195	5666395	42	39.1116	13.5008	34.2843	1
chr13	5674760	5674950	191	5674854	33	33.2719	13.6904	28.6492	1
chr13	5714137	5714396	260	5714227	64	49.8035	11.6071	44.5727	1
chr13	5714994	5715240	247	5715097	52	36.836	9.60232	32.0904	2
chr13	5767925	5768183	259	5768030	99	91.1624	16.9851	84.8635	1
chr13	5777057	5777219	163	5777113	43	34.9709	11.1238	30.2909	1
chr13	5890125	5890321	197	5890247	44	42.532	14.549	37.5821	2
chr13	6127312	6127579	268	6127406	44	42.3281	14.4416	37.3857	1
chr13	6159787	6159992	206	6159890	42	36.925	12.383	32.1752	2
chr13	9428158	9428281	124	9428213	29	27.9081	12.0797	23.474	2
chr13	9749488	9749603	116	9749537	25	23.0232	10.6166	18.7651	1
chr13	13572310	13572436	127	13572373	25	24.1904	11.3068	19.8883	1
chr13	20162575	20162862	288	20162650	32	24.0549	9.02502	19.7572	1
chr13	20163713	20163870	158	20163740	22	13.7564	6.29017	9.88213	1
chr13	20256692	20256819	128	20256767	24	22.7975	10.8178	18.5473	1
chr13	21385218	21385337	120	21385294	24	21.5273	10.0664	17.3271	1
chr13	21984421	21984713	293	21984629	34	30.905	11.9842	26.3642	1
chr13	23593209	23593387	179	23593302	56	62.1489	19.9895	56.4793	2
chr13	23691965	23692157	193	23692056	45	45.5195	15.7507	40.4549	1
chr13	23761390	23761547	158	23761461	25	24.0019	11.1948	19.708	1
chr13	24604796	24604957	162	24604861	27	26.2427	11.8218	21.8672	1
chr13	24962252	24962480	229	24962373	41	41.7021	15.2838	36.7822	2
chr13	30563473	30563605	133	30563545	33	24.929	9.18298	20.6004	1
chr13	30565108	30565257	150	30565191	34	26.53	9.69395	22.1446	1
chr13	30619410	30619579	170	30619502	40	33.6925	11.4286	29.0558	1
chr13	30702496	30702639	144	30702577	23	20.4529	9.75412	16.2954	1
chr13	30747916	30748030	115	30747997	21	15.5597	7.50341	11.6022	1
chr13	30794062	30794316	255	30794189	40	36.8921	13.0615	32.1434	1
chr13	30865550	30865844	295	30865625	47	42.641	13.5097	37.687	2
chr13	33001378	33001568	191	33001474	48	41.9392	12.8356	37.0096	1
chr13	34002675	34002907	233	34002815	35	29.1576	10.7223	24.6787	2
chr13	36288342	36288477	136	36288414	33	31.9171	12.913	27.3403	1
chr13	36802411	36802660	250	36802570	57	55.6357	16.2192	50.1825	2
chr13	37071373	37071613	241	37071447	27	24.6164	10.8717	20.2987	1
chr13	37793476	37793597	122	37793522	27	24.2046	10.6343	19.9018	1
chr13	38050080	38050205	126	38050171	22	19.8478	9.71079	15.7164	1
chr13	38950497	38950680	184	38950595	29	27.0728	11.5964	22.6684	2
chr13	41367429	41367608	180	41367510	24	21.2149	9.88338	17.0285	1
chr13	41381479	41381689	211	41381612	20	15.6196	7.80524	11.6593	1
chr13	43260755	43260891	137	43260822	30	27.8203	11.6717	23.389	1
chr13	43461314	43461526	213	43461430	34	29.9084	11.4435	25.4039	1
chr13	43775344	43775510	167	43775450	29	14.7226	5.45802	10.8031	1
chr13	43777516	43777692	177	43777606	47	31.2839	8.58907	26.7292	1
chr13	44249209	44249375	167	44249268	25	23.5453	10.9244	19.2682	1
chr13	44469746	44470146	401	44470041	34	30.0695	11.5302	25.5585	2
chr13	44507228	44507373	146	44507301	28	29.5499	13.4176	25.0576	1
chr13	46728056	46728217	162	46728143	27	24.6164	10.8717	20.2987	1
chr13	49241331	49241452	122	49241373	24	19.5287	8.91107	15.4089	1
chr13	51471213	51471390	178	51471301	28	24.8826	10.6873	20.5548	3
chr13	51472702	51472948	247	51472899	22	17.3201	8.23193	13.2904	1
chr13	51776309	51776626	318	51776530	32	29.5819	11.9587	25.0884	2
chr13	51849364	51849525	162	51849444	47	40.5387	12.4984	35.66	2
chr13	51933445	51933573	129	51933516	35	22.1512	7.43648	17.9276	1
chr13	51935978	51936209	232	51936110	31	18.2958	6.59454	14.2259	1
chr13	51936432	51936764	333	51936536	57	46.1829	12.0095	41.0948	2
chr13	51951652	51951896	245	51951787	50	52.0496	17.192	46.735	1
chr13	51970446	51970566	121	51970516	30	23.482	9.29675	19.2068	1
chr13	52168114	52168265	152	52168202	27	26.1457	11.7647	21.7734	1
chr13	52807773	52808128	356	52807898	36	32.6642	12.2354	28.0615	2
chr13	52860388	52860564	177	52860485	60	67.3918	20.9694	61.5588	1
chr13	52914548	52915034	487	52914738	92	85.5737	17.0267	79.3687	1
chr13	56116237	56116369	133	56116308	25	24.3825	11.421	20.0737	1
chr13	56151479	56151639	161	56151577	48	51.242	17.6101	45.9548	1
chr13	63223506	63223748	243	63223652	66	76.5647	23.032	70.5275	1
chr13	63253257	63253469	213	63253368	60	52.9631	13.9604	47.6133	1
chr13	63254019	63254147	129	63254075	35	24.2451	8.34879	19.9411	1
chr13	67269110	67269258	149	67269181	26	26.7691	12.4922	22.3748	1
chr13	67500502	67500668	167	67500569	45	47.5812	16.8807	42.4393	1
chr13	85428372	85428561	190	85428475	64	62.119	16.6752	56.4509	1
chr13	91224533	91224737	205	91224632	28	23.7468	10.0485	19.4617	1
chr13	94794703	94794857	155	94794748	28	23.8917	10.1292	19.6012	1
chr13	95712983	95713161	179	95713057	37	34.1173	12.6624	29.4663	1
chr13	96948499	96948623	125	96948572	30	27.8203	11.6717	23.389	1
chr13	96956340	96956711	372	96956457	45	39.9314	12.8635	35.0753	2
chr13	96968762	96968916	155	96968832	25	22.0536	10.0503	17.8346	1
chr13	97680564	97680842	279	97680702	56	56.0389	16.8042	50.5721	2
chr13	98832554	98832670	117	98832596	18	14.1514	7.47737	10.2555	1
chr13	103955817	103955951	135	103955868	30	27.732	11.6214	23.3037	1
chr13	104286731	104286847	117	104286789	25	20.4889	9.15493	16.33	1
chr13	104419010	104419201	192	104419105	35	33.0955	12.8319	28.4791	2
chr13	104625114	104625247	134	104625179	32	27.5339	10.8303	23.1126	1
chr13	104763401	104763618	218	104763510	25	21.8251	9.91799	17.6139	1
chr13	107573609	107573848	240	107573667	27	21.0136	8.85515	16.8358	1
chr13	107897278	107897491	214	107897378	65	69.0278	19.5904	63.1456	1
chr13	109902959	109903075	117	109903014	25	20.9604	9.422	16.7844	1
chr13	110960264	110960510	247	110960399	62	68.871	20.8333	62.9971	2
chr13	111186997	111187116	120	111187042	22	20.6768	10.2063	16.5118	1
chr13	111249443	111249603	161	111249543	33	32.4222	13.2013	27.8274	2
chr13	111525723	111526037	315	111525889	38	35.5938	13.096	30.8914	2
chr13	111655930	111656089	160	111656019	36	35.9484	14.0524	31.2342	1
chr13	113050245	113050424	180	113050335	26	24.2065	10.9734	19.9035	1
chr14	10398171	10398417	247	10398306	66	68.5081	18.9185	62.6448	1
chr14	16256315	16256436	122	16256371	27	24.3675	10.728	20.0591	1
chr14	18187114	18187266	153	18187198	28	29.5499	13.4176	25.0576	2
chr14	20173027	20173168	142	20173090	36	34.6039	13.2974	29.9365	1
chr14	21853763	21853892	130	21853802	22	19.7689	9.66387	15.6403	2
chr14	25189394	25189614	221	25189478	23	21.3445	10.2828	17.1534	1
chr14	25562599	25562719	121	25562679	21	16.7356	8.17692	12.7281	1
chr14	31433394	31433537	144	31433472	28	27.7734	12.3641	23.3437	1
chr14	48236289	48236494	206	48236403	25	24.0957	11.2505	19.7971	1
chr14	52022325	52022531	207	52022376	31	22.2095	8.38245	17.9841	1
chr14	52022875	52023056	182	52022959	43	35.7532	11.4913	31.0456	1
chr14	55514245	55514363	119	55514302	19	17.5667	9.25351	13.5234	1
chr14	55603973	55604281	309	55604119	108	121.699	25.6199	114.965	1
chr14	56262225	56262420	196	56262315	40	33.7669	11.4653	29.1278	1
chr14	56296550	56296698	149	56296625	43	40.6085	13.9152	35.7273	2
chr14	56325176	56325290	115	56325218	18	15.3907	8.22155	11.4396	1
chr14	70263412	70263680	269	70263466	23	20.4529	9.75412	16.2954	1
chr14	70272330	70272651	322	70272415	59	47.8447	12.1347	42.6915	1
chr14	72753031	72753231	201	72753141	52	49.3435	15.0142	44.1294	1
chr14	72777970	72778378	409	72778317	36	29.6373	10.6551	25.1422	1
chr14	72822327	72822551	225	72822450	60	60.3116	17.3369	54.6985	1
chr14	75182553	75182670	118	75182606	23	15.3426	6.88863	11.3934	1
chr14	78454214	78454331	118	78454287	26	22.9695	10.2545	18.713	1
chr14	79393542	79393676	135	79393592	25	23.4564	10.8718	19.182	1
chr14	105288382	105288523	142	105288468	24	21.607	10.1133	17.4034	2
chr14	115039483	115039632	150	115039562	26	20.133	8.66496	15.988	2
chr14	121823127	121823396	270	121823287	70	68.3226	17.296	62.4619	1
chr14	122567335	122567485	151	122567419	22	17.5604	8.36972	13.521	1
chr14	122726002	122726129	128	122726053	26	23.7778	10.7228	19.492	1
chr15	5238719	5238907	189	5238826	50	40.4383	11.5502	35.5634	1
chr15	5432166	5432345	180	5432264	47	46.369	15.4044	41.2724	3
chr15	5517919	5518109	191	5518009	36	30.8023	11.2513	26.2655	1
chr15	5602072	5602258	187	5602161	26	23.4469	10.5304	19.173	1
chr15	5758642	5759047	406	5758811	40	34.2982	11.7294	29.641	2
chr15	9463564	9463757	194	9463656	44	40.5004	13.4953	35.6235	1
chr15	9569493	9569662	170	9569592	37	21.3684	6.74417	17.177	1
chr15	9570393	9570627	235	9570524	56	40.1196	9.93377	35.2574	1
chr15	9667782	9668044	263	9667933	33	31.3351	12.5833	26.7786	2
chr15	9746660	9746797	138	9746745	25	20.2935	9.04505	16.1427	1
chr15	9870159	9870654	496	9870554	59	46.3993	11.5696	41.3017	2
chr15	11399817	11400000	184	11399905	26	25.5088	11.7417	21.1583	1
chr15	25561407	25561541	135	25561475	22	18.5951	8.97036	14.5126	1
chr15	25884292	25884691	400	25884382	30	26.4791	10.9155	22.095	3
chr15	27625397	27625523	127	27625478	25	22.855	10.5178	18.6022	1
chr15	31542705	31542869	165	31542773	27	23.0557	9.9804	18.7962	1
chr15	44427816	44428046	231	44427946	37	34.7609	13.0115	30.0885	1
chr15	50361876	50362176	301	50362069	30	28.837	12.2554	24.3692	1
chr15	50650340	50650496	157	50650402	30	27.4708	11.473	23.0519	1
chr15	54114204	54114318	115	54114281	19	14.8006	7.5959	10.8784	1
chr15	58685064	58685242	179	58685168	42	44.6997	16.548	39.6688	1
chr15	58749220	58749373	154	58749294	21	19.4121	9.76259	15.2966	1
chr15	59103984	59104115	132	59104044	25	24.0019	11.1948	19.708	1
chr15	59598950	59599111	162	59599023	34	33.3514	13.3511	28.7265	1
chr15	59707708	59707865	158	59707769	25	24.9811	11.778	20.6507	1
chr15	59737314	59737551	238	59737483	32	24.2859	9.14001	19.9807	1
chr15	59737752	59737905	154	59737837	35	27.7347	10.0028	23.3061	1
chr15	61408338	61408670	333	61408467	58	47.6612	12.3341	42.5152	1
chr15	61408722	61408892	171	61408822	68	59.8917	14.39	54.2943	1
chr15	61441876	61442084	209	61442012	31	22.2615	8.40778	18.0344	1
chr15	61546687	61546914	228	61546839	20	15.4496	7.70642	11.496	1
chr15	62169724	62170113	390	62169848	58	43.9083	10.8706	38.9076	3
chr15	62190431	62190613	183	62190544	49	32.6234	8.67905	28.0233	1
chr15	62229623	62229802	180	62229720	28	26.6015	11.6771	22.2129	1
chr15	62268327	62268455	129	62268375	32	24.5809	9.28793	20.2645	1
chr15	62366310	62366512	203	62366396	32	30.3129	12.3711	25.7939	2
chr15	62457103	62457229	127	62457162	25	17.7565	7.66509	13.707	1
chr15	62734997	62735405	409	62735123	46	37.3246	11.3226	32.562	1
chr15	62809366	62809616	251	62809517	48	42.5219	13.1121	37.5726	1
chr15	62821683	62821890	208	62821732	41	22.8303	6.61678	18.5792	1
chr15	62824054	62824436	383	62824144	44	27.8578	7.90583	23.4257	2
chr15	62825068	62825251	184	62825176	51	34.8428	9.08059	30.1678	1
chr15	62833235	62833490	256	62833431	27	19.7207	8.1716	15.5936	2
chr15	64018577	64018691	115	64018654	22	18.8036	9.09271	14.7136	1
chr15	66877877	66878030	154	66877970	33	31.6229	12.746	27.0564	1
chr15	66998263	66998715	453	66998464	45	40.9727	13.3799	36.0771	1
chr15	73153292	73153475	184	73153388	55	51.5318	14.9853	46.2356	1
chr15	74989347	74989539	193	74989444	35	29.891	11.1025	25.3875	1
chr15	75086350	75086693	344	75086460	40	29.7754	9.58504	25.2753	1
chr15	75115365	75115516	152	75115431	27	27.3692	12.4888	22.954	1
chr15	78449297	78449474	178	78449378	57	46.5395	12.1542	41.4359	2
chr15	78449690	78449866	177	78449785	63	54.0557	13.5092	48.6651	1
chr15	78450244	78450429	186	78450316	33	20.4958	7.14211	16.3364	1
chr15	78475594	78475812	219	78475724	31	28.0527	11.4531	23.614	1
chr15	78896204	78896356	153	78896270	32	31.0875	12.813	26.539	1
chr15	79177036	79177174	139	79177121	24	23.9476	11.5048	19.6558	1
chr15	79347451	79347635	185	79347540	31	30.7708	13.0055	26.2349	1
chr15	79893056	79893207	152	79893135	31	23.4684	9.00647	19.1936	1
chr15	79933936	79934051	116	79933982	18	15.3907	8.22155	11.4396	1
chr15	80011294	80011408	115	80011366	24	22.0156	10.3541	17.798	1
chr15	80590819	80590959	141	80590896	44	40.8698	13.6841	35.9767	1
chr15	81534582	81534882	301	81534676	54	53.2917	16.2146	47.9277	2
chr15	81875653	81875878	226	81875802	48	46.7618	15.2198	41.6485	1
chr15	82047575	82047701	127	82047649	32	32.6768	13.7328	28.0738	1
chr15	86028016	86028135	120	86028090	24	24.0512	11.5669	19.7536	1
chr15	86051302	86051443	142	86051390	24	22.8884	10.8719	18.6348	1
chr15	86064985	86065118	134	86065022	20	16.5299	8.33995	12.5301	1
chr15	94090427	94090747	321	94090493	43	38.9491	13.0603	34.1277	2
chr15	94214194	94214333	140	94214263	28	24.5682	10.5092	20.2524	3
chr15	96708080	96708237	158	96708163	39	37.79	13.9155	33.0092	2
chr15	97821348	97821491	144	97821427	31	28.0527	11.4531	23.614	1
chr15	100081203	100081322	120	100081277	26	21.7253	9.5457	17.5174	1
chr15	100461408	100461538	131	100461474	30	24.99	10.0977	20.6589	1
chr15	100461849	100461963	115	100461923	26	20.2516	8.72939	16.1023	1
chr15	100742646	100742823	178	100742733	35	33.001	12.7796	28.3882	1
chr15	101258654	101258805	152	101258710	33	30.8687	12.3211	26.3296	1
chr15	103153051	103153275	225	103153109	26	24.4724	11.1294	20.1603	1
chr16	8823813	8823932	120	8823866	21	20.1036	10.1789	15.9596	2
chr16	10639276	10639545	270	10639423	55	52.4252	15.4121	47.0974	3
chr16	10725185	10725415	231	10725314	51	49.1264	15.2784	43.9231	4
chr16	10772257	10772557	301	10772362	59	48.0589	12.22	42.8971	3
chr16	10814841	10814959	119	10814885	25	23.0232	10.6166	18.7651	1
chr16	10844005	10844439	435	10844253	49	43.1889	13.0976	38.2137	2
chr16	18089175	18089309	135	18089253	25	24.4799	11.479	20.1674	2
chr16	22461153	22461295	143	22461229	29	25.9626	10.9629	21.5966	1
chr16	23130073	23130284	212	23130201	21	17.8979	8.85847	13.8422	1
chr16	23274686	23274861	176	23274761	36	35.8405	13.9913	31.1294	1
chr16	23988496	23988692	197	23988587	47	34.9049	10.0104	30.2273	4
chr16	23988864	23989065	202	23988958	44	31.6786	9.40734	27.1099	1
chr16	24392694	24392837	144	24392782	34	28.7579	10.8326	24.2926	1
chr16	24425051	24425218	168	24425139	56	49.2856	13.6184	44.074	1
chr16	24506917	24507200	284	24507098	66	64.0782	16.8405	58.354	2
chr16	24629305	24629442	138	24629361	30	28.0893	11.8253	23.6492	1
chr16	24659259	24659424	166	24659335	41	41.3602	15.0943	36.4513	1
chr16	27355460	27355642	183	27355534	42	40.0725	14.0065	35.2117	2
chr16	31940699	31940854	156	31940783	35	36.869	14.9813	32.1221	2
chr16	35905959	35906082	124	35906014	23	20.5305	9.79992	16.3701	1
chr16	35919207	35919360	154	35919268	35	32.7215	12.6249	28.1168	2
chr16	35982840	35982988	149	35982927	27	25.2205	11.2224	20.8815	1
chr16	36471829	36471992	164	36471903	30	21.4064	8.24468	17.211	2
chr16	36505967	36506147	181	36506074	34	31.6124	12.3741	27.0462	2
chr16	36572075	36572199	125	36572143	27	25.3096	11.2744	20.967	1
chr16	36709546	36709874	329	36709642	26	22.1475	9.78438	17.9244	2
chr16	38374921	38375094	174	38375003	36	28.1786	9.93155	23.735	2
chr16	38385849	38386106	258	38386010	52	49.7462	15.2124	44.5178	1
chr16	38395396	38395526	131	38395435	36	26.4644	9.11555	22.0813	1
chr16	38678967	38679141	175	38679053	30	25.8609	10.573	21.4982	1
chr16	43655263	43655468	206	43655367	49	49.9159	16.4718	44.6806	1
chr16	43695954	43696108	155	43695997	29	22.7198	9.18695	18.4724	1
chr16	43702265	43702379	115	43702310	26	21.2537	9.28154	17.0659	1
chr16	44210752	44210954	203	44210841	62	69.3267	21.0738	63.4337	1
chr16	44965583	44965743	161	44965651	29	26.1266	11.0558	21.7552	1
chr16	45038656	45039008	353	45038926	70	72.3054	19.1169	66.3501	3
chr16	45332717	45332844	128	45332769	20	14.5512	7.19055	10.6393	1
chr16	49534809	49535018	210	49534915	49	52.4217	17.8221	47.0942	2
chr16	49770447	49770597	151	49770510	37	23.9119	7.75748	19.6211	1
chr16	49775617	49775830	214	49775724	43	28.7935	8.46561	24.3279	1
chr16	49970637	49970879	243	49970739	46	41.6294	13.358	36.7116	2
chr16	50027232	50027346	115	50027279	21	17.2321	8.46642	13.2055	1
chr16	50205047	50205174	128	50205105	29	26.4619	11.2465	22.0788	1
chr16	52129535	52129718	184	52129631	45	43.0541	14.4427	38.0837	1
chr16	55583039	55583299	261	55583137	46	43.389	14.2424	38.4066	2
chr16	55637008	55637133	126	55637086	36	30.5764	11.1345	26.0476	1
chr16	55820236	55820386	151	55820334	34	23.5478	8.2713	19.2702	1
chr16	55948956	55949357	402	55949061	63	57.977	15.1659	52.4397	1
chr16	57585091	57585225	135	57585170	22	17.1441	8.13152	13.1205	1
chr16	57585270	57585485	216	57585381	29	25.406	10.6496	21.0591	3
chr16	58475915	58476083	169	58475991	43	41.2995	14.2788	36.3931	1
chr16	58662024	58662138	115	58662076	17	13.445	7.31559	9.5842	1
chr16	59469896	59470138	243	59470049	43	38.1759	12.671	33.3807	1
chr16	62854145	62854284	140	62854223	29	26.7198	11.3938	22.3272	1
chr16	75855560	75855713	154	75855634	28	24.0385	10.2113	19.743	1
chr16	78198769	78198916	148	78198833	43	36.7273	11.9581	31.9851	1
chr16	78502656	78502787	132	78502704	34	34.5327	14.0281	29.8673	1
chr16	78575284	78575406	123	78575361	30	19.8311	7.48883	15.7005	1
chr16	78577343	78577606	264	78577423	43	32.6413	10.0698	28.0397	1
chr16	81365982	81366185	204	81366078	36	34.0228	12.9756	29.3749	2
chr16	84646222	84646592	371	84646478	45	40.0159	12.905	35.1566	2
chr16	84680728	84680963	236	84680827	43	32.0488	9.81157	27.4683	2
chr16	84703191	84703315	125	84703258	32	26.6569	10.3611	22.2665	1
chr16	91056573	91056759	187	91056645	38	32.55	11.4976	27.952	1
chr16	91373107	91373226	120	91373158	30	28.9338	12.3114	24.4627	1
chr16	91533868	91534063	196	91533981	34	23.4009	8.20441	19.1287	2
chr16	93816544	93816698	155	93816623	21	18.3976	9.15522	14.3231	1
chr16	94724323	94724508	186	94724433	46	45.1192	15.1393	40.0733	2
chr16	95360124	95360379	256	95360292	24	22.4423	10.6067	18.207	1
chr16	95844802	95844927	126	95844866	22	21.4013	10.6415	17.2061	1
chr17	4992026	4992235	210	4992139	54	57.5211	18.3977	51.9997	1
chr17	5406723	5406911	189	5406808	34	34.2004	13.8367	29.547	2
chr17	5668631	5668785	155	5668705	25	22.6078	10.373	18.366	2
chr17	5756140	5756341	202	5756231	51	54.7841	18.236	49.3639	1
chr17	6881321	6881451	131	6881400	23	22.7174	11.1042	18.4702	1
chr17	7877915	7878158	244	7878009	41	33.1717	10.871	28.5525	2
chr17	7888940	7889444	505	7889358	59	48.9363	12.5733	43.7403	1
chr17	7939592	7940027	436	7939681	31	28.2224	11.5482	23.7765	1
chr17	12165291	12165667	377	12165405	33	27.7771	10.6366	23.3474	1
chr17	12205830	12206049	220	12205936	50	54.9922	18.7949	49.5666	1
chr17	12758123	12758298	176	12758204	36	31.7435	11.7442	27.1721	1
chr17	21652684	21652825	142	21652763	30	32.26	14.266	27.6717	1
chr17	26589096	26589365	270	26589256	52	54.3905	17.5934	48.9855	4
chr17	26715570	26715798	229	26715673	45	44.1918	15.0401	39.1772	1
chr17	27826016	27826159	144	27826101	37	31.337	11.2028	26.7802	1
chr17	28257040	28257231	192	28257133	25	24.1904	11.3068	19.8883	1
chr17	29395462	29395719	258	29395611	72	59.84	13.2534	54.244	2
chr17	29499680	29499810	131	29499744	44	21.6777	5.82336	17.4718	2
chr17	29499938	29500087	150	29500026	55	31.3594	7.24685	26.802	1
chr17	29500713	29501072	360	29500871	149	141.374	19.3823	134.214	1
chr17	31073929	31074060	132	31073992	25	22.1309	10.0951	17.9091	1
chr17	32067631	32067802	172	32067729	45	51.1014	18.8718	45.821	2
chr17	34836779	34836996	218	34836925	32	32.6768	13.7328	28.0738	1
chr17	35205208	35205663	456	35205414	75	68.2232	15.5881	62.3636	2
chr17	35301674	35301891	218	35301765	48	56.0064	20.2941	50.5408	1
chr17	36001944	36002097	154	36001993	18	13.7107	7.2161	9.83847	1
chr17	44536627	44536827	201	44536721	28	24.4143	10.4223	20.1045	1
chr17	45332668	45332782	115	45332755	22	19.0172	9.21844	14.9167	2
chr17	45555565	45555682	118	45555613	26	26.0154	12.0428	21.648	1
chr17	45626841	45626963	123	45626892	27	25.7662	11.5416	21.4071	2
chr17	47598370	47598533	164	47598458	30	28.2719	11.93	23.824	1
chr17	48293635	48293754	120	48293709	21	15.4562	7.44501	11.5021	1
chr17	48300927	48301063	137	48301003	24	19.4008	8.83861	15.2858	2
chr17	50097947	50098129	183	50098047	46	46.1046	15.6614	41.0192	1
chr17	50525080	50525319	240	50525169	56	57.0897	17.3331	51.5833	1
chr17	50729678	50729959	282	50729863	28	25.5391	11.0624	21.1879	2
chr17	51854816	51854942	127	51854890	23	20.1488	9.5751	16.0031	2
chr17	52076824	52077184	361	52077011	95	100.253	21.7416	93.793	1
chr17	52151403	52151548	146	52151475	39	29.6031	9.77159	25.1088	1
chr17	52162343	52163250	908	52162739	90	70.9692	12.7228	65.0405	1
chr17	64332999	64333182	184	64333081	39	37.79	13.9155	33.0092	1
chr17	65939807	65940016	210	65939903	24	21.5273	10.0664	17.3271	2
chr17	71257244	71257363	120	71257314	22	21.1219	10.4736	16.9402	1
chr17	71485848	71485997	150	71485916	33	30.8687	12.3211	26.3296	1
chr17	72822057	72822384	328	72822302	31	27.6385	11.2222	23.2129	1
chr17	73918980	73919226	247	73919136	47	48.5481	16.566	43.3674	1
chr17	78271395	78271705	311	78271559	26	17.971	7.52613	13.9119	2
chr17	84332950	84333130	181	84333035	36	30.6513	11.1732	26.1197	1
chr17	84405875	84405989	115	84405945	21	17.3611	8.54203	13.3292	1
chr17	86962526	86962679	154	86962598	43	38.2601	12.7131	33.4611	1
chr18	3281061	3281229	169	3281145	46	45.3337	15.2523	40.2769	1
chr18	4278501	4278675	175	4278576	41	42.169	15.544	37.2305	1
chr18	4366659	4367007	349	4366848	47	44.2187	14.2964	39.2026	1
chr18	11791831	11792023	193	11791913	23	21.6033	10.4371	17.4001	1
chr18	12584941	12585240	300	12585107	48	46.5522	15.1118	41.4475	1
chr18	12611227	12611430	204	12611322	30	29.4295	12.5991	24.9417	1
chr18	12941886	12942020	135	12941969	25	24.0019	11.1948	19.708	1
chr18	14613508	14613757	250	14613597	46	45.4419	15.3094	40.3796	2
chr18	14782969	14783119	151	14783044	35	33.1905	12.8848	28.5707	1
chr18	20982525	20982762	238	20982613	37	38.837	15.301	34.0203	1
chr18	24121813	24121978	166	24121891	32	30.8895	12.6996	26.3492	1
chr18	24619482	24619653	172	24619574	28	27.0753	11.9538	22.6706	1
chr18	32990569	32990702	134	32990632	37	26.7271	8.98027	22.3345	1
chr18	32992745	32992890	146	32992813	39	26.8847	8.56806	22.4861	1
chr18	33084846	33085047	202	33084943	41	33.7994	11.1702	29.1589	1
chr18	36415552	36415666	115	36415601	24	20.0582	9.21319	15.9184	1
chr18	37910286	37910442	157	37910354	33	32.9469	13.5028	28.3351	1
chr18	40308129	40308329	201	40308234	30	28.9338	12.3114	24.4627	1
chr18	41979664	41979816	153	41979746	23	19.9271	9.4451	15.7925	1
chr18	42274970	42275088	119	42275022	28	25.7094	11.1603	21.3521	1
chr18	49986781	49987006	226	49986890	56	60.5668	19.1404	54.9459	1
chr18	50009043	50009203	161	50009127	26	23.5287	10.5779	19.2523	1
chr18	50078157	50078355	199	50078245	30	28.1803	11.8774	23.7362	2
chr18	54921950	54922309	360	54922212	65	56.9636	14.1026	51.4622	1
chr18	65322529	65322696	168	65322607	32	27.763	10.9544	23.3338	1
chr18	65381894	65382201	308	65381956	31	29.2918	12.1534	24.8091	2
chr18	65395409	65395661	253	65395523	45	43.3574	14.6009	38.3765	1
chr18	67134183	67134384	202	67134313	27	23.8079	10.407	19.5213	1
chr18	67696017	67696137	121	67696103	32	18.3897	6.44909	14.3162	1
chr18	67699602	67699771	170	67699681	77	70.2575	15.7751	64.3478	1
chr18	68829077	68829387	311	68829232	64	61.4843	16.3852	55.8352	1
chr18	70530485	70530739	255	70530647	52	46.8997	13.8417	41.7798	2
chr18	75478890	75479009	120	75478975	22	17.8707	8.5486	13.8162	1
chr18	79064136	79064403	268	79064255	67	66.5507	17.6006	60.7423	1
chr18	79297700	79297851	152	79297774	37	30.0547	10.5585	25.5447	2
chr18	79459621	79459735	115	79459680	27	22.3529	9.5874	18.1224	4
chr18	80616259	80616405	147	80616347	31	26.3991	10.5419	22.0185	1
chr18	81319667	81319814	148	81319744	32	31.0875	12.813	26.539	1
chr18	82509340	82509467	128	82509419	16	11.9388	6.66014	8.14921	1
chr18	84680609	84680759	151	84680669	36	33.3729	12.6194	28.7478	2
chr18	84685831	84686047	217	84685941	58	59.5368	17.755	53.9478	2
chr18	84872501	84872619	119	84872533	23	18.9583	8.88231	14.8601	1
chr18	89223009	89223163	155	89223068	36	31.0318	11.3706	26.4859	1
chr19	4753979	4754099	121	4754046	21	19.0869	9.5673	14.9838	1
chr19	4994191	4994319	129	4994237	31	28.1373	11.5004	23.6957	1
chr19	5846628	5846886	259	5846785	57	49.1293	13.239	43.9258	1
chr19	6018182	6018369	188	6018270	37	36.4501	13.945	31.7179	1
chr19	7560144	7560273	130	7560206	29	28.8069	12.605	24.3408	1
chr19	8984637	8984754	118	8984690	23	20.6877	9.89283	16.5216	2
chr19	10781787	10781951	165	10781875	24	20.3345	9.37207	16.1817	1
chr19	10880763	10880911	149	10880833	27	24.7857	10.9696	20.462	1
chr19	11093406	11093646	241	11093528	62	66.1595	19.4295	60.3672	1
chr19	12796746	12796918	173	12796835	36	29.9197	10.7982	25.4147	1
chr19	16130102	16130238	137	16130185	29	27.9081	12.0797	23.474	2
chr19	16222345	16222485	141	16222379	22	18.7335	9.05155	14.6463	1
chr19	21737528	21737793	266	21737703	31	24.8773	9.73088	20.5501	1
chr19	21913885	21914019	135	21913908	18	14.3826	7.61523	10.4773	1
chr19	29391388	29391536	149	29391455	32	29.1453	11.7146	24.6674	1
chr19	29400625	29400785	161	29400695	34	33.7694	13.5896	29.13	1
chr19	29887618	29887837	220	29887750	45	46.4611	16.263	41.3598	1
chr19	30163116	30163253	138	30163162	20	18.8251	9.71619	14.7322	2
chr19	32267577	32267727	151	32267655	34	22.5995	7.8449	18.3583	2
chr19	32596542	32596679	138	32596620	23	22.7174	11.1042	18.4702	2
chr19	34217223	34217376	154	34217302	32	30.8895	12.6996	26.3492	3
chr19	34290424	34290648	225	34290553	44	40.7767	13.6364	35.8869	1
chr19	36184439	36184563	125	36184512	26	24.0329	10.8718	19.738	1
chr19	36378647	36378893	247	36378736	40	32.2059	10.7078	27.62	2
chr19	36477205	36477356	152	36477279	33	27.8498	10.675	23.4177	1
chr19	40589439	40589589	151	40589501	23	19.6397	9.27715	15.5152	1
chr19	44388059	44388210	152	44388141	22	19.0895	9.26112	14.9853	2
chr19	47511419	47511542	124	47511479	22	19.8478	9.71079	15.7164	1
chr19	53281909	53282208	300	53282100	33	26.4688	9.95608	22.0854	1
chr19	53434032	53434270	239	53434143	52	53.522	17.1355	48.1517	1
chr19	53536842	53537018	177	53536947	50	45.1432	13.6894	40.0959	1
chr19	53792387	53792539	153	53792451	41	40.3745	14.553	35.5025	1
chr19	58358075	58358321	247	58358244	29	25.2517	10.5634	20.9119	1
chr19	59905779	59905972	194	59905876	38	36.6597	13.677	31.9201	1
chr19	61227222	61227378	157	61227294	26	25.4103	11.6833	21.0631	1
chr2	6592340	6592551	212	6592406	26	15.236	6.1955	11.291	1
chr2	6594322	6594612	291	6594428	45	32	9.30327	27.4211	2
chr2	8865551	8865745	195	8865643	32	27.3834	10.7492	22.9678	1
chr2	9578054	9578351	298	9578231	32	27.3089	10.7091	22.8958	2
chr2	9616263	9616482	220	9616359	37	37.7678	14.6888	32.9875	1
chr2	11169990	11170239	250	11170170	57	54.2784	15.5684	48.8791	2
chr2	11620303	11620440	138	11620349	48	28.8152	7.52862	24.349	2
chr2	11626011	11626179	169	11626091	47	38.0163	11.3435	33.2281	1
chr2	11629716	11629901	186	11629792	28	19.461	7.78419	15.3434	2
chr2	11645377	11645596	220	11645499	34	20.9364	7.12831	16.7612	2
chr2	11651545	11651774	230	11651648	52	32.1072	7.94662	27.5248	2
chr2	11655125	11655482	358	11655255	79	61.1333	12.0364	55.4963	2
chr2	13413606	13413799	194	13413695	59	58.7001	16.942	53.1404	1
chr2	13559710	13559992	283	13559846	66	53.3047	12.3971	47.9403	2
chr2	22680012	22680368	357	22680168	76	65.8009	14.3697	60.0229	1
chr2	22680549	22680725	177	22680649	41	26.0558	7.80451	21.6868	1
chr2	22721788	22721902	115	22721856	15	12.755	7.40281	8.92232	1
chr2	30595250	30595438	189	30595331	52	57.6681	19.3678	52.1406	1
chr2	31060826	31060951	126	31060889	30	23.857	9.49319	19.5682	1
chr2	32078745	32078879	135	32078802	25	22.2088	10.1404	17.9836	1
chr2	32493399	32493663	265	32493496	29	24.5821	10.1919	20.2653	1
chr2	34938917	34939088	172	34938994	28	29.429	13.3456	24.9416	1
chr2	35016219	35016574	356	35016439	69	68.8565	17.9051	62.9838	1
chr2	35299433	35299596	164	35299529	22	19.6134	9.57137	15.4898	1
chr2	35416531	35416680	150	35416601	22	18.664	9.01077	14.5793	1
chr2	38471836	38472148	313	38472025	45	36.9152	11.43	32.1659	2
chr2	38536409	38536716	308	38536498	47	46.1534	15.2915	41.0664	1
chr2	43753427	43753554	128	43753495	30	27.131	11.2809	22.7238	2
chr2	44166086	44166209	124	44166135	23	19.7107	9.31858	15.5838	2
chr2	44886572	44887077	506	44886659	54	47.1976	13.3236	42.0682	1
chr2	44981835	44981955	121	44981907	21	17.4921	8.619	13.4552	1
chr2	52310744	52310943	200	52310829	51	48.1199	14.779	42.9543	1
chr2	52319262	52319460	199	52319354	41	34.8275	11.6699	30.1531	1
chr2	57268873	57269009	137	57268905	23	20.2239	9.61924	16.0755	1
chr2	58169212	58169374	163	58169301	30	24.5775	9.87576	20.2612	2
chr2	58187724	58188070	347	58187857	62	50.5533	12.3955	45.2946	2
chr2	58194403	58194545	143	58194440	27	19.9883	8.31107	15.8521	1
chr2	59339787	59340113	327	59339868	67	73.7988	21.1213	67.8127	2
chr2	60370273	60370427	155	60370334	23	18.828	8.80734	14.7346	1
chr2	60700182	60700296	115	60700230	19	16.4339	8.56898	12.4382	1
chr2	62331943	62332168	226	62332036	35	30.6655	11.5108	26.1333	1
chr2	68336331	68336445	115	68336381	20	16.9257	8.57493	12.9106	1
chr2	68412678	68412818	141	68412733	22	16.915	8.00139	12.9008	1
chr2	68412911	68413031	121	68412990	22	16.8587	7.96951	12.8463	1
chr2	68434664	68435025	362	68434920	61	54.055	14.115	48.6645	3
chr2	70845095	70845298	204	70845184	27	22.5589	9.70201	18.319	1
chr2	73540444	73540563	120	73540521	18	14.2661	7.54567	10.365	1
chr2	75685540	75685809	270	75685640	72	67.8671	16.4045	62.0151	1
chr2	75880679	75880826	148	75880751	35	30.1956	11.2623	25.6812	2
chr2	75892045	75892260	216	75892155	54	52.324	15.7345	46.9995	1
chr2	76215022	76215170	149	76215088	35	31.1519	11.7705	26.6011	1
chr2	79698298	79698445	148	79698356	32	28.3141	11.2551	23.8641	2
chr2	80745958	80746072	115	80745996	24	20.3345	9.37207	16.1817	2
chr2	90542955	90543260	306	90543095	53	45.79	13.0089	40.7155	2
chr2	90563471	90563714	244	90563578	28	22.9821	9.62656	18.725	1
chr2	90676193	90676376	184	90676238	27	19.0068	7.80488	14.9073	1
chr2	93461287	93461443	157	93461367	39	36.2413	13.0783	31.5171	1
chr2	101209261	101209412	152	101209345	35	32.6296	12.5742	28.0286	1
chr2	101756125	101756265	141	101756204	21	15.5078	7.4741	11.552	1
chr2	101810946	101811162	217	101811053	60	59.625	17.0035	54.0339	3
chr2	102382666	102382785	120	102382726	26	22.1475	9.78438	17.9244	1
chr2	102701476	102701649	174	102701575	26	24.7452	11.29	20.4231	1
chr2	103568825	103568989	165	103568910	44	37.8742	12.1918	33.0903	1
chr2	103569809	103570039	231	103569980	25	16.2518	6.89381	12.267	1
chr2	104562244	104562362	119	104562282	21	19.4954	9.81267	15.3768	1
chr2	104848647	104848846	200	104848749	47	45.3146	14.8561	40.2589	1
chr2	117018534	117018654	121	117018589	23	20.3759	9.70874	16.2211	1
chr2	117342931	117343062	132	117342977	33	28.8334	11.2008	24.3661	1
chr2	117441141	117441266	126	117441216	33	29.7275	11.6879	25.2292	1
chr2	122164404	122164529	126	122164461	26	21.3197	9.31838	17.1293	1
chr2	126464416	126464595	180	126464500	36	31.7435	11.7442	27.1721	1
chr2	126920488	126920645	158	126920551	43	45.3615	16.4948	40.3027	1
chr2	128221806	128221980	175	128221890	32	31.5962	13.1056	27.0304	2
chr2	128250934	128251048	115	128251004	21	18.4714	9.19925	14.3941	1
chr2	131292237	131292380	144	131292321	24	22.184	10.4537	17.9596	1
chr2	131885919	131886071	153	131885984	30	26.4791	10.9155	22.095	1
chr2	139839920	139840040	121	139839974	24	20.1953	9.29195	16.048	1
chr2	140042196	140042336	141	140042270	28	22.7825	9.51756	18.5329	1
chr2	150362630	150362830	201	150362742	21	20.1036	10.1789	15.9596	1
chr2	152349799	152350109	311	152349886	27	24.5328	10.8233	20.2184	2
chr2	152789525	152789785	261	152789683	63	61.3004	16.6645	55.6607	3
chr2	152830252	152830391	140	152830330	40	33.0379	11.1081	28.4234	1
chr2	153238051	153238181	131	153238113	24	19.2122	8.7321	15.104	1
chr2	153292412	153292782	371	153292692	45	41.8892	13.8429	36.962	2
chr2	154658005	154658216	212	154658090	46	41.9861	13.5349	37.0543	2
chr2	154659754	154659917	164	154659812	36	29.2922	10.4816	24.8094	1
chr2	155050869	155051100	232	155050952	36	33.9282	12.9235	29.2831	1
chr2	157134496	157134675	180	157134604	39	33.0069	11.4058	28.3938	2
chr2	158175167	158175373	207	158175251	42	39.9739	13.9542	35.1162	1
chr2	160426833	160426972	140	160426906	22	20.2526	9.9524	16.1031	1
chr2	164521767	164522001	235	164521897	29	28.4996	12.4249	24.0433	1
chr2	166000336	166000527	192	166000417	36	35.7334	13.9307	31.0266	1
chr2	166655783	166655988	206	166655895	30	27.0476	11.2339	22.6438	1
chr2	167505331	167505494	164	167505415	25	23.2809	10.7683	19.0141	1
chr2	168491896	168492239	344	168492101	63	60.3498	16.2272	54.7358	1
chr2	168532487	168532657	171	168532555	33	30.9607	12.3726	26.4181	1
chr2	172401564	172401678	115	172401621	27	22.1508	9.47546	17.9272	1
chr2	173218870	173219091	222	173218984	62	65.0987	18.8934	59.3421	2
chr2	173452290	173452494	205	173452413	54	49.6552	14.4509	44.4288	2
chr2	180249094	180249209	116	180249169	21	20.1036	10.1789	15.9596	2
chr3	8845824	8846133	310	8845951	29	27.3447	11.7532	22.9305	3
chr3	19247057	19247195	139	19247109	32	31.9111	13.2877	27.3351	1
chr3	19458571	19458929	359	19458819	38	30.2162	10.3407	25.7014	4
chr3	21965658	21965865	208	21965737	46	37.8187	11.5465	33.0366	1
chr3	30949479	30949734	256	30949577	44	36.5866	11.5785	31.8494	1
chr3	30965821	30966261	441	30966032	59	54.0916	14.782	48.699	1
chr3	32421809	32421923	115	32421854	28	24.3381	10.3794	20.0312	1
chr3	35754732	35754986	255	35754885	37	32.1802	11.6368	27.5952	1
chr3	35764772	35764935	164	35764840	43	41.1991	14.2257	36.2958	1
chr3	37299671	37299962	292	37299775	30	24.9202	10.06	20.5919	1
chr3	51341410	51341524	115	51341464	18	14.3241	7.58029	10.4209	1
chr3	51745067	51745334	268	51745204	75	76.1627	18.9384	70.1322	1
chr3	51758297	51758462	166	51758375	34	30.9915	12.0316	26.4463	1
chr3	52270570	52270855	286	52270786	32	22.6012	8.31863	18.3598	1
chr3	52555132	52555349	218	52555238	76	83.8	22.101	77.6289	1
chr3	53580688	53580894	207	53580780	23	20.5305	9.79992	16.3701	2
chr3	59118329	59118514	186	59118437	57	49.2102	13.2738	44.0031	2
chr3	63905228	63905369	142	63905297	30	29.6335	12.7179	25.1389	1
chr3	69004375	69004493	119	69004439	25	24.4799	11.479	20.1674	1
chr3	69182526	69182694	169	69182583	30	27.2997	11.3761	22.887	2
chr3	69440928	69441042	115	69440985	20	15.5625	7.77202	11.6044	2
chr3	83791387	83791542	156	83791454	36	34.7031	13.3526	30.0317	2
chr3	84065828	84066047	220	84065914	46	39.3103	12.238	34.4748	1
chr3	84069083	84069223	141	84069158	31	22.1577	8.35727	17.9339	1
chr3	86214381	86214581	201	86214442	42	45.6305	17.077	40.5616	1
chr3	87529661	87529803	143	87529724	32	30.7916	12.6437	26.2549	1
chr3	88454111	88454280	170	88454186	41	41.7021	15.2838	36.7822	2
chr3	88510232	88510480	249	88510333	67	68.8013	18.6557	62.9298	1
chr3	89228416	89228676	261	89228526	49	44.5771	13.7608	39.5499	1
chr3	89730662	89730808	147	89730719	31	28.5688	11.7431	24.1098	1
chr3	89864324	89864502	179	89864395	32	31.4928	13.0461	26.9309	2
chr3	90503976	90504142	167	90504043	24	18.3226	8.23588	14.2519	1
chr3	93572302	93572453	152	93572365	30	30.8206	13.4141	26.2829	1
chr3	95638259	95638442	184	95638361	27	26.2427	11.8218	21.8672	1
chr3	95669096	95669236	141	95669186	35	28.5295	10.4016	24.0722	1
chr3	95674319	95674520	202	95674394	51	47.3488	14.4024	42.2151	1
chr3	95957366	95957480	115	95957432	20	17.2712	8.7811	13.2431	1
chr3	96071138	96071316	179	96071216	40	39.9875	14.735	35.1295	1
chr3	97930119	97930366	248	97930264	59	50.9608	13.4138	45.685	2
chr3	100443939	100444136	198	100444051	30	27.732	11.6214	23.3037	1
chr3	101228938	101229160	223	101229048	56	53.4534	15.5398	48.0852	1
chr3	101273046	101273299	254	101273190	56	52.4578	15.0674	47.1279	2
chr3	103639654	103639784	131	103639716	23	16.9654	7.75946	12.9491	1
chr3	104819988	104820177	190	104820086	37	32.4189	11.7611	27.8245	1
chr3	105059994	105060112	119	105060041	19	16.8668	8.83002	12.8536	1
chr3	105959229	105959351	123	105959297	28	24.646	10.5531	20.3271	1
chr3	106078985	106079108	124	106079035	23	22.1433	10.7599	17.9208	1
chr3	107048014	107048194	181	107048095	43	41.0992	14.173	36.1994	1
chr3	108718292	108718596	305	108718350	33	27.9964	10.7527	23.5593	1
chr3	115715528	115715710	183	115715630	24	18.7272	8.46024	14.6404	2
chr3	115761373	115761634	262	115761480	46	41.107	13.101	36.2061	1
chr3	115857854	115858003	150	115857934	35	29.4463	10.8712	24.9573	1
chr3	121570748	121570874	127	121570825	25	22.2874	10.1861	18.0591	1
chr3	122924243	122924391	149	122924319	23	22.2364	10.8157	18.0099	1
chr3	127875654	127875779	126	127875695	21	15.8786	7.68425	11.9085	1
chr3	128081156	128081277	122	128081213	24	20.1265	9.25241	15.9818	2
chr3	131169260	131169494	235	131169299	26	22.5878	10.0353	18.347	2
chr3	133437043	133437287	245	133437134	44	46.4074	16.6543	41.3095	1
chr3	135629117	135629296	180	135629214	28	22.9152	9.58995	18.6601	2
chr3	135711694	135712001	308	135711829	64	62.3341	16.7742	56.6582	1
chr3	135720930	135721315	386	135721201	58	48.8601	12.8275	43.6677	1
chr3	137821062	137821255	194	137821107	32	28.4761	11.3441	24.0205	2
chr3	139073819	139073998	180	139073897	37	34.5742	12.9098	29.9081	1
chr3	142496579	142496874	296	142496698	54	50.3162	14.7631	45.067	1
chr3	142530100	142530339	240	142530236	46	44.1832	14.6509	39.1691	2
chr3	142578428	142578603	176	142578518	34	33.5588	13.4693	28.9272	2
chr3	149305502	149305690	189	149305582	26	23.2055	10.3906	18.9411	1
chr3	152762486	152762602	117	152762555	28	20.5821	8.35133	16.4202	2
chr3	157938770	157938932	163	157938854	25	24.1904	11.3068	19.8883	1
chr4	8906863	8907220	358	8907052	55	48.1988	13.4535	43.0299	1
chr4	9026414	9026680	267	9026590	33	29.7275	11.6879	25.2292	2
chr4	9115973	9116186	214	9116032	21	18.5459	9.2437	14.4654	2
chr4	9605459	9605689	231	9605570	43	44.4947	16.0116	39.4696	2
chr4	11419871	11420016	146	11419953	25	24.4799	11.479	20.1674	1
chr4	16015709	16015878	170	16015789	27	24.6164	10.8717	20.2987	1
chr4	32291482	32291737	256	32291633	45	37.9396	11.9063	33.1532	2
chr4	32319686	32320187	502	32319837	51	47.7307	14.5883	42.5817	1
chr4	32343940	32344114	175	32344030	28	23.5329	9.92981	19.2562	1
chr4	33338061	33338179	119	33338138	23	20.8476	9.98752	16.6761	1
chr4	33791608	33791722	115	33791674	21	19.167	9.61539	15.06	1
chr4	35130537	35130669	133	35130608	27	28.1519	12.9549	23.7089	1
chr4	40823741	40823930	190	40823846	18	15.2566	8.14053	11.3108	1
chr4	41241174	41241339	166	41241275	25	22.3665	10.2322	18.1341	1
chr4	43972048	43972295	248	43972135	37	32.3389	11.7194	27.7474	1
chr4	43973428	43973551	124	43973490	26	19.5605	8.35655	15.439	1
chr4	44963175	44963332	158	44963265	40	40.0979	14.7961	35.2367	2
chr4	47847062	47847400	339	47847158	30	24.7134	9.94865	20.3921	1
chr4	53012208	53012336	129	53012278	27	24.9575	11.0694	20.6275	1
chr4	53118664	53118823	160	53118742	19	16.5044	8.61141	12.5058	1
chr4	55443563	55443715	153	55443616	34	31.9803	12.5786	27.4022	2
chr4	63668394	63668564	171	63668495	36	36.3881	14.3023	31.6579	1
chr4	63842340	63842529	190	63842422	40	42.35	16.0627	37.4062	1
chr4	63875580	63875705	126	63875656	29	23.9495	9.84575	19.6573	1
chr4	82848867	82849021	155	82848941	30	27.8203	11.6717	23.389	1
chr4	87984475	87984665	191	87984568	57	49.1293	13.239	43.9258	2
chr4	89388274	89388399	126	89388340	27	23.202	10.0629	18.938	1
chr4	89393293	89393441	149	89393392	24	19.5933	8.94775	15.4704	1
chr4	95303435	95303704	270	95303541	59	64.1273	19.6915	58.4019	1
chr4	95482347	95482540	194	95482443	47	49.0401	16.8332	43.8394	2
chr4	95686771	95686919	149	95686841	26	21.3862	9.35551	17.193	1
chr4	95708083	95708470	388	95708254	65	63.8053	17.083	58.0868	1
chr4	97995950	97996103	154	97996030	31	25.6144	10.1202	21.2607	1
chr4	101349578	101349720	143	101349650	32	32.7899	13.7989	28.1827	1
chr4	102104625	102104793	169	102104715	29	27.3447	11.7532	22.9305	1
chr4	102515037	102515157	121	102515098	26	20.5542	8.89475	16.393	2
chr4	102711719	102712039	321	102711892	47	43.0914	13.7319	38.1204	2
chr4	102989494	102989798	305	102989626	46	37.3246	11.3226	32.562	1
chr4	107803913	107804111	199	107804015	29	28.399	12.366	23.9459	1
chr4	108590329	108590480	152	108590413	27	24.7007	10.9204	20.38	1
chr4	109102669	109102822	154	109102711	32	24.701	9.34844	20.3802	1
chr4	116053770	116053915	146	116053822	28	23.2541	9.77583	18.9882	1
chr4	119753340	119753517	178	119753426	35	34.8047	13.7931	30.1305	3
chr4	120027797	120027926	130	120027876	25	23.635	10.9774	19.3546	1
chr4	122822989	122823111	123	122823034	25	23.0232	10.6166	18.7651	2
chr4	122955241	122955419	179	122955348	35	33.0955	12.8319	28.4791	2
chr4	124738864	124739030	167	124738934	35	38.4296	15.894	33.6248	1
chr4	124749846	124749967	122	124749884	21	18.9288	9.47255	14.8317	1
chr4	129049577	129049797	221	129049688	38	36.166	13.4067	31.4448	1
chr4	132008185	132008356	172	132008245	24	19.5933	8.94775	15.4704	1
chr4	132802517	132802688	172	132802598	38	38.0225	14.4338	33.2331	1
chr4	133622564	133622696	133	133622638	34	30.3976	11.7076	25.8756	1
chr4	133814006	133814199	194	133814103	28	24.491	10.4655	20.1782	1
chr4	134353704	134353857	154	134353770	31	32.6857	14.128	28.0823	1
chr4	134842072	134842234	163	134842157	25	24.6774	11.5968	20.3576	2
chr4	135074806	135074930	125	135074853	27	20.8945	8.79121	16.7212	1
chr4	135080497	135080790	294	135080622	130	133.893	22.2941	126.856	1
chr4	136028904	136029018	115	136028956	26	20.3113	8.76197	16.1594	1
chr4	136310899	136311018	120	136310941	28	24.5682	10.5092	20.2524	1
chr4	137909492	137909617	126	137909553	22	21.4013	10.6415	17.2061	2
chr4	138434606	138434806	201	138434706	22	20.1702	9.90312	16.0235	1
chr4	145254496	145254823	328	145254734	45	40.8836	13.3353	35.9902	2
chr4	145323400	145323621	222	145323509	37	31.7909	11.4354	27.219	1
chr4	145341897	145342444	548	145342341	56	50.5008	14.1633	45.2441	2
chr4	149658057	149658269	213	149658142	49	46.9651	14.9432	41.8429	2
chr4	150049314	150049436	123	150049379	18	15.8805	8.51827	11.9099	1
chr4	150566204	150566457	254	150566352	33	29.8968	11.781	25.3927	1
chr4	150808583	150808842	260	150808697	45	45.0661	15.5065	40.0215	2
chr4	150924326	150924593	268	150924405	38	29.702	10.0945	25.2046	2
chr4	150927810	150927944	135	150927885	29	19.7768	7.69625	15.6479	1
chr4	151048638	151048755	118	151048699	22	18.4588	8.89061	14.3821	1
chr4	152179092	152179206	115	152179125	21	19.0074	9.51969	14.9075	1
chr4	155245912	155246127	216	155246014	48	48.4102	16.0814	43.2349	1
chr4	155516980	155517118	139	155517046	32	30.1262	12.2654	25.6142	1
chr4	156010371	156010509	139	156010426	24	14.4344	6.21195	10.5274	1
chr4	156032003	156032140	138	156032073	30	24.7819	9.98551	20.4587	1
chr5	3460885	3461304	420	3461211	74	57.7329	12.0337	52.2038	2
chr5	3463205	3463391	187	3463283	66	47.1015	10.24	41.9761	1
chr5	3477846	3478316	471	3478068	65	57.7371	14.4215	52.2078	3
chr5	3494793	3494931	139	3494875	26	21.5883	9.4687	17.3864	1
chr5	3800043	3800182	140	3800094	23	20.0743	9.53137	15.9337	1
chr5	8055807	8055942	136	8055884	28	28.2993	12.6748	23.8504	1
chr5	23894178	23894475	298	23894403	40	39.4466	14.4366	34.6057	1
chr5	24445216	24445364	149	24445290	37	38.837	15.301	34.0203	1
chr5	24776947	24777208	262	24777105	47	53.9789	19.5998	48.5906	2
chr5	31860330	31860682	353	31860471	66	66.3183	17.8738	60.5213	1
chr5	32104169	32104400	232	32104280	62	67.4082	20.0701	61.5745	2
chr5	32196041	32196194	154	32196097	33	26.1456	9.79122	21.7734	1
chr5	33122057	33122311	255	33122201	35	32.9072	12.7276	28.2972	2
chr5	35870009	35870249	241	35870166	20	18.7388	9.66406	14.6513	1
chr5	36436894	36437008	115	36436966	20	18.8251	9.71619	14.7322	1
chr5	36574664	36574821	158	36574737	32	32.904	13.8655	28.2941	1
chr5	38559848	38559965	118	38559901	22	19.9273	9.75817	15.7925	2
chr5	39338237	39338363	127	39338334	21	16.7356	8.17692	12.7281	1
chr5	41664413	41664552	140	41664459	21	18.6211	9.28858	14.5379	1
chr5	44254482	44254708	227	44254575	41	41.1361	14.9706	36.2346	2
chr5	52111745	52111901	157	52111833	36	33.464	12.6691	28.8349	1
chr5	53394246	53394448	203	53394319	25	21.3116	9.6225	17.1216	2
chr5	53402758	53403078	321	53403004	53	38.6962	10.0774	33.8833	1
chr5	53409698	53409844	147	53409762	26	14.1699	5.71308	10.2727	1
chr5	53413843	53414071	229	53413957	59	48.2028	12.2775	43.0332	1
chr5	53490716	53491113	398	53490927	52	43.7794	12.4238	38.7842	1
chr5	53566577	53566924	348	53566690	62	59.217	16.0673	53.6404	2
chr5	62858178	62858335	158	62858242	29	22.2397	8.93522	18.013	1
chr5	62909362	62909495	134	62909428	26	21.4531	9.39294	17.2556	2
chr5	64239479	64239669	191	64239575	38	39.0413	15.0087	34.2165	2
chr5	64918974	64919124	151	64919050	29	30.9627	13.8803	26.4194	1
chr5	65284283	65284404	122	65284348	24	24.0512	11.5669	19.7536	1
chr5	65867361	65867556	196	65867472	51	50.1847	15.8127	44.9402	1
chr5	77384037	77384160	124	77384096	22	18.3246	8.81226	14.253	1
chr5	92353532	92353766	235	92353672	37	34.0276	12.6141	29.3795	1
chr5	92964746	92964931	186	92964825	37	33.8498	12.5185	29.2071	2
chr5	96878909	96879301	393	96879075	40	33.5447	11.3558	28.9136	1
chr5	96921612	96921754	143	96921669	36	29.0891	10.3801	24.613	1
chr5	100636831	100637113	283	100636932	73	71.3176	17.5355	65.3808	2
chr5	103367197	103367338	142	103367254	23	19.8544	9.40255	15.7223	1
chr5	105062523	105062638	116	105062597	24	22.7075	10.7643	18.4622	1
chr5	105145796	105145942	147	105145848	36	37.0732	14.6942	32.3184	2
chr5	105263365	105263509	145	105263462	33	34.1785	14.217	29.5255	2
chr5	105354112	105354319	208	105354214	52	58.1153	19.6151	52.5724	2
chr5	105495372	105495512	141	105495458	30	27.9093	11.7224	23.4751	1
chr5	105620562	105620712	151	105620653	28	24.1126	10.2528	19.8135	1
chr5	107528898	107529106	209	107529011	31	23.643	9.09478	19.3625	1
chr5	107648866	107649160	295	107648948	40	34.1446	11.6527	29.4929	2
chr5	107735048	107735212	165	107735129	51	51.8811	16.6881	46.5742	1
chr5	115152427	115152557	131	115152492	21	18.7736	9.37966	14.6848	1
chr5	115716341	115716547	207	115716421	37	29.3238	10.2	24.8393	2
chr5	118376118	118376252	135	118376188	19	16.6473	8.69754	12.6432	1
chr5	118494820	118494946	127	118494855	27	21.9526	9.36611	17.7368	1
chr5	121111455	121111698	244	121111600	67	76.4382	22.4868	70.4035	1
chr5	122143658	122143827	170	122143732	38	40.3842	15.7767	35.5113	1
chr5	124035909	124036129	221	124036000	37	29.1949	10.1374	24.7155	1
chr5	124425835	124425973	139	124425932	21	17.8979	8.85847	13.8422	1
chr5	125391538	125391828	291	125391647	35	31.2346	11.8149	26.6815	2
chr5	135008892	135009006	115	135008981	14	11.6139	6.94014	7.83879	1
chr5	136441769	136441894	126	136441833	21	19.4954	9.81267	15.3768	1
chr5	137075648	137075762	115	137075688	21	18.0376	8.94127	13.9762	1
chr5	137857118	137857232	115	137857171	25	25.402	12.0296	21.0554	1
chr5	140609643	140609781	139	140609716	27	24.6164	10.8717	20.2987	2
chr5	140617906	140618074	169	140617987	40	41.484	15.5716	36.5709	1
chr5	142932122	142932297	176	142932195	36	35.7334	13.9307	31.0266	1
chr5	147158567	147158694	128	147158647	23	20.7673	9.93995	16.5981	2
chr5	148554902	148555027	126	148554966	22	20.5047	10.1032	16.3451	2
chr5	148820205	148820393	189	148820302	24	19.6583	8.98473	15.5332	1
chr5	151376459	151376643	185	151376537	42	29.64	9.03266	25.1448	1
chr5	151377020	151377211	192	151377105	58	45.9748	11.6612	40.8943	1
chr6	15747571	15747698	128	15747628	20	17.0621	8.65622	13.0421	1
chr6	15793382	15793795	414	15793474	54	41.6207	10.9704	36.7035	2
chr6	17652250	17652452	203	17652351	43	36.1212	11.6664	31.402	1
chr6	31088288	31088640	353	31088382	29	22.7198	9.18695	18.4724	1
chr6	31132268	31132639	372	31132512	61	58.7053	16.1922	53.145	4
chr6	31159137	31159411	275	31159301	51	49.6488	15.5409	44.4228	2
chr6	31490024	31490158	135	31490103	28	27.2704	12.0682	22.8588	2
chr6	33727750	33727892	143	33727799	23	20.4529	9.75412	16.2954	2
chr6	34274616	34274734	119	34274694	29	24.801	10.3128	20.4768	1
chr6	37705656	37705789	134	37705731	22	20.6768	10.2063	16.5118	1
chr6	38690735	38690858	124	38690788	26	22.7388	10.1218	18.491	1
chr6	40890886	40891259	374	40891015	60	57.7789	16.1248	52.2482	1
chr6	41078908	41079052	145	41078956	31	30.2583	12.7085	25.7413	1
chr6	42221418	42221548	131	42221485	28	29.311	13.2753	24.8274	2
chr6	47635934	47636168	235	47636063	42	39.6816	13.7997	34.8331	1
chr6	48591329	48591580	252	48591478	21	15.933	7.71524	11.9607	1
chr6	48681795	48682025	231	48681923	72	69.5259	17.112	63.6289	1
chr6	48727833	48728101	269	48727945	40	36.0945	12.6446	31.3757	1
chr6	48747802	48747976	175	48747893	31	25.1401	9.86893	20.804	1
chr6	50394255	50394406	152	50394340	28	22.5865	9.411	18.346	1
chr6	50416945	50417274	330	50417182	40	38.1189	13.7147	33.3249	1
chr6	51059998	51060252	255	51060110	53	54.6874	17.3299	49.2712	1
chr6	51546210	51546324	115	51546288	22	20.8522	10.3116	16.6804	1
chr6	52680606	52680773	168	52680680	23	19.4299	9.15506	15.3138	1
chr6	52802260	52802461	202	52802357	54	57.2563	18.2573	51.747	1
chr6	52859395	52859511	117	52859459	23	20.6088	9.84615	16.4457	1
chr6	52889743	52889883	141	52889800	27	26.2427	11.8218	21.8672	2
chr6	54764006	54764262	257	54764186	35	31.2346	11.8149	26.6815	2
chr6	59244959	59245149	191	59245050	29	30.9627	13.8803	26.4194	2
chr6	59313166	59313401	236	59313295	77	58.6437	11.6749	53.0858	2
chr6	65524932	65525081	150	65524976	27	21.5039	9.12052	17.3049	1
chr6	65530225	65530468	244	65530303	24	18.3226	8.23588	14.2519	2
chr6	67347843	67348247	405	67348148	41	35.2891	11.898	30.5979	1
chr6	67367094	67367375	282	67367199	50	50.0335	16.129	44.7935	1
chr6	67378173	67378343	171	67378254	57	49.8683	13.5593	44.6352	1
chr6	67396265	67396440	176	67396365	40	33.4713	11.3197	28.8421	2
chr6	67483084	67483369	286	67483150	30	23.2387	9.17024	18.9735	1
chr6	72345772	72345940	169	72345838	39	41.3037	15.8856	36.3967	2
chr6	82744601	82744920	320	82744832	62	56.4015	14.8079	50.9192	2
chr6	82753155	82753489	335	82753347	65	60.5944	15.6398	54.9729	1
chr6	83312552	83312711	160	83312633	34	33.9832	13.712	29.3368	1
chr6	86570845	86571080	236	86570948	73	83.5009	23.3181	77.3336	1
chr6	87447537	87447700	164	87447613	20	15.3938	7.67404	11.4423	1
chr6	88756979	88757146	168	88757056	26	24.5625	11.1824	20.2472	1
chr6	94670316	94670464	149	94670393	42	39.3942	13.6486	34.5557	1
chr6	97310897	97311305	409	97311027	49	38.6594	11.0644	33.8474	1
chr6	97311896	97312165	270	97311932	26	14.6208	5.91457	10.7061	1
chr6	99028686	99028846	161	99028768	25	19.549	8.6307	15.4279	1
chr6	99302155	99302295	141	99302218	31	29.8628	12.4805	25.3597	1
chr6	99336556	99336825	270	99336659	30	22.7091	8.89782	18.4637	3
chr6	99406188	99406438	251	99406350	37	34.2984	12.7602	29.641	1
chr6	99428679	99428804	126	99428734	37	21.5868	6.82778	17.3853	2
chr6	99432841	99433035	195	99432939	64	48.9011	11.2828	43.7065	1
chr6	103379987	103380210	224	103380075	22	18.2583	8.7736	14.1895	2
chr6	108660066	108660400	335	108660268	54	44.2601	12.0482	39.2428	1
chr6	113675377	113675514	138	113675438	31	29.3852	12.2068	24.8991	1
chr6	115321383	115321593	211	115321475	21	16.8569	8.24742	12.8455	1
chr6	119908217	119908331	115	119908263	29	23.1574	9.41915	18.8955	1
chr6	120083002	120083264	263	120083107	25	17.4642	7.51228	13.4284	1
chr6	120112563	120112732	170	120112654	35	33.0955	12.8319	28.4791	1
chr6	122527664	122527837	174	122527725	27	25.0445	11.1199	20.7116	1
chr6	124683780	124683945	166	124683838	26	22.663	10.0784	18.419	1
chr6	124750506	124750660	155	124750585	42	42.5134	15.327	37.5644	2
chr6	127239778	127239961	184	127239883	46	37.2551	11.2913	32.4956	1
chr6	127446723	127446873	151	127446806	30	26.6388	11.0046	22.2492	1
chr6	128844077	128844197	121	128844089	17	13.5021	7.34994	9.63884	2
chr6	129208978	129209463	486	129209161	59	50.0043	13.0124	44.7662	2
chr6	129230334	129230523	190	129230445	53	42.3074	11.5102	37.3654	1
chr6	129315810	129315969	160	129315884	46	39.3103	12.238	34.4748	1
chr6	129545193	129545332	140	129545266	31	25.3411	9.97506	20.9978	1
chr6	129577159	129577326	168	129577258	37	30.9693	11.0161	26.4257	2
chr6	129747102	129747547	446	129747412	57	44.0929	11.184	39.0824	1
chr6	134035463	134035786	324	134035656	87	83.6211	17.839	77.4526	1
chr6	134517567	134517690	124	134517602	22	17.9341	8.58529	13.8769	2
chr6	135362696	135362943	248	135362762	33	29.4776	11.5509	24.9881	2
chr6	136497915	136498092	178	136498000	54	55.731	17.4575	50.2733	1
chr6	137559002	137559157	156	137559062	41	40.1632	14.438	35.2998	1
chr6	140620872	140621110	239	140621010	27	20.8945	8.79121	16.7212	1
chr6	140722761	140722951	191	140722840	35	34.0759	13.3804	29.4269	1
chr6	142845896	142846047	152	142845972	32	27.918	11.0386	23.4834	1
chr6	142848421	142848584	164	142848492	22	15.7062	7.32717	11.7425	1
chr6	143394007	143394146	140	143394073	29	28.102	12.1926	23.6615	1
chr6	144670489	144670734	246	144670637	39	32.5644	11.1857	27.9657	2
chr6	144670901	144671064	164	144670968	40	33.5447	11.3558	28.9136	1
chr6	144689224	144689363	140	144689308	21	16.9801	8.31915	12.9632	1
chr6	144942962	144943256	295	144943089	65	66.107	18.1643	60.316	1
chr6	145002045	145002192	148	145002106	25	20.2292	9.00901	16.0804	1
chr6	145274273	145274442	170	145274362	25	19.0259	8.34403	14.9246	1
chr6	146521599	146521735	137	146521678	30	27.2997	11.3761	22.887	1
chr6	146793681	146793842	162	146793762	37	41.0865	16.6084	36.1873	1
chr6	148212149	148212302	154	148212214	21	17.2964	8.50406	13.2671	1
chr6	148941747	148941924	178	148941830	46	49.4146	17.4689	44.1973	1
chr6	149193553	149193774	222	149193662	69	69.3213	18.1183	63.4291	2
chr6	149366531	149366726	196	149366640	52	65.5922	23.8846	59.8204	1
chr7	16343800	16343956	157	16343861	36	39.2061	15.9311	34.375	1
chr7	19344347	19344548	202	19344474	24	21.9325	10.305	17.7177	1
chr7	19816339	19816631	293	19816521	101	88.1579	15.4803	81.9076	1
chr7	25238391	25238506	116	25238470	19	16.5755	8.65426	12.574	2
chr7	25386311	25386459	149	25386376	38	38.5802	14.7476	33.771	1
chr7	25644215	25644383	169	25644285	35	35.7999	14.3627	31.0911	1
chr7	25683793	25683929	137	25683819	18	14.8688	7.90678	10.9434	1
chr7	27591261	27591515	255	27591374	50	45.8646	14.0361	40.7876	1
chr7	27609818	27609939	122	27609852	22	21.4013	10.6415	17.2061	1
chr7	28381067	28381285	219	28381186	51	44.1199	12.884	39.1081	1
chr7	30593553	30593759	207	30593646	41	37.4565	12.9991	32.6883	1
chr7	43436821	43436991	171	43436896	45	46.7042	16.3964	41.5925	1
chr7	44755817	44755953	137	44755890	25	24.8789	11.717	20.5517	1
chr7	45136049	45136360	312	45136163	36	33.2824	12.5701	28.6595	2
chr7	45154209	45154380	172	45154295	33	35.0245	14.7122	30.3421	1
chr7	47113514	47113691	178	47113616	33	28.8334	11.2008	24.3661	1
chr7	51717952	51718095	144	51718027	28	25.1243	10.8249	20.7892	1
chr7	58388518	58388650	133	58388570	35	31.4016	11.9048	26.8429	1
chr7	58726013	58726141	129	58726086	24	21.6873	10.1605	17.481	1
chr7	66197278	66197430	153	66197362	22	20.4199	10.0524	16.264	2
chr7	66233192	66233528	337	66233270	47	45.3146	14.8561	40.2589	2
chr7	68271942	68272152	211	68272089	26	22.892	10.2099	18.6381	1
chr7	74497202	74497453	252	74497262	27	23.5766	10.2752	19.2983	1
chr7	75572479	75572754	276	75572610	47	35.8014	10.384	31.0926	1
chr7	78721586	78721761	176	78721666	41	28.3284	8.71731	23.8778	1
chr7	78726063	78726207	145	78726125	36	24.4552	8.20854	20.144	1
chr7	78854125	78854311	187	78854200	34	34.3103	13.8999	29.6524	2
chr7	80417057	80417360	304	80417276	29	24.0181	9.88305	19.7238	2
chr7	84638769	84638919	151	84638836	30	28.4574	12.0365	24.0027	1
chr7	84776198	84776337	140	84776250	21	16.616	8.10761	12.6128	2
chr7	90023121	90023249	129	90023182	25	22.2874	10.1861	18.0591	1
chr7	92134492	92134637	146	92134537	23	18.5728	8.66113	14.4911	1
chr7	97210093	97210291	199	97210184	40	34.5315	11.8463	29.8665	1
chr7	98533821	98534016	196	98533931	51	45.4535	13.4995	40.3907	2
chr7	98563031	98563199	169	98563116	44	35.802	11.2136	31.093	1
chr7	98564888	98565115	228	98564999	58	53.9226	15.0472	48.5386	1
chr7	98582839	98582995	157	98582926	33	28.9915	11.2863	24.5185	1
chr7	99311541	99311692	152	99311586	27	21.3791	9.0527	17.1868	1
chr7	99785708	99785862	155	99785772	30	30.0521	12.9626	25.5423	1
chr7	99833905	99834084	180	99833996	31	27.9688	11.4062	23.533	1
chr7	100372192	100372384	193	100372276	20	16.0919	8.08159	12.1133	1
chr7	101287972	101288131	160	101288041	32	29.6711	12.0087	25.1741	1
chr7	104400807	104400921	115	104400856	20	15.8522	7.94101	11.8828	1
chr7	106236749	106236977	229	106236897	86	92.5059	21.9309	86.1818	1
chr7	106551349	106551521	173	106551442	39	43.6159	17.2228	38.6255	1
chr7	106652043	106652182	140	106652117	34	34.5327	14.0281	29.8673	1
chr7	107664340	107664527	188	107664451	24	22.6183	10.7112	18.3759	1
chr7	109951382	109951761	380	109951604	58	54.3097	15.2258	48.9074	2
chr7	114171455	114171691	237	114171564	56	48.5382	13.2898	43.3584	2
chr7	114171802	114172057	256	114171901	24	13.5351	5.78235	9.67062	1
chr7	118135799	118135944	146	118135898	29	27.7173	11.9689	23.29	1
chr7	119801031	119801371	341	119801159	45	40.2718	13.0312	35.4033	2
chr7	119854903	119855107	205	119854980	43	40.2257	13.7157	35.3593	1
chr7	119906673	119906940	268	119906786	59	58.2523	16.7247	52.7051	1
chr7	125191900	125192109	210	125191996	57	51.4234	14.2489	46.1314	2
chr7	125423206	125423354	149	125423305	21	16.5568	8.07339	12.556	1
chr7	125491553	125491718	166	125491631	43	38.3447	12.7555	33.5431	1
chr7	125554547	125554797	251	125554628	36	31.6626	11.7015	27.0941	1
chr7	125588771	125589047	277	125588909	73	74.0793	18.7627	68.0875	1
chr7	125594026	125594195	170	125594098	42	39.0184	13.4522	34.1948	1
chr7	127278607	127278744	138	127278676	24	24.0512	11.5669	19.7536	1
chr7	136270248	136270383	136	136270292	22	20.3359	10.0022	16.1827	1
chr7	139476723	139477006	284	139476914	27	25.3096	11.2744	20.967	1
chr7	140207054	140207176	123	140207090	25	22.9388	10.567	18.6831	1
chr7	140321071	140321371	301	140321171	60	57.8837	16.1739	52.3493	1
chr7	140990860	140990989	130	140990899	25	25.0844	11.8397	20.7504	1
chr8	10995900	10996110	211	10996035	29	21.8928	8.75529	17.6794	2
chr8	13263558	13263702	145	13263628	32	32.7899	13.7989	28.1827	1
chr8	14088780	14088991	212	14088881	25	22.6078	10.373	18.366	1
chr8	14985861	14986293	433	14985941	27	21.0736	8.88748	16.8933	1
chr8	15018911	15019100	190	15019014	59	57.0625	16.1551	51.5577	1
chr8	25275054	25275172	119	25275100	22	18.1925	8.73528	14.1258	1
chr8	25601235	25601477	243	25601394	27	20.8945	8.79121	16.7212	2
chr8	25625448	25625715	268	25625588	54	51.8044	15.4799	46.5	1
chr8	26953042	26953205	164	26953127	36	36.7267	14.4956	31.9846	1
chr8	34139999	34140139	141	34140076	24	19.5933	8.94775	15.4704	2
chr8	34671792	34671962	171	34671849	23	15.7432	7.09954	11.778	1
chr8	34672842	34672979	138	34672926	38	32.2468	11.3438	27.659	1
chr8	34689101	34689282	182	34689174	18	14.6826	7.79487	10.7651	1
chr8	34782013	34782188	176	34782090	40	40.7763	15.1739	35.8867	1
chr8	35426086	35426217	132	35426134	37	25.9417	8.62852	21.5763	1
chr8	35428651	35428790	140	35428693	34	22.6912	7.88555	18.4466	1
chr8	35429005	35429155	151	35429084	30	18.145	6.72305	14.0802	2
chr8	35482200	35482427	228	35482328	46	49.1485	17.3208	43.9438	1
chr8	35591943	35592066	124	35591997	22	18.5951	8.97036	14.5126	1
chr8	36164819	36165159	341	36164880	43	32.1071	9.8368	27.5247	1
chr8	36165362	36165552	191	36165463	62	54.7169	14.0845	49.2988	1
chr8	36182300	36182491	192	36182394	53	53.2645	16.595	47.9024	1
chr8	46739430	46739622	193	46739526	43	42.2302	14.775	37.2895	1
chr8	57792292	57792434	143	57792356	27	25.8599	11.5966	21.4976	1
chr8	61451453	61451629	177	61451550	41	43.6529	16.3807	38.6617	1
chr8	68126203	68126425	223	68126343	33	31.1466	12.4771	26.5961	2
chr8	70673584	70673777	194	70673680	63	62.7393	17.3395	57.053	1
chr8	70675432	70675552	121	70675492	28	19.4128	7.76024	15.2972	1
chr8	71537531	71537649	119	71537604	24	23.3558	11.1508	19.0856	1
chr8	72351309	72351432	124	72351366	29	24.5821	10.1919	20.2653	1
chr8	81503114	81503276	163	81503172	34	28.7579	10.8326	24.2926	2
chr8	81636311	81636490	180	81636387	47	44.8086	14.5963	39.7739	1
chr8	81766094	81766264	171	81766170	48	40.2169	12.0378	35.351	1
chr8	83748710	83748864	155	83748770	31	31.8622	13.6431	27.2879	1
chr8	84655734	84655857	124	84655784	32	26.5165	10.2868	22.1314	1
chr8	84656787	84656908	122	84656851	32	24.8222	9.40975	20.4969	1
chr8	84976412	84976651	240	84976544	77	71.6983	16.3453	65.7553	1
chr8	86819500	86819669	170	86819583	30	31.1651	13.6174	26.614	1
chr8	90871841	90871958	118	90871908	26	23.9472	10.8216	19.6556	2
chr8	94413579	94413797	219	94413677	39	35.6977	12.7898	30.9916	2
chr8	94454296	94454469	174	94454409	21	17.2321	8.46642	13.2055	1
chr8	95080808	95080979	172	95080920	21	20.1023	10.1781	15.9596	1
chr8	95247355	95247487	133	95247425	28	27.8766	12.425	23.4439	2
chr8	111033662	111033802	141	111033737	23	19.7823	9.36037	15.653	1
chr8	111534107	111534382	276	111534302	35	32.3572	12.4245	27.7649	2
chr8	111644347	111644529	183	111644422	42	37.509	12.6769	32.7391	1
chr8	114352173	114352287	115	114352261	17	15.1141	8.32816	11.1744	1
chr8	115188548	115188663	116	115188630	26	23.7778	10.7228	19.492	1
chr8	116636097	116636219	123	116636148	22	16.5826	7.81383	12.5807	1
chr8	120715334	120715596	263	120715484	45	44.7333	15.3282	39.701	1
chr8	120736034	120736304	271	120736190	32	29.0597	11.667	24.5847	2
chr8	121003244	121003410	167	121003330	33	27.9964	10.7527	23.5593	1
chr8	121067082	121067350	269	121067172	27	26.4391	11.9378	22.057	2
chr8	121847430	121847619	190	121847527	40	32.8257	11.0052	28.2177	1
chr8	121848579	121848780	202	121848686	52	47.4386	14.0957	42.302	1
chr8	123162862	123163058	197	123162951	35	39.7225	16.6563	34.873	1
chr8	126804183	126804398	216	126804338	30	28.837	12.2554	24.3692	2
chr8	126848315	126848463	149	126848390	39	26.3971	8.36208	22.017	1
chr8	126852197	126852360	164	126852269	36	21.0265	6.78837	16.8485	1
chr8	127309523	127309661	139	127309595	29	26.895	11.4943	22.496	1
chr8	128514787	128514995	209	128514867	31	24.8125	9.69697	20.4876	1
chr8	128563247	128563428	182	128563331	44	45.4177	16.1059	40.3559	1
chr9	7863068	7863183	116	7863150	19	16.4339	8.56898	12.4382	2
chr9	7873012	7873245	234	7873104	50	50.6061	16.4278	45.3441	1
chr9	13287634	13287754	121	13287684	20	18.3261	9.41493	14.254	1
chr9	13443607	13443782	176	13443696	27	24.9575	11.0694	20.6275	1
chr9	13894555	13894802	248	13894688	76	85.3359	22.8554	79.1379	1
chr9	13904359	13904708	350	13904623	51	50.5131	15.9803	45.2562	2
chr9	14737640	14737764	125	14737698	29	26.5472	11.2952	22.1606	1
chr9	19622140	19622259	120	19622177	21	18.5459	9.2437	14.4654	1
chr9	21015745	21016006	262	21015894	73	75.946	19.6208	69.9191	1
chr9	22483985	22484106	122	22484033	23	21.3445	10.2828	17.1534	1
chr9	32487865	32488090	226	32487939	30	25.9364	10.6146	21.5711	1
chr9	32522100	32522290	191	32522151	26	20.6778	8.96266	16.5122	1
chr9	32534024	32534211	188	32534118	41	40.4812	14.6112	35.6047	2
chr9	32661816	32661941	126	32661888	23	19.4993	9.1954	15.3802	1
chr9	32723097	32723344	248	32723198	50	48.6162	15.4009	43.4339	2
chr9	32738583	32738697	115	32738645	21	17.8288	8.81764	13.776	1
chr9	32915743	32915962	220	32915852	47	40.3803	12.424	35.5082	1
chr9	33000434	33000558	125	33000534	18	15.6665	8.38852	11.7042	1
chr9	35123902	35124440	539	35123987	49	44.3092	13.6314	39.29	2
chr9	38718186	38718355	170	38718272	26	26.4387	12.2951	22.0568	1
chr9	44011071	44011185	115	44011129	30	20.3318	7.72489	16.1794	1
chr9	44039977	44040146	170	44040058	35	28.945	10.6132	24.4733	1
chr9	44041396	44041632	237	44041561	29	21.9498	8.78477	17.7345	2
chr9	44563045	44563288	244	44563175	50	50.9575	16.6124	45.6819	2
chr9	45055377	45055566	190	45055473	43	38.0921	12.6292	33.3004	1
chr9	45083163	45083405	243	45083250	41	33.3782	10.9689	28.7529	1
chr9	45268170	45268351	182	45268241	28	27.0753	11.9538	22.6706	2
chr9	46116953	46117135	183	46117051	29	22.7198	9.18695	18.4724	4
chr9	46169066	46169203	138	46169161	25	22.2874	10.1861	18.0591	1
chr9	50591018	50591188	171	50591114	35	36.7462	14.9099	32.0038	1
chr9	53452273	53452576	304	53452378	42	40.1717	14.0592	35.3077	1
chr9	56104349	56104610	262	56104510	53	50.5717	15.2478	45.3122	1
chr9	56265906	56266043	138	56265965	27	23.2759	10.1047	19.0094	1
chr9	56273714	56273933	220	56273801	23	19.4299	9.15506	15.3138	1
chr9	57339974	57340146	173	57340068	32	30.1262	12.2654	25.6142	1
chr9	58265586	58265711	126	58265632	22	21.1219	10.4736	16.9402	1
chr9	59308501	59308695	195	59308561	24	23.1661	11.0375	18.9038	1
chr9	61243597	61243711	115	61243623	16	13.7859	7.7821	9.91088	1
chr9	61367181	61367298	118	61367207	28	22.5219	9.37601	18.2839	1
chr9	61893067	61893181	115	61893130	19	17.5667	9.25351	13.5234	1
chr9	63711950	63712109	160	63712014	22	18.7335	9.05155	14.6463	1
chr9	63738464	63738706	243	63738548	47	44.0261	14.1991	39.0188	1
chr9	64789363	64789571	209	64789476	47	42.2883	13.337	37.3467	1
chr9	65812363	65812575	213	65812463	37	36.0352	13.7135	31.3186	1
chr9	65831491	65831635	145	65831573	28	22.5219	9.37601	18.2839	1
chr9	66309560	66309720	161	66309628	27	25.3994	11.3269	21.0543	2
chr9	66713202	66713358	157	66713291	30	32.1335	14.1909	27.5504	1
chr9	66990183	66990306	124	66990247	24	20.6915	9.57854	16.5247	2
chr9	70012413	70012595	183	70012518	52	50.6818	15.6782	45.4152	1
chr9	70040087	70040265	179	70040167	46	46.4449	15.8436	41.3446	1
chr9	70542357	70542488	132	70542423	25	22.1309	10.0951	17.9091	2
chr9	73089455	73089640	186	73089567	29	28.102	12.1926	23.6615	1
chr9	74142028	74142165	138	74142095	34	35.1046	14.359	30.4197	1
chr9	75357639	75357818	180	75357713	22	18.8036	9.09271	14.7136	3
chr9	79759708	79759881	174	79759779	35	34.3837	13.5542	29.7236	1
chr9	85107417	85107573	157	85107468	17	11.7507	6.31247	7.96961	1
chr9	85293848	85293972	125	85293898	23	18.2031	8.4507	14.136	1
chr9	86617729	86617989	261	86617808	26	20.9298	9.10163	16.7547	2
chr9	88516768	88516886	119	88516827	29	28.0046	12.1359	23.567	1
chr9	92249538	92249699	162	92249623	32	26.1045	10.0702	21.734	1
chr9	92250031	92250186	156	92250119	33	26.8678	10.1614	22.4699	1
chr9	94534427	94534541	115	94534495	23	20.8476	9.98752	16.6761	2
chr9	103503936	103504060	125	103503981	23	19.0242	8.92027	14.9233	1
chr9	104263008	104263122	115	104263078	21	20.013	10.1243	15.8749	1
chr9	107296521	107296863	343	107296672	72	57.4399	12.3992	51.9212	4
chr9	107307890	107308160	271	107307947	63	43.8724	9.78145	38.8732	1
chr9	107308791	107308911	121	107308870	38	16.8655	5.04691	12.8526	3
chr9	107312874	107313148	275	107313016	71	51.4375	10.6304	46.1445	1
chr9	107334352	107334747	396	107334585	82	71.6458	14.8519	65.7058	2
chr9	107609562	107609760	199	107609652	22	19.236	9.34769	15.1264	1
chr9	108035405	108035762	358	108035538	36	32.6642	12.2354	28.0615	2
chr9	109054829	109054952	124	109054906	28	20.9097	8.52064	16.7361	1
chr9	114487642	114487839	198	114487728	41	36.3368	12.4242	31.6091	1
chr9	114488530	114488678	149	114488613	32	26.1723	10.1056	21.7989	1
chr9	115387622	115387736	115	115387693	19	16.0244	8.32293	12.0488	1
chr9	118285574	118285952	379	118285855	31	24.5566	9.56366	20.2416	1
chr9	118361020	118361269	250	118361127	45	43.3574	14.6009	38.3765	1
chr9	118424239	118424362	124	118424291	21	17.4921	8.619	13.4552	1
chr9	118908396	118908577	182	118908479	29	27.9081	12.0797	23.474	1
chr9	119339986	119340133	148	119340038	24	23.1661	11.0375	18.9038	1
chr9	119456138	119456253	116	119456181	19	17.5655	9.25283	13.5234	1
chr9	119976695	119976947	253	119976772	34	29.4363	11.191	24.9479	2
chr9	120001946	120002265	320	120002153	66	69.2795	19.2945	63.3891	2
chr9	120776621	120776769	149	120776690	23	21.2599	10.2324	17.0715	1
chr9	121961976	121962096	121	121962008	24	22.6183	10.7112	18.3759	2
chr9	123354542	123354715	174	123354653	21	20.013	10.1243	15.8749	2
chr9	124068929	124069084	156	124068999	46	39.3882	12.2747	34.5507	2
chr9	124146386	124146653	268	124146547	61	54.3155	14.2267	48.9128	1
chrX	7865429	7865692	264	7865555	115	120.338	22.4176	113.627	1
chrX	20772157	20772294	138	20772235	31	33.8303	14.8056	29.1883	1
chrX	38473571	38473685	115	38473662	21	20.1036	10.1789	15.9596	1
chrX	42342200	42342436	237	42342380	34	26.6548	9.7561	22.265	2
chrX	42403403	42403543	141	42403464	34	33.5588	13.4693	28.9272	1
chrX	49046273	49046619	347	49046385	61	60.2143	16.9029	54.6042	3
chrX	52928278	52928424	147	52928352	32	29.0597	11.667	24.5847	2
chrX	52929943	52930070	128	52930030	28	23.819	10.0887	19.5314	1
chrX	57141496	57141687	192	57141590	29	26.6332	11.3443	22.2439	1
chrX	59091992	59092120	129	59092039	27	26.4391	11.9378	22.057	2
chrX	112370861	112371046	186	112370944	19	17.5667	9.25351	13.5234	1
chrX	113081721	113081906	186	113081800	34	37.3807	15.6915	32.6153	1
chrX	113178673	113178844	172	113178780	20	18.8251	9.71619	14.7322	1
chrX	134301376	134301535	160	134301452	26	26.7691	12.4922	22.3748	1
chrX	134648911	134649039	129	134648999	17	15.1141	8.32816	11.1744	1
chrX	142489049	142489163	115	142489078	21	15.6646	7.56274	11.7028	1
chrX	142490226	142490415	190	142490319	37	34.9501	13.1148	30.2709	1
chrX	151780469	151780595	127	151780528	23	22.7174	11.1042	18.4702	1
chrX	152232665	152232810	146	152232738	37	42.7413	17.5817	37.7824	1
chrX	166982255	166982378	124	166982295	25	23.0232	10.6166	18.7651	1
chrX	166982648	166982794	147	166982724	19	15.8926	8.24402	11.9215	1
chr1	9833539	9833663	125	9833595	27	26.5387	11.9966	22.1529
chr1	33612259	33612402	144	33612306	23	19.361	9.11508	15.2475
chr1	36303541	36303830	290	36303662	55	39.6987	10	34.8495
chr1	36646637	36646778	142	36646704	19	16.7198	8.74126	12.7132
chr1	39761148	39761270	123	39761214	22	20.6768	10.2063	16.5118
chr1	39842361	39842503	143	39842414	23	21.6033	10.4371	17.4001
chr1	40228008	40228182	175	40228099	40	42.4776	16.1354	37.5291
chr1	40358881	40359006	126	40358915	25	23.4564	10.8718	19.182
chr1	40393218	40393490	273	40393307	28	24.4143	10.4223	20.1045
chr1	40515230	40515473	244	40515363	75	66.771	15.0212	60.9578
chr1	51513142	51513326	185	51513228	53	37.2145	9.52549	32.4551
chr1	51584889	51585302	414	51585054	42	35.3614	11.6138	30.6673
chr1	51593910	51594083	174	51593935	18	13.6048	7.15361	9.7372
chr1	52119273	52119443	171	52119373	30	25.6371	10.45	21.2827
chr1	52653434	52653589	156	52653504	35	35.9148	14.4289	31.2022
chr1	53773972	53774234	263	53774083	68	68.2813	18.0204	62.4216
chr1	54250618	54250744	127	54250674	23	22.7174	11.1042	18.4702
chr1	58722164	58722341	178	58722247	63	55.2108	13.9845	49.7736
chr1	60875298	60875657	360	60875563	57	41.2644	10.1284	36.359
chr1	60908861	60909040	180	60908962	45	38.7886	12.3093	33.9727
chr1	61046496	61046624	129	61046559	40	26.16	8.04869	21.7872
chr1	61050493	61050732	240	61050639	38	23.5817	7.4215	19.3033
chr1	64000916	64001069	154	64000982	29	26.2096	11.1029	21.835
chr1	64091537	64091681	145	64091639	22	19.5366	9.52578	15.4164
chr1	64101363	64101594	232	64101525	48	48.5252	16.1423	43.3455
chr1	64305630	64305856	227	64305732	68	70.5966	19.1109	64.6737
chr1	69461322	69461469	148	69461420	29	25.0242	10.4366	20.6921
chr1	71103109	71103297	189	71103221	30	29.1297	12.4248	24.6524
chr1	73936721	73936835	115	73936782	21	17.3611	8.54203	13.3292
chr1	74551242	74551356	115	74551290	18	16.3293	8.79084	12.3373
chr1	79766334	79766462	129	79766385	23	22.5212	10.9865	18.2835
chr1	80671085	80671218	134	80671164	24	18.7864	8.49329	14.6973
chr1	84791482	84791646	165	84791546	33	31.9171	12.913	27.3403
chr1	85277803	85277929	127	85277843	26	22.892	10.2099	18.6381
chr1	86526308	86526460	153	86526378	39	41.1774	15.8134	36.275
chr1	87637229	87637345	117	87637278	19	17.5667	9.25351	13.5234
chr1	88587468	88587641	174	88587563	34	29.9084	11.4435	25.4039
chr1	92180348	92180576	229	92180444	38	38.2432	14.5577	33.4449
chr1	94035355	94035523	169	94035450	48	50.5909	17.2535	45.3298
chr1	95624562	95624724	163	95624639	30	25.7112	10.4907	21.3537
chr1	127225785	127225938	154	127225868	33	32.2179	13.0845	27.6314
chr1	127354283	127354410	128	127354354	24	22.5299	10.6587	18.2908
chr1	130880276	130880419	144	130880347	35	24.4946	8.46163	20.1815
chr1	130902443	130902749	307	130902527	30	24.8508	10.0226	20.5247
chr1	130993734	130994005	272	130993866	33	25.3416	9.38708	20.9983
chr1	131010457	131010797	341	131010565	55	51.2419	14.8482	45.9548
chr1	131022657	131022785	129	131022720	31	20.0834	7.38178	15.9427
chr1	131025968	131026136	169	131026039	46	36.0489	10.7564	31.3322
chr1	131827825	131827945	121	131827869	28	25.4549	11.0141	21.1065
chr1	133815762	133815923	162	133815831	41	37.3676	12.953	32.6028
chr1	134079239	134079424	186	134079324	31	27.7202	11.2676	23.2925
chr1	136344889	136345006	118	136344934	23	19.9271	9.4451	15.7925
chr1	136600688	136601089	402	136600800	28	22.9152	9.58995	18.6601
chr1	136685271	136685626	356	136685347	39	35.6977	12.7898	30.9916
chr1	138136542	138136695	154	138136649	23	18.5101	8.62534	14.4311
chr1	138931009	138931161	153	138931092	34	30.6489	11.8443	26.1178
chr1	138973713	138973845	133	138973802	25	18.6923	8.16327	14.6069
chr1	144306984	144307123	140	144307070	28	20.8544	8.49195	16.6823
chr1	153300465	153300596	132	153300518	29	24.3673	10.0739	20.0591
chr1	156037371	156037518	148	156037458	24	19.2122	8.7321	15.104
chr1	156462732	156462855	124	156462774	22	18.3915	8.85126	14.3176
chr1	161327412	161327617	206	161327477	21	18.0376	8.94127	13.9762
chr1	161671148	161671268	121	161671224	29	20.4541	8.02783	16.2965
chr1	161734979	161735093	115	161735003	16	12.6814	7.10851	8.85807
chr1	161877130	161877278	149	161877180	16	11.889	6.63027	8.10173
chr1	162186811	162186925	115	162186874	18	13.8728	7.31191	9.99341
chr1	162215880	162216039	160	162215947	47	48.0683	16.3071	42.9063
chr1	164078242	164078394	153	164078308	47	33.5047	9.44417	28.8745
chr1	164136058	164136274	217	164136166	46	28.0165	7.59719	23.5789
chr1	165844643	165844785	143	165844687	23	16.4557	7.4813	12.459
chr1	171114013	171114202	190	171114099	43	41.502	14.3861	36.5889
chr1	171627945	171628117	173	171628032	30	24.4431	9.80392	20.1325
chr1	171782418	171782779	362	171782677	37	31.9454	11.5152	27.368
chr1	172501016	172501130	115	172501074	20	18.0104	9.22469	13.9499
chr1	175586999	175587168	170	175587086	24	21.2149	9.88338	17.0285
chr1	178182476	178182590	115	178182515	23	22.7174	11.1042	18.4702
chr1	180403844	180404015	172	180403911	24	19.7897	9.05961	15.6597
chr1	180850953	180851077	125	180851022	21	20.1036	10.1789	15.9596
chr1	182108576	182108690	115	182108614	26	19.7288	8.44674	15.6011
chr1	182543267	182543553	287	182543463	37	33.2437	12.1951	28.6223
chr1	184576644	184576790	147	184576713	29	22.2397	8.93522	18.013
chr1	191123797	191124000	204	191123898	59	47.3526	11.9403	42.2189
chr10	7824587	7825009	423	7824775	53	49.0108	14.4947	43.8113
chr10	7844335	7844480	146	7844397	26	24.931	11.3996	20.6022
chr10	12823930	12824144	215	12824059	20	16.3393	8.22723	12.3466
chr10	12963392	12963554	163	12963479	28	26.3264	11.5171	21.9478
chr10	13869715	13869830	116	13869750	22	20.5047	10.1032	16.3451
chr10	19068446	19068645	200	19068540	45	44.5148	15.2116	39.4891
chr10	19168037	19168151	115	19168102	19	16.8668	8.83002	12.8536
chr10	19209854	19210001	148	19209952	26	26.7675	12.4913	22.3741
chr10	19578096	19578279	184	19578185	41	41.9339	15.4128	37.0045
chr10	19962827	19962995	169	19962907	31	30.4608	12.8257	25.9364
chr10	21911622	21911744	123	21911692	25	23.8168	11.0851	19.5297
chr10	22142866	22142994	129	22142960	25	24.0957	11.2505	19.7971
chr10	24636089	24636218	130	24636135	32	29.9422	12.1614	25.4367
chr10	26544927	26545088	162	26545014	27	26.8429	12.1766	22.4462
chr10	28489095	28489286	192	28489177	37	37.0946	14.3072	32.3386
chr10	30550115	30550255	141	30550177	22	19.6908	9.6174	15.5646
chr10	39415736	39415854	119	39415806	20	18.0882	9.27152	14.0253
chr10	41957695	41957853	159	41957758	30	30.3756	13.1523	25.8542
chr10	41978402	41978754	353	41978615	35	29.5929	10.9472	25.0987
chr10	44400737	44400926	190	44400796	22	14.8693	6.87388	10.9438
chr10	44403479	44403672	194	44403572	33	26.3385	9.88947	21.9596
chr10	44432328	44432568	241	44432473	53	47.2088	13.6519	42.0794
chr10	54026740	54026970	231	54026831	28	25.3713	10.9662	21.0271
chr10	54075782	54076047	266	54075909	55	50.3943	14.4516	45.1418
chr10	54117780	54117993	214	54117860	33	31.5263	12.6913	26.963
chr10	54254952	54255130	179	54255065	33	31.6229	12.746	27.0564
chr10	56228803	56228989	187	56228893	20	18.7388	9.66406	14.6513
chr10	57712428	57712641	214	57712494	26	20.6778	8.96266	16.5122
chr10	61281254	61281445	192	61281342	49	53.9452	18.6637	48.5593
chr10	66930777	66930893	117	66930842	28	26.6947	11.7314	22.3033
chr10	66955531	66955658	128	66955610	25	19.0826	8.37494	14.9798
chr10	67100284	67100430	147	67100344	36	35.2092	13.6355	30.5216
chr10	68039751	68039869	119	68039839	37	23.8682	7.73931	19.579
chr10	68040012	68040186	175	68040110	57	45.8321	11.8682	40.7569
chr10	68193013	68193235	223	68193164	48	46.8675	15.2743	41.7494
chr10	75434571	75434814	244	75434774	25	22.6078	10.373	18.366
chr10	76016933	76017175	243	76017015	33	32.2179	13.0845	27.6314
chr10	77387395	77387554	160	77387459	39	32.5644	11.1857	27.9657
chr10	80024302	80024432	131	80024369	21	19.6645	9.91438	15.5391
chr10	80075336	80075637	302	80075496	70	70.5973	18.3226	64.6741
chr10	80751545	80751856	312	80751753	30	24.1139	9.62882	19.8145
chr10	80929640	80929819	180	80929723	51	42.053	11.9636	37.1181
chr10	80930530	80930732	203	80930606	27	16.2702	6.47623	12.2842
chr10	81551720	81551860	141	81551774	26	26.7691	12.4922	22.3748
chr10	82961456	82961616	161	82961534	24	20.9871	9.75039	16.8104
chr10	82982407	82982577	171	82982488	37	37.883	14.7544	33.0986
chr10	88405915	88406031	117	88405981	19	16.2264	8.44416	12.2423
chr10	91029112	91029303	192	91029244	24	22.2694	10.5042	18.0417
chr10	96275187	96275316	130	96275224	24	21.5273	10.0664	17.3271
chr10	96599892	96600044	153	96599955	24	20.1265	9.25241	15.9818
chr10	99555901	99556015	115	99555921	24	20.5471	9.49487	16.3862
chr10	107952666	107952791	126	107952733	31	27.3964	11.088	22.9797
chr10	111031608	111031812	205	111031678	28	24.1126	10.2528	19.8135
chr10	111234579	111234711	133	111234624	29	25.9626	10.9629	21.5966
chr10	115251440	115251562	123	115251517	26	25.4103	11.6833	21.0631
chr10	118486782	118486937	156	118486862	24	19.9903	9.17431	15.8537
chr10	122758468	122758595	128	122758510	27	23.5006	10.232	19.2249
chr10	127294275	127294397	123	127294336	26	23.2853	10.4368	19.0179
chr10	128270205	128270394	190	128270295	36	33.8341	12.8718	29.1918
chr11	3335872	3336010	139	3335916	20	18.0882	9.27152	14.0253
chr11	4235876	4236031	156	4235947	36	30.5019	11.0961	25.9761
chr11	4251433	4251612	180	4251529	33	33.0544	13.5647	28.4391
chr11	4268622	4268791	170	4268691	32	24.5809	9.28793	20.2645
chr11	4336649	4336821	173	4336734	46	35.5381	10.5346	30.837
chr11	4438310	4438456	147	4438392	24	21.4482	10.02	17.251
chr11	4502011	4502190	180	4502096	46	37.6053	11.4495	32.8313
chr11	4506568	4506689	122	4506604	25	17.4163	7.4874	13.3823
chr11	11557703	11557901	199	11557805	34	33.2488	13.2928	28.627
chr11	11725521	11725723	203	11725628	41	27.933	8.55397	23.4976
chr11	21220802	21220978	177	21220876	69	56.084	12.6559	50.614
chr11	21222991	21223149	159	21223058	43	27.7379	8.05566	23.3093
chr11	29692802	29692984	183	29692905	36	34.4076	13.1884	29.7466
chr11	46474358	46474507	150	46474410	22	19.0895	9.26112	14.9853
chr11	48871371	48871532	162	48871457	38	34.4229	12.47	29.7608
chr11	51760506	51760712	207	51760613	54	55.3655	17.2684	49.9226
chr11	52919763	52920017	255	52919936	40	41.0088	15.3042	36.1115
chr11	53431013	53431141	129	53431069	23	22.3304	10.872	18.1006
chr11	53763909	53764097	189	53764010	31	26.8494	10.7871	22.4522
chr11	54140059	54140173	115	54140136	20	18.8251	9.71619	14.7322
chr11	55023147	55023335	189	55023233	20	17.6323	8.99743	13.5868
chr11	58199396	58199518	123	58199439	24	21.9325	10.305	17.7177
chr11	60220602	60220720	119	60220673	27	26.1457	11.7647	21.7734
chr11	61564143	61564303	161	61564226	22	21.0311	10.419	16.8523
chr11	61602823	61602975	153	61602889	23	22.0511	10.7047	17.8326
chr11	67048574	67048802	229	67048672	50	50.8397	16.5504	45.5678
chr11	70113950	70114137	188	70114081	30	24.7134	9.94865	20.3921
chr11	70114517	70114706	190	70114645	23	17.071	7.81759	13.0505
chr11	74838546	74838729	184	74838647	49	48.1149	15.5304	42.9502
chr11	76838545	76838781	237	76838732	25	22.1309	10.0951	17.9091
chr11	77386425	77386607	183	77386502	28	25.8822	11.2599	21.5183
chr11	79131990	79132321	332	79132090	54	44.4049	12.1092	39.3831
chr11	79658698	79658830	133	79658787	21	20.1036	10.1789	15.9596
chr11	83020797	83020911	115	83020851	21	20.1036	10.1789	15.9596
chr11	83066865	83067030	166	83066955	32	30.4072	12.4247	25.8845
chr11	83535240	83535375	136	83535303	22	16.915	8.00139	12.9008
chr11	83550247	83550361	115	83550306	18	16.3293	8.79084	12.3373
chr11	83636953	83637097	145	83637048	38	24.734	7.88755	20.4121
chr11	85407902	85408016	115	85407954	16	12.738	7.14286	8.91221
chr11	86369745	86369865	121	86369816	28	25.2884	10.9187	20.9469
chr11	86573903	86574036	134	86573973	28	25.206	10.8716	20.8679
chr11	86593110	86593282	173	86593169	25	19.2548	8.46906	15.1446
chr11	88999306	88999436	131	88999389	30	29.2288	12.4824	24.748
chr11	98470271	98470440	170	98470355	37	37.6535	14.6238	32.8778
chr11	100858423	100858576	154	100858508	25	17.6581	7.61347	13.6122
chr11	100861927	100862052	126	100861964	30	23.299	9.20154	19.0309
chr11	100931544	100931759	216	100931628	34	30.0695	11.5302	25.5585
chr11	103174884	103175049	166	103174955	35	30.2728	11.303	25.7552
chr11	103964083	103964255	173	103964144	33	32.8404	13.4414	28.2316
chr11	104361923	104362063	141	104361989	29	23.9495	9.84575	19.6573
chr11	105625927	105626041	115	105625995	23	18.2031	8.4507	14.136
chr11	106536176	106536460	285	106536285	47	47.485	15.9947	42.3459
chr11	106546421	106546551	131	106546494	28	19.4128	7.76024	15.2972
chr11	107428148	107428267	120	107428211	20	18.5712	9.56284	14.4899
chr11	108248180	108248306	127	108248227	26	22.1475	9.78438	17.9244
chr11	109011728	109012021	294	109011913	39	39.394	14.8038	34.5557
chr11	110919176	110919296	121	110919255	21	18.1084	8.98326	14.0447
chr11	115631045	115631238	194	115631110	34	31.7951	12.4755	27.2229
chr11	116406283	116406397	115	116406358	21	14.9094	7.13938	10.9826
chr11	116406530	116406743	214	116406657	31	26.1079	10.3846	21.7371
chr11	116433684	116433802	119	116433742	29	25.6412	10.7817	21.2861
chr11	116436857	116436971	115	116436918	28	22.9821	9.62656	18.725
chr11	117952317	117952432	116	117952351	20	18.8251	9.71619	14.7322
chr11	118243078	118243198	121	118243128	26	23.2853	10.4368	19.0179
chr11	121673092	121673278	187	121673179	46	48.7563	17.1033	43.5675
chr12	3109938	3110157	220	3110042	60	80.2391	28.2232	74.1321
chr12	12437493	12437655	163	12437551	32	30.9881	12.7561	26.4433
chr12	16006831	16006998	168	16006922	33	32.4222	13.2013	27.8274
chr12	21452039	21452201	163	21452126	32	29.4934	11.9091	25.0033
chr12	25438562	25438761	200	25438590	24	19.2747	8.76731	15.1638
chr12	33160574	33160701	128	33160639	25	22.1309	10.0951	17.9091
chr12	33173694	33173812	119	33173751	37	25.8909	8.60605	21.5269
chr12	34076269	34076412	144	34076352	29	28.8069	12.605	24.3408
chr12	35562907	35563176	270	35563073	51	53.4722	17.5291	48.1032
chr12	36241295	36241435	141	36241346	26	22.2196	9.82533	17.9934
chr12	52782935	52783099	165	52783005	19	15.0883	7.76548	11.1536
chr12	54210785	54211036	252	54210884	34	30.6489	11.8443	26.1178
chr12	54293283	54293501	219	54293390	29	28.9111	12.6662	24.4411
chr12	54313614	54313810	197	54313707	51	45.5398	13.5399	40.4733
chr12	54369306	54369420	115	54369366	24	24.0512	11.5669	19.7536
chr12	55491801	55492004	204	55491861	30	24.8508	10.0226	20.5247
chr12	67059345	67059639	295	67059484	34	30.6489	11.8443	26.1178
chr12	69412092	69412286	195	69412195	36	29.0221	10.3468	24.5478
chr12	69447974	69448158	185	69448066	42	38.4701	13.168	33.6642
chr12	73686944	73687058	115	73686991	24	18.4938	8.33056	14.4154
chr12	73699602	73699739	138	73699671	28	26.9789	11.8974	22.5776
chr12	73715913	73716110	198	73715999	43	35.322	11.2878	30.6296
chr12	73876762	73876963	202	73876870	57	54.8949	15.8622	49.4716
chr12	73887917	73888451	535	73888237	69	62.7745	15.2572	57.0875
chr12	74895161	74895306	146	74895253	31	29.7658	12.4248	25.2658
chr12	82245364	82245526	163	82245463	34	29.3593	11.15	24.874
chr12	84764874	84765028	155	84764960	33	28.2194	10.8713	23.7738
chr12	84958505	84958630	126	84958576	22	18.9454	9.17614	14.8477
chr12	85473389	85473620	232	85473539	52	43.1054	12.1295	38.1328
chr12	85686496	85686734	239	85686632	54	54.4196	16.7836	49.0129
chr12	85705578	85705908	331	85705753	61	55.7543	14.8539	50.2965
chr12	92672539	92672656	118	92672609	27	23.5006	10.232	19.2249
chr12	98245089	98245222	134	98245135	37	32.4189	11.7611	27.8245
chr12	99329265	99329590	326	99329371	47	34.7887	9.96264	30.1152
chr12	100871895	100872072	178	100871991	21	17.8979	8.85847	13.8422
chr12	101912996	101913200	205	101913133	21	17.2321	8.46642	13.2055
chr12	102628310	102628553	244	102628388	35	33.9747	13.3235	29.3285
chr12	103331641	103331781	141	103331732	15	12.7541	7.40227	8.92232
chr12	103341347	103341499	153	103341420	34	35.5795	14.6352	30.8777
chr12	103434067	103434317	251	103434206	41	36.844	12.6831	32.0974
chr12	105013081	105013293	213	105013141	34	31.7035	12.4246	27.1342
chr12	106921732	106921929	198	106921818	30	27.3849	11.4244	22.9686
chr12	107127736	107127887	152	107127804	29	25.9626	10.9629	21.5966
chr12	107145544	107145677	134	107145589	29	15.4632	5.75926	11.5087
chr12	112853138	112853347	210	112853245	38	38.8091	14.877	33.9929
chr12	113362462	113362576	115	113362478	17	15.1141	8.32816	11.1744
chr12	119241899	119242028	130	119241971	25	22.6078	10.373	18.366
chr13	3373063	3373312	250	3373190	29	27.5295	11.8601	23.1089
chr13	5724448	5724567	120	5724520	25	23.1084	10.6667	18.8479
chr13	5769717	5769891	175	5769788	33	17.7774	6.03425	13.727
chr13	5979560	5979732	173	5979626	24	18.7864	8.49329	14.6973
chr13	16642208	16642379	172	16642292	26	22.2196	9.82533	17.9934
chr13	17975929	17976068	140	17975998	30	30.5961	13.2819	26.0665
chr13	21366774	21366922	149	21366857	45	49.1884	17.7812	43.9822
chr13	23742021	23742167	147	23742105	27	24.6164	10.8717	20.2987
chr13	30619800	30619981	182	30619884	42	36.5201	12.1813	31.7848
chr13	30659619	30659837	219	30659778	25	19.313	8.5009	15.2008
chr13	30831333	30831560	228	30831447	20	14.9085	7.39437	10.982
chr13	32993244	32993418	175	32993328	41	37.1037	12.8166	32.3474
chr13	33071866	33072079	214	33071965	18	14.4416	7.65049	10.5336
chr13	36287800	36287935	136	36287872	25	21.5285	9.74695	17.3279
chr13	36808076	36808269	194	36808214	29	24.0871	9.92064	19.7888
chr13	37140832	37140975	144	37140908	28	23.5329	9.92981	19.2562
chr13	37290817	37290933	117	37290887	21	19.4121	9.76259	15.2966
chr13	37622870	37623023	154	37622934	39	41.4309	15.9585	36.5194
chr13	37657530	37657649	120	37657598	25	23.3683	10.8198	19.0968
chr13	37793005	37793195	191	37793106	21	17.3611	8.54203	13.3292
chr13	43775178	43775299	122	43775247	35	20.0343	6.57714	15.8958
chr13	44321078	44321242	165	44321179	31	24.8125	9.69697	20.4876
chr13	49242842	49242970	129	49242886	27	21.8873	9.33022	17.674
chr13	49556918	49557183	266	49557015	58	55.4087	15.7396	49.9639
chr13	51970054	51970390	337	51970304	33	26.8004	10.1266	22.4045
chr13	52793706	52793849	144	52793778	28	24.8032	10.6422	20.4787
chr13	52976255	52976407	153	52976323	29	24.3673	10.0739	20.0591
chr13	77438909	77439043	135	77439009	31	33.6964	14.7262	29.0594
chr13	78161960	78162079	120	78162025	22	17.5604	8.36972	13.521
chr13	85289057	85289183	127	85289124	25	23.0232	10.6166	18.7651
chr13	85459395	85459650	256	85459556	36	33.0142	12.4244	28.4007
chr13	89453927	89454099	173	89453996	25	23.635	10.9774	19.3546
chr13	94116762	94116955	194	94116866	29	27.8123	12.024	23.3815
chr13	95987301	95987483	183	95987380	26	22.663	10.0784	18.419
chr13	99306222	99306362	141	99306280	24	21.9325	10.305	17.7177
chr13	99410806	99410997	192	99410914	44	47.0547	17.0164	41.931
chr13	109822545	109822705	161	109822605	23	19.7823	9.36037	15.653
chr13	111809736	111809873	138	111809806	28	25.9697	11.3105	21.6033
chr13	111978434	111978609	176	111978534	30	24.9202	10.06	20.5919
chr13	112396789	112396920	132	112396844	21	18.9288	9.47255	14.8317
chr13	117260842	117261125	284	117261016	93	102.004	23.2904	95.511
chr14	10453080	10453194	115	10453110	24	20.4048	9.41265	16.2492
chr14	14702703	14702832	130	14702776	18	16.2517	8.74367	12.267
chr14	19416123	19416310	188	19416226	103	42.4026	5.364	37.4571
chr14	19416531	19416812	282	19416797	63	16.0151	3.30093	12.04
chr14	19417449	19417580	132	19417505	72	21.2309	3.76959	17.0443
chr14	19417721	19417948	228	19417836	137	70.3222	7.12607	64.4107
chr14	19418026	19418268	243	19418109	87	30.9311	4.54686	26.3897
chr14	19418380	19418509	130	19418456	67	18.3528	3.52186	14.2804
chr14	19418729	19418859	131	19418820	88	31.7146	4.61224	27.1451
chr14	19994142	19994303	162	19994216	33	32.9469	13.5028	28.3351
chr14	20565671	20565792	122	20565720	26	25.0251	11.4552	20.693
chr14	20885268	20885407	140	20885342	24	22.9801	10.9266	18.7233
chr14	26669898	26670019	122	26669940	25	22.7719	10.4691	18.5229
chr14	27234401	27234562	162	27234499	19	14.6332	7.49766	10.7171
chr14	31025844	31025958	115	31025926	20	15.6196	7.80524	11.6593
chr14	32086365	32086480	116	32086424	23	22.1433	10.7599	17.9208
chr14	40949784	40949941	158	40949848	35	35.5727	14.2321	30.8709
chr14	45005903	45006084	182	45006013	43	42.6603	15.0068	37.705
chr14	45049893	45050012	120	45049960	27	25.0445	11.1199	20.7116
chr14	45102333	45102530	198	45102463	31	33.0555	14.3466	28.44
chr14	54233327	54233573	247	54233423	39	38.0981	14.0845	33.3054
chr14	54426794	54426961	168	54426888	43	46.9537	17.3947	41.8324
chr14	55437073	55437208	136	55437128	22	20.8522	10.3116	16.6804
chr14	56281609	56281806	198	56281717	20	14.9609	7.42443	11.032
chr14	63132333	63132526	194	63132444	39	39.06	14.6172	34.2339
chr14	65900470	65900609	140	65900542	27	25.3096	11.2744	20.967
chr14	70278910	70279037	128	70278979	36	29.2922	10.4816	24.8094
chr14	70283969	70284137	169	70284048	38	32.172	11.306	27.5873
chr14	70371066	70371223	158	70371135	34	33.9832	13.712	29.3368
chr14	72709818	72709967	150	72709889	32	28.8063	11.5264	24.3404
chr14	73087756	73087975	220	73087864	51	51.9993	16.7499	46.6863
chr14	73902468	73902582	115	73902521	27	24.7007	10.9204	20.38
chr14	75019005	75019124	120	75019074	23	22.7161	11.1034	18.4702
chr14	75191148	75191290	143	75191210	24	16.8621	7.44602	12.8493
chr14	75516250	75516432	183	75516329	40	41.605	15.6399	36.6888
chr14	75625644	75625764	121	75625716	24	20.4048	9.41265	16.2492
chr14	78420226	78420359	134	78420309	36	35.4166	13.7521	30.7211
chr14	79141880	79142040	161	79141955	32	35.2824	15.2672	30.5922
chr14	79537652	79537772	121	79537695	27	23.7302	10.3627	19.4465
chr14	121102089	121102203	115	121102132	21	16.8569	8.24742	12.8455
chr14	121107787	121107963	177	121107885	22	19.8478	9.71079	15.7164
chr14	121324991	121325180	190	121325117	22	16.4746	7.75324	12.4769
chr14	121366247	121366422	176	121366347	43	44.861	16.2152	39.8241
chr14	121905925	121906165	241	121906072	38	34.2505	12.379	29.595
chr14	121915799	121915943	145	121915875	42	38.1142	12.9851	33.321
chr14	121955342	121955609	268	121955516	54	50.4123	14.8088	45.1592
chr14	122052949	122053098	150	122053015	29	23.0306	9.35162	18.7722
chr14	122058053	122058213	161	122058133	43	40.2257	13.7157	35.3593
chr15	5446492	5446617	126	5446532	25	25.402	12.0296	21.0554
chr15	5512580	5512696	117	5512642	25	19.6692	8.69711	15.5435
chr15	6540189	6540313	125	6540235	21	20.1036	10.1789	15.9596
chr15	9527955	9528131	177	9528018	28	17.2517	6.72542	13.2245
chr15	9529629	9529839	211	9529728	32	20.5998	7.39662	16.4374
chr15	9556022	9556136	115	9556076	22	21.4013	10.6415	17.2061
chr15	9562572	9562717	146	9562648	26	22.2922	9.86662	18.0634
chr15	9570117	9570286	170	9570204	48	31.7413	8.55671	27.1705
chr15	10981645	10981783	139	10981710	26	25.1201	11.5114	20.7852
chr15	12010426	12010576	151	12010516	20	14.7023	7.27651	10.7833
chr15	31349232	31349375	144	31349309	27	25.7662	11.5416	21.4071
chr15	31356988	31357191	204	31357071	35	34.3837	13.5542	29.7236
chr15	35724562	35724707	146	35724627	22	19.6134	9.57137	15.4898
chr15	36375069	36375240	172	36375133	27	26.8429	12.1766	22.4462
chr15	38470436	38470722	287	38470619	73	73.8391	18.6539	67.8505
chr15	50697826	50698044	219	50697936	47	47.485	15.9947	42.3459
chr15	50751218	50751392	175	50751322	24	18.4364	8.29875	14.3608
chr15	61397208	61397322	115	61397267	22	16.8027	7.93788	12.7925
chr15	61455121	61455275	155	61455220	30	29.7369	12.7782	25.2384
chr15	62189737	62190046	310	62189973	55	38.6632	9.62447	33.851
chr15	62240117	62240276	160	62240197	27	23.1286	10.0215	18.8669
chr15	62245352	62245614	263	62245540	26	20.9937	9.13706	16.8166
chr15	62271416	62271683	268	62271618	29	21.6674	8.63931	17.462
chr15	62374706	62374849	144	62374766	27	24.4498	10.7754	20.1387
chr15	62698653	62698768	116	62698723	21	17.6251	8.69737	13.5799
chr15	64075317	64075515	199	64075414	69	62.4983	15.1433	56.818
chr15	64075785	64076060	276	64075981	49	38.2025	10.8707	33.4059
chr15	66851616	66851868	253	66851766	31	22.2095	8.38245	17.9841
chr15	73006511	73006627	117	73006576	17	14.8284	8.15402	10.9047
chr15	73175968	73176104	137	73176028	25	22.3665	10.2322	18.1341
chr15	74984821	74984945	125	74984898	31	26.8494	10.7871	22.4522
chr15	75086855	75087046	192	75086950	56	48.8672	13.4339	43.6744
chr15	76625961	76626158	198	76626071	48	55.0222	19.7302	49.5936
chr15	78493672	78493867	196	78493773	43	42.1243	14.7182	37.1872
chr15	78591889	78592026	138	78591948	19	17.5667	9.25351	13.5234
chr15	79040564	79040695	132	79040634	33	33.8314	14.0148	29.1893
chr15	79892308	79892468	161	79892380	44	38.7616	12.6245	33.9466
chr15	94589922	94590131	210	94590015	40	30.0662	9.71564	25.5559
chr15	97458586	97458738	153	97458657	26	21.7253	9.5457	17.5174
chr15	97665910	97666097	188	97666004	43	39.7589	13.4742	34.9082
chr15	97667775	97667929	155	97667858	36	30.2808	10.9825	25.7626
chr15	98066655	98066802	148	98066732	20	17.9333	9.17832	13.8765
chr15	100687124	100687280	157	100687204	26	26.0154	12.0428	21.648
chr16	3723432	3723642	211	3723586	22	21.4013	10.6415	17.2061
chr16	5256179	5256302	124	5256241	20	18.407	9.46372	14.3321
chr16	10566744	10566858	115	10566779	17	13.7354	7.49064	9.86193
chr16	10665438	10665593	156	10665528	31	21.1207	7.86144	16.9391
chr16	10702443	10702564	122	10702467	19	14.6886	7.53012	10.7706
chr16	10806162	10806277	116	10806238	25	25.402	12.0296	21.0554
chr16	10975053	10975221	169	10975140	36	40.6193	16.761	35.7366
chr16	15863364	15863492	129	15863402	25	24.0957	11.2505	19.7971
chr16	17695001	17695115	115	17695072	18	15.5273	8.3042	11.57
chr16	19960737	19960926	190	19960823	62	65.8902	19.2926	60.108
chr16	24427694	24427929	236	24427820	51	42.9453	12.3559	37.9798
chr16	24527179	24527492	314	24527400	36	33.6479	12.7696	29.0129
chr16	24704399	24704531	133	24704423	22	18.0623	8.65964	14
chr16	32750913	32751033	121	32750951	26	26.7691	12.4922	22.3748
chr16	35938908	35939095	188	35938996	39	36.7091	13.3289	31.9677
chr16	36476854	36477170	317	36476956	69	66.5358	16.8634	60.7303
chr16	36602765	36602891	127	36602838	20	14.6516	7.24763	10.7349
chr16	36720353	36720487	135	36720432	25	24.4799	11.479	20.1674
chr16	38396159	38396412	254	38396306	46	37.7472	11.514	32.9686
chr16	49857629	49857783	155	49857726	32	25.1305	9.5666	20.795
chr16	49936287	49936402	116	49936363	22	15.8047	7.38126	11.8372
chr16	50070632	50070780	149	50070699	36	33.1925	12.5212	28.5724
chr16	51675166	51675361	196	51675239	45	40.9727	13.3799	36.0771
chr16	51690936	51691157	222	51691010	38	37.8048	14.3119	33.0235
chr16	51705124	51705298	175	51705212	23	16.6055	7.56263	12.6029
chr16	51767737	51767893	157	51767808	25	19.2548	8.46906	15.1446
chr16	51878298	51878502	205	51878409	29	25.8814	10.917	21.5179
chr16	52061347	52061478	132	52061419	25	20.6882	9.26751	16.5219
chr16	52067856	52068147	292	52068020	60	60.0806	17.2243	54.475
chr16	52292651	52292799	149	52292694	24	18.2102	8.17394	14.143
chr16	55822173	55822331	159	55822251	44	35.0519	10.8709	30.3685
chr16	57500923	57501039	117	57500977	23	20.9286	10.0355	16.7539
chr16	58498510	58498677	168	58498589	18	13.9276	7.34441	10.0406
chr16	59517494	59517656	163	59517561	41	39.1449	13.8889	34.3162
chr16	59564140	59564270	131	59564204	26	23.3658	10.4834	19.0947
chr16	78200417	78200587	171	78200516	37	29.5853	10.3275	25.0915
chr16	78237059	78237209	151	78237128	35	36.2653	14.6312	31.5402
chr16	84583478	84583659	182	84583599	23	17.3407	7.9668	13.3102
chr16	84682242	84682455	214	84682354	49	38.9255	11.1782	34.1062
chr16	84713125	84713380	256	84713219	20	14.1152	6.94444	10.2204
chr16	89848845	89849083	239	89848923	26	22.892	10.2099	18.6381
chr16	91061504	91061657	154	91061592	33	27.4905	10.4857	23.0709
chr16	91490248	91490363	116	91490299	28	24.8826	10.6873	20.5548
chr16	92825645	92825796	152	92825682	19	13.0084	6.56383	9.16527
chr17	5805616	5805767	152	5805688	23	15.3426	6.88863	11.3934
chr17	6835473	6835606	134	6835522	24	22.4423	10.6067	18.207
chr17	12275718	12275856	139	12275793	19	17.2472	9.06002	13.22
chr17	12783401	12783546	146	12783493	25	23.1084	10.6667	18.8479
chr17	21536964	21537085	122	21537028	23	21.2599	10.2324	17.0715
chr17	23748231	23748356	126	23748304	26	24.6535	11.236	20.3342
chr17	27826306	27826446	141	27826362	34	27.9729	10.4244	23.5368
chr17	28488325	28488575	251	28488447	48	53.6311	18.9409	48.2573
chr17	29494276	29494425	150	29494344	23	17.3407	7.9668	13.3102
chr17	31693571	31693797	227	31693746	21	19.4121	9.76259	15.2966
chr17	31839655	31839809	155	31839702	23	19.5692	9.2361	15.4472
chr17	32053809	32053993	185	32053912	19	16.4339	8.56898	12.4382
chr17	34187623	34187812	190	34187735	55	59.6596	19.0996	54.0668
chr17	34896323	34896481	159	34896392	25	24.1904	11.3068	19.8883
chr17	35051844	35051982	139	35051904	25	24.7777	11.6566	20.4548
chr17	35823207	35823378	172	35823292	30	24.5775	9.87576	20.2612
chr17	36020831	36020977	147	36020884	39	31.8543	10.8372	27.2802
chr17	39845956	39846169	214	39846014	57	14.4163	3.25185	10.5097
chr17	39848496	39848628	133	39848541	50	12.189	3.11441	8.38905
chr17	44557326	44557505	180	44557401	28	26.3264	11.5171	21.9478
chr17	47189848	47190116	269	47189991	53	52.0379	15.974	46.724
chr17	48318896	48319072	177	48318979	41	46.4568	17.9949	41.3558
chr17	48332682	48332803	122	48332763	26	24.2065	10.9734	19.9035
chr17	50512878	50512998	121	50512916	21	16.796	8.21202	12.7861
chr17	51879826	51880061	236	51879947	54	53.2917	16.2146	47.9277
chr17	52149232	52149392	161	52149309	28	17.528	6.85336	13.49
chr17	52168336	52168665	330	52168610	21	15.253	7.33089	11.3078
chr17	56758311	56758450	140	56758369	18	16.3293	8.79084	12.3373
chr17	57290791	57291049	259	57290981	25	22.3665	10.2322	18.1341
chr17	66112147	66112434	288	66112238	46	42.721	13.9033	37.7636
chr17	73875367	73875483	117	73875433	26	24.0329	10.8718	19.738
chr17	80772566	80772756	191	80772645	42	41.8423	14.9591	36.9164
chr17	84419831	84420057	227	84419944	38	30.6141	10.5334	26.0833
chr17	84435068	84435327	260	84435152	53	52.8104	16.3636	47.468
chr17	86850827	86850957	131	86850879	22	19.8478	9.71079	15.7164
chr17	88112455	88112670	216	88112485	18	11.6124	6.00886	7.83879
chr17	88113377	88113491	115	88113436	23	16.7579	7.64575	12.7497
chr18	3005746	3005971	226	3005912	50	35.6007	9.57926	30.8982
chr18	3281807	3281967	161	3281859	23	16.8093	7.67386	12.7988
chr18	4295032	4295356	325	4295269	37	29.3888	10.2316	24.9025
chr18	4303225	4303423	199	4303335	47	50.328	17.5407	45.078
chr18	5397439	5397608	170	5397506	36	41.0705	17.0272	36.1716
chr18	6764812	6765020	209	6764938	47	48.5481	16.566	43.3674
chr18	11931655	11931847	193	11931738	28	24.8032	10.6422	20.4787
chr18	12131388	12131556	169	12131468	34	32.0738	12.6308	27.4924
chr18	12632785	12632993	209	12632910	34	34.3103	13.8999	29.6524
chr18	32970355	32970524	170	32970448	27	21.8873	9.33022	17.674
chr18	36560102	36560282	181	36560195	28	24.5682	10.5092	20.2524
chr18	37880265	37880381	117	37880335	18	14.3826	7.61523	10.4773
chr18	39611772	39611895	124	39611827	28	26.6947	11.7314	22.3033
chr18	46447728	46447847	120	46447778	18	16.3283	8.79019	12.3373
chr18	46597589	46597776	188	46597685	60	60.428	17.3938	54.8121
chr18	49979270	49979429	160	49979344	41	41.9339	15.4128	37.0045
chr18	54940511	54940700	190	54940566	33	29.4776	11.5509	24.9881
chr18	60481218	60481416	199	60481264	17	12.8475	6.95787	9.01133
chr18	60502486	60502617	132	60502554	26	20.9937	9.13706	16.8166
chr18	62169244	62169381	138	62169311	22	18.9454	9.17614	14.8477
chr18	66453279	66453451	173	66453371	22	20.5047	10.1032	16.3451
chr18	67933059	67933188	130	67933133	21	19.0074	9.51969	14.9075
chr18	68189984	68190173	190	68190079	39	38.7329	14.4352	33.919
chr18	69344298	69344437	140	69344401	19	17.5667	9.25351	13.5234
chr18	70632104	70632268	165	70632182	33	31.0533	12.4246	26.5063
chr18	74879998	74880258	261	74880103	31	27.9688	11.4062	23.533
chr18	79186226	79186340	115	79186269	24	19.9903	9.17431	15.8537
chr18	89244280	89244394	115	89244347	25	17.4642	7.51228	13.4284
chr18	89433279	89433407	129	89433339	29	25.4838	10.6933	21.1343
chr19	4230560	4230676	117	4230627	24	23.2605	11.0939	18.9946
chr19	4845987	4846109	123	4846046	23	22.7174	11.1042	18.4702
chr19	5637655	5637803	149	5637755	24	20.0582	9.21319	15.9184
chr19	8953698	8953849	152	8953761	37	42.7413	17.5817	37.7824
chr19	9939929	9940121	193	9940028	33	30.8687	12.3211	26.3296
chr19	10763890	10764052	163	10764035	16	11.8396	6.60066	8.05449
chr19	11053036	11053179	144	11053123	30	30.7078	13.3477	26.174
chr19	11355841	11356159	319	11356078	52	51.9976	16.3454	46.6847
chr19	11362154	11362304	151	11362225	25	24.8789	11.717	20.5517
chr19	11494642	11494779	138	11494719	46	45.6602	15.425	40.5901
chr19	11511489	11511687	199	11511646	18	14.6215	7.75827	10.7063
chr19	11540274	11540403	130	11540339	27	26.3405	11.8795	21.9614
chr19	16204921	16205061	141	16204970	31	30.1583	12.6507	25.6446
chr19	17380784	17381014	231	17380914	35	31.0696	11.7264	26.5219
chr19	21737957	21738075	119	21738035	27	20.3189	8.48485	16.1666
chr19	29150276	29150434	159	29150352	36	34.9034	13.4643	30.2261
chr19	29185700	29185837	138	29185766	34	32.4545	12.844	27.8588
chr19	32262938	32263052	115	32262992	27	17.0867	6.85938	13.066
chr19	32274258	32274385	128	32274358	22	15.1389	7.01861	11.1979
chr19	32275200	32275454	255	32275371	29	23.8136	9.77199	19.5267
chr19	33160002	33160156	155	33160115	21	18.5459	9.2437	14.4654
chr19	34179254	34179421	168	34179345	31	30.4608	12.8257	25.9364
chr19	34588259	34588373	115	34588319	19	17.5667	9.25351	13.5234
chr19	36477928	36478117	190	36477965	19	12.5397	6.30219	8.72335
chr19	45650074	45650241	168	45650168	35	36.2653	14.6312	31.5402
chr19	46620009	46620149	141	46620073	29	28.2001	12.2499	23.7554
chr19	47067263	47067407	145	47067311	33	31.7203	12.8012	27.15
chr19	53424745	53424872	128	53424814	28	22.8486	9.55362	18.5966
chr19	53479753	53479953	201	53479920	31	30.7708	13.0055	26.2349
chr19	57131362	57131659	298	57131401	25	19.9141	8.83302	15.7807
chr19	61199694	61199818	125	61199781	26	26.7691	12.4922	22.3748
chr2	3050128	3050359	232	3050278	30	32.3896	14.3429	27.7963
chr2	3657524	3657687	164	3657593	44	37.0302	11.7878	32.2766
chr2	3657857	3657979	123	3657940	32	23.2793	8.6444	19.0128
chr2	3753892	3754021	130	3753968	24	18.9061	8.56018	14.8099
chr2	6557936	6558050	115	6558004	23	18.828	8.80734	14.7346
chr2	8870225	8870357	133	8870271	21	14.6264	6.98302	10.7107
chr2	9683890	9684011	122	9683964	24	24.0512	11.5669	19.7536
chr2	11616869	11617190	322	11617060	98	92.0279	17.5703	85.7184
chr2	11642523	11642754	232	11642613	42	30.01	9.18803	25.5016
chr2	13557310	13557456	147	13557386	47	30.9091	8.44996	26.368
chr2	14312596	14312889	294	14312733	43	41.6042	14.4404	36.6881
chr2	26493498	26493733	236	26493597	111	127.14	26.6857	120.276
chr2	27407043	27407206	164	27407124	34	34.6452	14.093	29.9763
chr2	27728636	27728821	186	27728735	23	22.5212	10.9865	18.2835
chr2	28523856	28523978	123	28523908	24	22.7075	10.7643	18.4622
chr2	30712075	30712217	143	30712124	28	27.5695	12.244	23.1463
chr2	31303208	31303666	459	31303303	55	50.8611	14.6693	45.5883
chr2	32542039	32542320	282	32542137	38	34.6853	12.6091	30.015
chr2	35023585	35023758	174	35023686	30	24.7819	9.98551	20.4587
chr2	35039103	35039255	153	35039191	28	27.8766	12.425	23.4439
chr2	35447580	35447743	164	35447669	31	29.8628	12.4805	25.3597
chr2	46371038	46371297	260	46371185	42	35.5867	11.723	30.8845
chr2	48328221	48328465	245	48328284	30	26.089	10.6989	21.719
chr2	52938395	52938509	115	52938463	19	16.7198	8.74126	12.7132
chr2	58130157	58130342	186	58130242	49	43.4417	13.217	38.4579
chr2	58135093	58135212	120	58135152	29	14.8952	5.52741	10.9694
chr2	58137757	58137955	199	58137858	72	66.49	15.8317	60.685
chr2	60857846	60857975	130	60857881	28	26.5091	11.6232	22.1242
chr2	72281906	72282239	334	72282129	33	22.8997	8.21355	18.6457
chr2	72282851	72283006	156	72282931	24	14.1121	6.0562	10.2175
chr2	73450123	73450238	116	73450188	26	23.2055	10.3906	18.9411
chr2	73470596	73470772	177	73470676	24	18.6098	8.3949	14.5269
chr2	75682999	75683187	189	75683081	48	38.5709	11.3033	33.762
chr2	75763460	75763592	133	75763529	31	30.8758	13.0666	26.3366
chr2	79966828	79966950	123	79966877	25	20.2935	9.04505	16.1427
chr2	83700888	83701007	120	83700957	24	22.3554	10.5552	18.1244
chr2	90542704	90542833	130	90542781	35	24.8523	8.62482	20.5261
chr2	90975364	90975478	115	90975430	23	20.0004	9.48804	15.8632
chr2	93424804	93424924	121	93424838	23	19.6397	9.27715	15.5152
chr2	98662261	98662958	698	98662784	148	77.3973	7.34515	71.3447
chr2	98663783	98663995	213	98663842	108	44.5717	5.40085	39.5449
chr2	98666226	98666377	152	98666283	95	35.0938	4.75943	30.4094
chr2	98666434	98667299	866	98667076	137	68.0978	6.84167	62.2405
chr2	102733124	102733319	196	102733209	41	36.0071	12.2574	31.2915
chr2	102812804	102813013	210	102812936	18	14.3241	7.58029	10.4209
chr2	103682513	103682750	238	103682646	51	51.6468	16.5658	46.3463
chr2	114659131	114659245	115	114659148	19	14.9143	7.66284	10.9871
chr2	117458780	117458939	160	117458885	26	21.1881	9.24499	17.0031
chr2	118540891	118541005	115	118540939	21	19.5795	9.86326	15.4572
chr2	120933169	120933290	122	120933221	24	22.3554	10.5552	18.1244
chr2	122672988	122673135	148	122673067	31	31.3048	13.3167	26.7491
chr2	124732770	124732950	181	124732851	20	15.735	7.87254	11.7703
chr2	126310223	126310365	143	126310303	32	28.3949	11.2994	23.9421
chr2	127916872	127917084	213	127917004	33	28.2946	10.9114	23.846
chr2	127922088	127922205	118	127922152	25	16.0851	6.81074	12.1073
chr2	127923254	127923467	214	127923392	30	21.0532	8.07187	16.8742
chr2	128061020	128061154	135	128061079	26	23.611	10.6257	19.3313
chr2	128073040	128073189	150	128073100	24	19.6583	8.98473	15.5332
chr2	128117690	128117977	288	128117765	25	19.9763	8.86767	15.8405
chr2	128295139	128295431	293	128295365	26	21.3862	9.35551	17.193
chr2	128380722	128380898	177	128380788	40	29.2656	9.35859	24.7835
chr2	128392433	128392571	139	128392497	20	15.5625	7.77202	11.6044
chr2	128451631	128451910	280	128451838	28	25.6239	11.1111	21.2698
chr2	128457880	128458015	136	128457939	33	31.5263	12.6913	26.963
chr2	131423798	131424037	240	131423930	26	21.3197	9.31838	17.1293
chr2	152810237	152810369	133	152810307	29	27.5295	11.8601	23.1089
chr2	152825808	152825939	132	152825887	35	27.7992	10.0348	23.3692
chr2	153263020	153263170	151	153263076	27	23.6532	10.3188	19.3719
chr2	153345464	153345596	133	153345517	35	28.8749	10.5773	24.4065
chr2	155038374	155038596	223	155038485	56	59.882	18.7778	54.2847
chr2	157447355	157447507	153	157447421	22	19.1625	9.30421	15.0558
chr2	158166679	158166850	172	158166763	36	32.2384	12.0071	27.6511
chr2	158175531	158175681	151	158175596	28	22.5865	9.411	18.346
chr2	158719239	158719431	193	158719329	25	17.2273	7.38951	13.2015
chr2	163103318	163103438	121	163103361	20	18.7388	9.66406	14.6513
chr2	163203456	163203581	126	163203500	20	18.3261	9.41493	14.254
chr2	165326645	165326806	162	165326711	35	32.5382	12.5239	27.9405
chr2	165982752	165982901	150	165982812	22	21.4013	10.6415	17.2061
chr2	167351531	167351718	188	167351640	31	25.6144	10.1202	21.2607
chr2	167804957	167805262	306	167805133	90	101.194	24.2021	94.7101
chr2	167910012	167910306	295	167910167	64	64.9455	18.003	59.1931
chr2	167925226	167925434	209	167925323	40	35.3349	12.2534	30.6421
chr2	167958983	167959318	336	167959136	99	98.9862	19.8098	92.5504
chr2	168488672	168488810	139	168488735	38	28.7841	9.66303	24.3187
chr2	170184706	170184969	264	170184794	64	67.715	19.3596	61.8712
chr2	172394081	172394200	120	172394137	25	22.6078	10.373	18.366
[truncated: 391 more rows]

## Sheet: CD8_IL21_pSTAT3
chr	start	end	length	abs_summit	pileup	-LOG10(pvalue)	fold_enrichment	-LOG10(qvalue)	GAS motif
chr1	7100670	7100801	132	7100741	25	25.355	12.0015	21.4397	1
chr1	13465099	13465340	242	13465142	21	19.2628	9.67288	15.5391	2
chr1	14746961	14747110	150	14747026	34	36.2583	15.0318	32.0303	1
chr1	20740616	20740991	376	20740804	49	51.8261	17.4972	47.1791	2
chr1	21780906	21781048	143	21780986	24	23.6293	11.3143	19.7657	1
chr1	33452757	33452954	198	33452849	29	28.7852	12.5923	24.7718	1
chr1	33883467	33883735	269	33883560	29	26.5741	11.3105	22.6228	2
chr1	36293565	36293756	192	36293661	71	53.775	11.3845	49.0777	1
chr1	36296704	36297138	435	36296939	61	39.5774	8.78336	35.2578	1
chr1	36308000	36308309	310	36308176	102	80.8821	13.1257	75.4623	1
chr1	36325879	36326261	383	36326111	29	25.4968	10.7005	21.5777	1
chr1	36892699	36892823	125	36892763	22	20.283	9.97052	16.5255	1
chr1	37478560	37478723	164	37478650	45	44.2522	15.0721	39.8065	2
chr1	37544355	37544589	235	37544460	49	46.9863	14.9539	42.4684	2
chr1	37890236	37890482	247	37890385	30	26.2118	10.7669	22.2713	2
chr1	38723678	38723941	264	38723849	21	18.4605	9.19271	14.7631	2
chr1	38771082	38771329	248	38771226	46	46.0285	15.6208	41.5349	2
chr1	38777515	38778057	543	38777907	75	65.6191	14.5817	60.6185	2
chr1	39281970	39282152	183	39282049	27	22.7315	9.79843	18.8959	1
chr1	40315406	40315802	397	40315712	34	28.867	10.8899	24.851	1
chr1	40386259	40386527	269	40386429	66	59.6128	14.8915	54.7669	1
chr1	40465573	40465922	350	40465706	71	62.5024	14.5372	57.583	3
chr1	40469951	40470168	218	40470109	34	20.6419	7.0056	16.8728	1
chr1	40475826	40475954	129	40475871	30	27.9318	11.7353	23.9418	1
chr1	40516180	40516612	433	40516270	53	34.7598	8.65662	30.5744	2
chr1	43366077	43366184	108	43366124	19	17.7623	9.37207	14.0897	1
chr1	43540124	43540318	195	43540211	47	39.8073	12.1568	35.4821	1
chr1	43766427	43766570	144	43766481	19	16.8758	8.83548	13.2349	1
chr1	44042239	44042381	143	44042313	33	35.1881	14.8084	30.99	1
chr1	46864275	46864591	317	46864456	74	78.9627	20.6316	73.5947	2
chr1	48881515	48881643	129	48881586	27	29.0059	13.4646	24.9852	1
chr1	51509685	51509942	258	51509795	73	49.4662	9.66966	44.8814	1
chr1	51514561	51514770	210	51514675	65	43.2283	9.20913	38.8097	2
chr1	51525642	51525821	180	51525742	41	40.8435	14.8096	36.49	1
chr1	52053000	52053240	241	52053093	38	28.8461	9.69185	24.8305	1
chr1	52113755	52114025	271	52113896	114	129.09	26.2533	122.302	1
chr1	53766760	53766877	118	53766826	24	18.8962	8.55461	15.1853	1
chr1	53889436	53889642	207	53889563	36	36.1743	14.1806	31.9486	1
chr1	58301248	58301418	171	58301334	37	34.5701	12.9076	30.3899	1
chr1	58728538	58728645	108	58728561	22	15.3931	7.15619	11.8073	1
chr1	59684859	59685035	177	59684921	39	36.2934	13.1062	32.0641	1
chr1	60749416	60749527	112	60749479	24	17.7298	7.91139	14.0583	1
chr1	60833749	60833963	215	60833868	56	58.4655	18.038	53.6491	1
chr1	60876002	60876110	109	60876059	47	23.0446	5.86654	19.1995	1
chr1	60880213	60880379	167	60880308	53	30.4715	7.27175	26.4092	2
chr1	60941735	60941981	247	60941832	48	42.3973	13.0527	38.0023	1
chr1	60975202	60975402	201	60975301	65	63.5109	16.9474	58.5657	1
chr1	61023067	61023248	182	61023157	48	47.8306	15.7759	43.2896	1
chr1	61046118	61046311	194	61046214	55	42.3813	11.0184	37.9866	1
chr1	61139835	61139972	138	61139885	28	21.6953	8.93297	17.8929	1
chr1	61203163	61203302	140	61203229	30	28.7127	12.1836	24.7013	1
chr1	64617218	64617372	155	64617294	30	30.4423	13.1915	26.3807	1
chr1	69544360	69544506	147	69544426	27	23.7007	10.3458	19.8353	1
chr1	73936695	73936837	143	73936761	39	37.6535	13.8408	33.3871	2
chr1	73948020	73948243	224	73948117	42	43.7543	16.0161	39.321	2
chr1	74304268	74304431	164	74304343	34	36.3779	15.1018	32.1465	1
chr1	80015560	80015782	223	80015683	75	71.4333	16.8919	66.2734	1
chr1	80018671	80018782	112	80018704	35	23.4207	7.98226	19.5643	1
chr1	80613601	80613713	113	80613634	22	19.7526	9.65413	16.0119	1
chr1	80639797	80639955	159	80639877	35	24.7018	8.55595	20.8072	1
chr1	80655372	80655581	210	80655505	28	23.7894	10.0722	19.9212	2
chr1	82832506	82832916	411	82832653	70	61.0828	14.2731	56.2002	1
chr1	84823527	84823759	233	84823662	49	49.6382	16.3249	45.0493	2
chr1	85937483	85937664	182	85937568	37	35.8425	13.6064	31.626	2
chr1	85998310	85998459	150	85998380	31	26.0897	10.3748	22.1537	1
chr1	86006148	86006311	164	86006223	43	36.5187	11.8573	32.2831	1
chr1	86006612	86006780	169	86006689	36	28.6819	10.1783	24.6716	1
chr1	86154505	86154612	108	86154579	19	16.337	8.51064	12.7146	1
chr1	86859872	86860098	227	86859962	44	41.3044	13.9078	36.9381	1
chr1	87755815	87755929	115	87755883	26	27.5865	12.9808	23.607	1
chr1	88578439	88578589	151	88578520	37	34.1408	12.6751	29.973	1
chr1	88584653	88584778	126	88584720	36	24.855	8.3847	20.9552	1
chr1	92080154	92080396	243	92080297	56	58.2284	17.9155	53.4179	1
chr1	92718531	92718651	121	92718590	17	13.8995	7.58981	10.3711	1
chr1	92927238	92927401	164	92927313	23	22.1376	10.7565	18.3206	1
chr1	93391689	93391840	152	93391763	39	37.0042	13.488	32.7549	1
chr1	94035281	94035568	288	94035456	91	105.972	26.0034	99.8253	1
chr1	95747304	95747543	240	95747481	24	21.1875	9.86738	17.4012	1
chr1	106321392	106321750	359	106321584	82	72.9438	15.3216	67.7436	1
chr1	106339735	106339845	111	106339777	22	22.0969	11.0602	18.2807	1
chr1	106351669	106351820	152	106351735	43	38.4892	12.828	34.1988	1
chr1	106352876	106352998	123	106352903	23	15.8473	7.15478	12.2418	1
chr1	106515702	106516020	319	106515782	46	43.3857	14.2407	38.9629	1
chr1	106600945	106601171	227	106601091	31	27.146	10.9499	23.1797	1
chr1	106606958	106607291	334	106607050	60	57.1666	15.8392	52.3828	2
chr1	106612742	106613074	333	106612872	63	52.8779	13.0357	48.2031	1
chr1	106617166	106617315	150	106617227	45	28.6627	8.01226	24.6525	1
chr1	126748012	126748267	256	126748173	42	41.093	14.5526	36.7333	2
chr1	127118164	127118303	140	127118211	20	17.6684	9.01907	13.9988	1
chr1	127233084	127233535	452	127233250	81	85.185	20.6549	79.6389	1
chr1	127381254	127381445	192	127381381	30	27.6823	11.5931	23.699	1
chr1	127433557	127433687	131	127433638	23	22.1376	10.7565	18.3206	1
chr1	127637993	127638259	267	127638178	53	58.9904	19.6392	54.1606	1
chr1	128368820	128368939	120	128368879	32	32.0477	13.3668	27.9402	2
chr1	128548739	128548977	239	128548898	35	35.0143	13.9125	30.8213	2
chr1	128557356	128557472	117	128557391	20	19.4574	10.0984	15.726	2
chr1	128611888	128612179	292	128612047	45	45.7171	15.8577	41.2317	1
chr1	130879781	130880441	661	130880350	62	48.7908	11.7231	44.2239	3
chr1	130886479	130886815	337	130886580	58	59.8937	17.9353	55.0415	1
chr1	130959056	130959202	147	130959125	34	36.8664	15.3887	32.6203	1
chr1	131022625	131023137	513	131023065	65	43.6421	9.33575	39.2127	2
chr1	131049288	131049590	303	131049472	51	47.7718	14.6084	43.2324	1
chr1	131080781	131081018	238	131080870	60	56.4127	15.4917	51.6476	2
chr1	131379029	131379155	127	131379094	27	28.655	13.2551	24.6449	1
chr1	131638501	131638627	127	131638547	24	23.1776	11.0444	19.3282	1
chr1	132264707	132264905	199	132264811	53	59.9941	20.1945	55.1387	1
chr1	133020276	133020419	144	133020338	23	22.8601	11.1899	19.0206	1
chr1	133188828	133189005	178	133188918	36	37.5819	14.987	33.3173	1
chr1	133797768	133798211	444	133798072	68	64.6796	16.3989	59.7052	1
chr1	133816179	133816419	241	133816328	56	47.3833	12.7917	42.8535	1
chr1	134103876	134104004	129	134103936	19	17.6073	9.27816	13.94	2
chr1	135579793	135579957	165	135579895	16	14.087	7.96626	10.5516	1
chr1	135815534	135815696	163	135815622	30	26.5067	10.9309	22.557	1
chr1	136608484	136608749	266	136608609	75	74.9352	18.393	69.6791	1
chr1	136699245	136699417	173	136699317	36	35.6667	13.8931	31.4552	1
chr1	138176619	138176780	162	138176673	26	16.438	6.7642	12.8125	1
chr1	138190347	138190488	142	138190411	33	26.3228	9.88142	22.3789	2
chr1	138290197	138290354	158	138290272	46	45.3065	15.238	40.8325	1
chr1	138620251	138620366	116	138620317	18	13.721	7.22214	10.1993	1
chr1	138939754	138939938	185	138939834	37	35.654	13.502	31.4431	1
chr1	138972647	138972755	109	138972707	24	15.1882	6.5838	11.6097	1
chr1	139407864	139408007	144	139407941	32	29.4919	11.9082	25.4577	1
chr1	142894211	142894349	139	142894249	18	13.6709	7.19261	10.1512	1
chr1	143466218	143466389	172	143466312	45	44.4544	15.1795	40.003	1
chr1	144086263	144086427	165	144086341	40	42.2016	15.9782	37.8113	1
chr1	144239382	144239525	144	144239458	33	26.8819	10.1687	22.9226	1
chr1	144273131	144273418	288	144273342	23	20.1131	9.55414	16.361	2
chr1	144307097	144307270	174	144307202	21	13.6894	6.47516	10.1688	1
chr1	144316371	144316649	279	144316455	45	39.58	12.6918	35.2603	2
chr1	152287724	152287842	119	152287778	28	28.6336	12.8729	24.624	1
chr1	153583255	153583468	214	153583331	37	35.5606	13.4504	31.352	2
chr1	153749473	153749582	110	153749547	22	18.022	8.63623	14.3407	2
chr1	155050270	155050542	273	155050421	93	95.5666	20.5473	89.7187	1
chr1	155086961	155087116	156	155087053	34	31.3011	12.2019	27.215	1
chr1	155472718	155472855	138	155472766	33	29.2436	11.4232	25.2162	2
chr1	160791399	160791593	195	160791487	39	28.755	9.38615	24.7424	1
chr1	160793888	160794043	156	160793967	52	44.1698	12.5963	39.726	1
chr1	161674514	161674660	147	161674576	49	40.815	12.0065	36.4626	1
chr1	161767134	161767602	469	161767419	82	75.4605	16.2618	70.1901	2
chr1	161774831	161774958	128	161774894	38	24.291	7.70629	20.4081	1
chr1	161779195	161779478	284	161779295	54	42.0805	11.1535	37.6938	1
chr1	162548696	162548847	152	162548772	33	32.3143	13.1396	28.1996	1
chr1	164078735	164078842	108	164078774	27	12.729	4.95155	9.24934	1
chr1	164135326	164135778	453	164135694	80	51.5941	9.13974	46.9528	1
chr1	164136671	164136997	327	164136918	61	33.5582	7.05604	29.4078	1
chr1	164815520	164815660	141	164815569	19	17.7623	9.37207	14.0897	1
chr1	164993175	164993340	166	164993270	24	21.5542	10.0823	17.7561	2
chr1	165722649	165722854	206	165722717	32	31.8475	13.2509	27.746	1
chr1	165790032	165790190	159	165790109	43	38.9782	13.075	34.6751	1
chr1	170867689	170867802	114	170867761	26	21.4888	9.41291	17.6926	1
chr1	171608486	171608616	131	171608563	31	24.4514	9.50909	20.5635	2
chr1	171747442	171747687	246	171747588	19	14.6539	7.50976	11.094	2
chr1	171761920	171762113	194	171761993	50	46.2867	14.241	41.7868	1
chr1	171766782	171766953	172	171766885	42	29.1187	8.81653	25.0951	1
chr1	171788611	171788845	235	171788680	29	24.9234	10.3806	21.0214	1
chr1	174040814	174041142	329	174041025	20	14.6371	7.23938	11.0778	2
chr1	175631667	175632002	336	175631773	51	49.6709	15.5521	45.0809	1
chr1	177454628	177454736	109	177454650	25	15.3724	6.46123	11.7873	1
chr1	177455435	177455589	155	177455515	36	26.5293	9.14574	22.5793	1
chr1	177457031	177457208	178	177457130	39	29.854	9.88728	25.8097	1
chr1	180199309	180199478	170	180199379	28	25.791	11.2073	21.8636	1
chr1	180364109	180364300	192	180364203	25	23.1166	10.6715	19.2693	1
chr1	180390801	180391026	226	180390905	67	66.1415	17.4127	61.1274	1
chr1	180777983	180778111	129	180778068	29	28.4024	12.3681	24.3994	1
chr1	182108897	182109012	116	182108948	28	21.2025	8.67329	17.4157	1
chr1	182504385	182504502	118	182504401	16	13.4595	7.58252	9.94725	1
chr1	182988521	182988661	141	182988578	29	27.4094	11.7906	23.4352	1
chr1	183180400	183180564	165	183180466	29	28.3086	12.3132	24.3081	1
chr1	183299140	183299495	356	183299337	58	59.6623	17.8183	54.8151	1
chr1	184573592	184573719	128	184573644	34	22.6644	7.87366	18.8309	1
chr1	189816447	189816647	201	189816553	36	33.7959	12.8508	29.6387	2
chr1	191000076	191000325	250	191000168	53	53.7775	16.8581	49.08	1
chr1	191095304	191095734	431	191095451	85	57.4482	9.8846	52.6581	2
chr1	191098102	191098242	141	191098172	54	26.5327	6.02964	22.5827	1
chr1	191124153	191124517	365	191124366	69	55.2516	12.3553	50.5161	2
chr1	191193730	191194022	293	191193795	36	25.8644	8.83899	21.935	1
chr10	3511491	3511637	147	3511589	21	19.3396	9.71903	15.6134	1
chr10	5591694	5591866	173	5591783	31	34.8052	15.3846	30.6189	1
chr10	7118207	7118392	186	7118309	43	33.9374	10.6486	29.7761	1
chr10	7118555	7118850	296	7118755	40	30.6938	10.001	26.6252	1
chr10	8043943	8044052	110	8043989	21	18.2542	9.06992	14.5631	1
chr10	8130150	8130393	244	8130248	44	37.7394	12.1268	33.4709	1
chr10	8180484	8180679	196	8180577	32	29.9129	12.1449	25.8669	1
chr10	8506174	8506372	199	8506268	33	24.9963	9.21609	21.0918	1
chr10	11280702	11280891	190	11280729	18	13.426	7.04852	9.91515	1
chr10	12812759	12812869	111	12812802	22	18.9784	9.19559	15.2646	2
chr10	13967448	13967694	247	13967547	63	52.8779	13.0357	48.2031	2
chr10	18923561	18923847	287	18923740	39	34.7246	12.2805	30.5403	1
chr10	18964997	18965165	169	18965095	28	25.4709	11.0233	21.5523	1
chr10	19059489	19059667	179	19059591	43	40.6254	13.9241	36.2776	1
chr10	19118703	19118863	161	19118773	33	31.4778	12.6639	27.387	1
chr10	19226727	19226950	224	19226849	47	48.5133	16.5472	43.9532	1
chr10	19494523	19494788	266	19494630	73	61.6707	13.6602	56.7729	1
chr10	19504663	19504958	296	19504763	46	32.583	9.30693	28.4615	1
chr10	19506120	19506432	313	19506229	78	71.1364	15.8126	65.9842	1
chr10	19577979	19578324	346	19578184	54	52.8301	15.9847	48.1563	1
chr10	19962799	19963037	239	19962938	60	62.2615	18.3029	57.3482	1
chr10	20347771	20347940	170	20347860	35	32.6727	12.598	28.548	1
chr10	20852698	20852807	110	20852753	17	15.2892	8.43486	11.7068	1
chr10	20991788	20992003	216	20991852	22	17.2156	8.17226	13.5606	1
chr10	21028940	21029372	433	21029137	63	58.2575	15.2891	53.4459	2
chr10	21203288	21203429	142	21203366	30	18.8984	7.05957	15.1875	1
chr10	21358187	21358420	234	21358315	53	52.5965	16.2553	47.9291	1
chr10	24625103	24625277	175	24625137	18	15.8084	8.47458	12.2042	1
chr10	26232234	26232358	125	26232278	35	36.0702	14.5185	31.8474	1
chr10	26765040	26765190	151	26765137	31	31.6062	13.493	27.5117	1
chr10	28489006	28489314	309	28489207	71	71.46	18.3355	66.2991	1
chr10	28518193	28518591	399	28518450	54	31.8364	7.53796	27.7352	1
chr10	28519843	28520203	361	28520068	39	18.7627	5.53128	15.0562	2
chr10	28567155	28567380	226	28567288	51	43.0228	12.3904	38.6095	1
chr10	30550613	30550759	147	30550678	41	32.1243	10.3816	28.0148	1
chr10	30746302	30746453	152	30746372	25	21.4873	9.72326	17.6912	1
chr10	34127987	34128123	137	34128048	26	22.8391	10.1795	19.0001	1
chr10	37337239	37337589	351	37337540	30	19.2491	7.21938	15.5263	1
chr10	37338292	37338434	143	37338361	42	31.9726	10.0392	27.8674	2
chr10	39436238	39436436	199	39436337	80	80.2404	18.8635	74.8361	1
chr10	39479402	39479649	248	39479487	36	33.4489	12.6608	29.3009	2
chr10	39486564	39486789	226	39486709	50	45.2567	13.7437	40.7837	2
chr10	39493616	39493885	270	39493688	32	28.9247	11.592	24.9068	2
chr10	40372421	40372602	182	40372517	43	42.1454	14.7295	37.7565	1
chr10	42033702	42033843	142	42033754	31	30.7935	13.0187	26.7224	2
chr10	42997851	42998002	152	42997923	31	34.811	15.3881	30.6244	1
chr10	43997376	43997557	182	43997433	30	27.1194	11.2744	23.1536	1
chr10	44381153	44381374	222	44381275	25	20.0877	8.9298	16.3365	1
chr10	44436686	44436811	126	44436739	42	28.9771	8.75835	24.9578	1
chr10	44449786	44449931	146	44449869	35	22.3358	7.5144	18.5127	1
chr10	53417131	53417238	108	53417190	23	20.9166	10.0284	17.1382	1
chr10	53959836	53959948	113	53959912	18	16.8174	9.08743	13.1784	1
chr10	54009540	54009827	288	54009721	59	52.507	14.0792	47.8421	2
chr10	59938750	59938857	108	59938787	18	16.5147	8.90347	12.8864	2
chr10	60161096	60161222	127	60161171	20	17.2608	8.77486	13.6043	1
chr10	60381350	60381535	186	60381455	21	19.5744	9.86016	15.8392	1
chr10	61649069	61649239	171	61649163	47	51.4592	18.1708	46.8212	2
chr10	62339277	62339410	134	62339357	28	29.0574	13.1245	25.0353	1
chr10	62505987	62506227	241	62506026	32	21.3683	7.74357	17.5758	2
chr10	62506341	62506568	228	62506483	53	45.9237	13.0687	41.4325	1
chr10	66844674	66844801	128	66844734	33	27.2686	10.3696	23.2982	1
chr10	67105044	67105199	156	67105111	34	31.3847	12.248	27.2965	1
chr10	67598825	67598947	123	67598899	25	22.1222	10.09	18.3054	1
chr10	68036037	68036166	130	68036099	36	18.9421	6.00415	15.2299	1
chr10	68039697	68040203	507	68040106	95	80.7679	14.6056	75.3505	1
chr10	68066315	68066498	184	68066468	18	14.4061	7.6293	10.859	1
chr10	68137253	68137388	136	68137337	26	23.9012	10.7948	20.0296	1
chr10	70116630	70116764	135	70116690	25	26.1926	12.5028	22.2529	1
chr10	75326592	75326946	355	75326680	30	27.1194	11.2744	23.1536	3
chr10	75517440	75517554	115	75517487	25	21.906	9.96474	18.0968	1
chr10	76071665	76071787	123	76071729	17	15.2195	8.39239	11.64	1
chr10	78063327	78063454	128	78063383	24	24.8102	12.0219	20.9116	1
chr10	78298808	78298973	166	78298907	53	46.8596	13.4919	42.3455	2
chr10	78300235	78300362	128	78300296	42	32.6105	10.3256	28.4878	1
chr10	80152975	80153198	224	80153068	83	78.1716	16.9972	72.8273	1
chr10	80696105	80696628	524	80696206	52	39.9723	10.819	35.6422	2
chr10	81302929	81303070	142	81302999	22	20.0518	9.83242	16.3016	1
chr10	81510360	81510499	140	81510431	23	22.8601	11.1899	19.0206	1
chr10	82795338	82795606	269	82795500	98	95.3276	18.7614	89.484	1
chr10	82860199	82860494	296	82860258	27	21.4256	9.07794	17.6314	1
chr10	83004529	83004714	186	83004634	43	45.7712	16.725	41.2843	1
chr10	84727544	84727651	108	84727590	23	19.3741	9.1227	15.6469	1
chr10	89680631	89680780	150	89680702	47	42.8418	13.6085	38.4335	1
chr10	89744825	89745021	197	89744948	49	45.3386	14.1323	40.8636	1
chr10	93177933	93178169	237	93178066	69	67.2171	17.1653	62.1732	1
chr10	93188564	93188837	274	93188770	33	29.8672	11.7647	25.8226	1
chr10	93227849	93228185	337	93227967	41	32.9257	10.7549	28.7928	2
chr10	93309702	93309915	214	93309784	39	35.366	12.6151	31.163	1
chr10	94021708	94021896	189	94021807	39	37.0042	13.488	32.7549	1
chr10	95144704	95144865	162	95144777	43	33.1589	10.2987	29.0194	1
chr10	95146666	95146777	112	95146738	30	19.5708	7.36762	15.8359	1
chr10	95264964	95265212	249	95265108	54	45.7403	12.681	41.2548	2
chr10	95313809	95313959	151	95313853	22	19.8265	9.69809	16.0834	1
chr10	95416815	95416972	158	95416889	37	36.8222	14.1538	32.5777	2
chr10	95745912	95746019	108	95745978	19	16.6693	8.7108	13.0354	1
chr10	96238900	96239339	440	96239030	42	26.1122	7.63332	22.1756	2
chr10	96338235	96338359	125	96338318	33	23.7962	8.6347	19.9276	1
chr10	96370973	96371319	347	96371091	94	90.095	18.0773	84.4015	1
chr10	96400794	96401052	259	96400926	30	25.6429	10.4532	21.72	1
chr10	96586901	96587058	158	96586998	22	18.519	8.9258	14.82	1
chr10	96654527	96654699	173	96654645	17	13.0932	7.10452	9.59986	1
chr10	96726942	96727064	123	96726996	28	23.4552	9.88681	19.5965	1
chr10	98684314	98684428	115	98684357	18	15.0427	8.01147	11.4688	1
chr10	98745584	98745729	146	98745650	35	31.6729	12.0514	27.5763	1
chr10	99447628	99447765	138	99447715	26	21.5523	9.44849	17.7544	1
chr10	107952649	107952800	152	107952731	41	39.9437	14.3188	35.6148	1
chr10	108118687	108118818	132	108118748	38	25.6069	8.25222	21.685	1
chr10	108118924	108119094	171	108118999	56	45.5692	12.0334	41.0885	2
chr10	111048028	111048187	160	111048115	30	28.8027	12.2356	24.7883	1
chr10	111213770	111214437	668	111214325	82	71.6347	14.8479	66.4696	1
chr10	111619971	111620117	147	111620066	21	19.1112	9.58188	15.3935	1
chr10	116391334	116391447	114	116391401	30	30.0364	12.9534	25.9867	1
chr10	117940814	117940935	122	117940866	28	21.2025	8.67329	17.4157	1
chr10	118406967	118407365	399	118407077	48	42.3973	13.0527	38.0023	1
chr10	118480926	118481224	299	118481033	38	33.9414	12.2165	29.7799	1
chr10	120112894	120113027	134	120112961	23	20.9932	10.0739	17.2127	1
chr10	121316509	121316640	132	121316572	30	30.2376	13.0713	26.1827	1
chr10	122829796	122829926	131	122829857	20	19.4574	10.0984	15.726	1
chr10	127290498	127290661	164	127290595	42	39.4049	13.6543	35.0895	1
chr10	127577473	127577587	115	127577518	21	20.7676	10.5793	16.9929	2
chr10	128303625	128303808	184	128303714	32	30.983	12.7531	26.9061	2
chr10	128409813	128409948	136	128409863	17	13.8995	7.58981	10.3711	1
chr10	128645783	128645984	202	128645890	74	76.3707	19.42	71.0752	2
chr11	4206001	4206228	228	4206125	35	31.4337	11.9221	27.3445	1
chr11	4235839	4236013	175	4235920	55	47.8737	13.3092	43.3308	1
chr11	4236578	4236821	244	4236731	56	48.6563	13.3414	44.0924	2
chr11	4266253	4266432	180	4266331	29	17.7889	6.76529	14.1153	1
chr11	4289365	4289690	326	4289551	67	74.15	21.3006	68.9153	1
chr11	4339379	4339641	263	4339508	70	51.015	10.6966	46.3891	1
chr11	4497554	4497700	147	4497629	40	33.9445	11.5532	29.7826	1
chr11	4513629	4513804	176	4513705	23	21.2269	10.2128	17.4393	2
chr11	4826709	4827082	374	4826798	48	38.4936	11.2695	34.2031	1
chr11	5297806	5297926	121	5297874	36	26.5819	9.17022	22.6303	1
chr11	5434886	5434994	109	5434931	22	18.2051	8.74259	14.5153	1
chr11	5505905	5506142	238	5505981	49	47.8648	15.4017	43.3221	2
chr11	6184216	6184331	116	6184254	20	17.6684	9.01907	13.9988	2
chr11	6522883	6523165	283	6523040	59	59.0554	17.1155	54.224	1
chr11	6695131	6695562	432	6695227	44	42.2262	14.388	37.8354	1
chr11	11519403	11519663	261	11519453	33	30.1089	11.8981	26.0576	2
chr11	11724606	11724756	151	11724661	46	23.3576	6.08147	19.5027	1
chr11	11726168	11726358	191	11726256	80	57.0049	10.5993	52.2249	1
chr11	11731533	11731997	465	11731745	76	61.617	12.8788	56.7205	2
chr11	19956712	19956911	200	19956792	58	59.7777	17.8766	54.928	2
chr11	21102698	21102955	258	21102862	67	62.051	15.6006	57.1437	1
chr11	21174479	21174766	288	21174571	39	32.1948	11.0035	28.0835	1
chr11	21222901	21223212	312	21223115	105	72.5447	10.5468	67.354	1
chr11	21224210	21224478	269	21224312	62	31.0042	6.29547	26.9268	1
chr11	22692916	22693228	313	22693131	32	28.0812	11.1276	24.087	1
chr11	23734925	23735047	123	23734991	20	17.1294	8.69637	13.4771	1
chr11	23803490	23803633	144	23803557	32	29.1647	11.7254	25.1401	1
chr11	31483989	31484096	108	31484033	19	17.6844	9.32488	14.0143	2
chr11	31738114	31738237	124	31738161	29	24.1789	9.97075	20.2992	1
chr11	31739198	31739391	194	31739311	31	26.5014	10.5974	22.5523	1
chr11	31821398	31821528	131	31821451	23	20.9166	10.0284	17.1382	1
chr11	32542768	32542912	145	32542834	28	29.7237	13.5211	25.6833	1
chr11	34010776	34011105	330	34010848	42	40.7997	14.3948	36.4478	1
chr11	43358744	43359031	288	43358899	64	67.0121	19.0103	61.9744	1
chr11	44637176	44637288	113	44637229	19	15.9565	8.28226	12.3468	1
chr11	44725822	44725976	155	44725894	28	27.8298	12.3974	23.8428	1
chr11	44833356	44833495	140	44833432	29	30.5648	13.6438	26.4998	1
chr11	45856198	45856340	143	45856269	28	25.3923	10.9782	21.476	1
chr11	45955166	45955401	236	45955237	26	23.2812	10.4344	19.4283	1
chr11	46086558	46086693	136	46086618	29	17.8254	6.78181	14.151	2
chr11	46326937	46327105	169	46327027	35	30.8911	11.6309	26.8167	1
chr11	46350390	46350633	244	46350492	51	44.1283	12.8879	39.6857	1
chr11	46360228	46360461	234	46360372	45	35.8187	10.9326	31.6029	3
chr11	46403735	46404036	302	46403921	74	68.8749	16.1652	63.786	2
chr11	46687999	46688137	139	46688067	26	27.1447	12.7167	23.1785	1
chr11	48927189	48927309	121	48927266	28	30.4356	13.9454	26.3748	1
chr11	49064212	49064345	134	49064281	32	36.2967	15.8689	32.0672	1
chr11	49086875	49087026	152	49086958	33	28.1485	10.8335	24.1523	1
chr11	49203866	49204122	257	49203913	31	21.0018	7.80564	17.2211	1
chr11	49296040	49296213	174	49296176	21	20.7676	10.5793	16.9929	1
chr11	50304659	50304778	120	50304726	21	18.4605	9.19271	14.7631	1
chr11	52299655	52299894	240	52299749	16	12.4653	6.97751	8.99632	1
chr11	53655281	53655418	138	53655325	20	15.6481	7.82181	12.0529	2
chr11	53762926	53763092	167	53763050	25	15.0212	6.29235	11.4485	1
chr11	53769787	53770017	231	53769917	53	53.6674	16.8015	48.9726	1
chr11	53839679	53839945	267	53839732	35	27.8956	10.0829	23.9068	1
chr11	54179174	54179294	121	54179222	27	27.0696	12.3109	23.1049	1
chr11	54214597	54214704	108	54214637	21	19.1867	9.62717	15.4655	1
chr11	54286585	54286697	113	54286619	27	21.024	8.86076	17.2423	1
chr11	54287861	54288031	171	54287951	22	15.349	7.13223	11.7651	1
chr11	54428195	54428356	162	54428286	32	30.6164	12.5437	26.5501	1
chr11	54464849	54465134	286	54465018	44	40.6865	13.5902	36.3376	2
chr11	54522503	54522760	258	54522664	59	58.6284	16.9071	53.8076	1
chr11	54568033	54568233	201	54568122	58	61.3314	18.6709	56.4423	2
chr11	54727448	54727597	150	54727510	31	32.2515	13.872	28.1381	1
chr11	54917369	54917596	228	54917466	50	54.2832	18.4036	49.5727	3
chr11	54963038	54963175	138	54963102	18	16.2239	8.7268	12.6048	1
chr11	57911842	57912119	278	57911989	37	37.6545	14.6244	33.3879	1
chr11	57952735	57952985	251	57952826	56	61.2489	19.5045	56.3621	1
chr11	57966842	57967020	179	57966944	45	45.2865	15.625	40.8128	1
chr11	58183696	58183881	186	58183786	52	56.9577	18.9774	52.1789	1
chr11	58193572	58193772	201	58193672	48	49.2391	16.5228	44.6606	1
chr11	61120174	61120408	235	61120325	34	29.6553	11.3078	25.6165	1
chr11	61142503	61142619	117	61142593	17	13.9569	7.62453	10.4265	3
chr11	61597667	61598032	366	61597772	52	55.1584	18.0027	50.4246	1
chr11	61644638	61644836	199	61644711	36	29.8313	10.7533	25.788	1
chr11	61930375	61930491	117	61930433	28	26.2887	11.4952	22.3457	1
chr11	62148409	62148917	509	62148668	74	56.1795	11.5243	51.4206	2
chr11	62154541	62154700	160	62154608	42	37.6275	12.737	33.3616	1
chr11	62184955	62185320	366	62185128	79	74.1818	16.6987	68.9464	1
chr11	62472010	62472141	132	62472104	25	23.6108	10.9631	19.7477	1
chr11	62551618	62551818	201	62551730	58	57.3605	16.6761	52.5726	1
chr11	62576753	62576925	173	62576807	16	13.1673	7.40418	9.67033	2
chr11	62752283	62752390	108	62752356	21	15.6033	7.52806	12.0097	1
chr11	62815686	62815796	111	62815743	30	26.886	11.1431	22.9265	1
chr11	65794925	65795102	178	65795025	74	69.1523	16.2789	64.0551	3
chr11	67055037	67055271	235	67055165	93	105.246	24.7551	99.1129	1
chr11	67564267	67564478	212	67564369	58	61.9571	18.9955	57.052	1
chr11	68451368	68451528	161	68451435	36	26.3212	9.04911	22.3775	1
chr11	68553914	68554444	531	68554085	65	59.2696	15.0671	54.4324	1
chr11	68889764	68889877	114	68889822	16	14.4281	8.17491	10.8767	1
chr11	69268192	69268400	209	69268343	29	23.6665	9.69243	19.8018	1
chr11	69876237	69876594	358	69876439	43	40.088	13.6443	35.7549	1
chr11	69921710	69921945	236	69921826	70	74.5517	20.1911	69.3063	2
chr11	69991236	69991397	162	69991316	38	34.1799	12.3418	30.0108	1
chr11	70084518	70084642	125	70084600	26	23.2812	10.4344	19.4283	1
chr11	70121310	70121489	180	70121404	62	74.7902	24.0458	69.5374	1
chr11	70803816	70804067	252	70803850	19	16.208	8.43313	12.5895	1
chr11	75461179	75461314	136	75461246	21	15.9554	7.72797	12.3461	1
chr11	77371302	77371484	183	77371367	29	26.4139	11.2191	22.4674	1
chr11	77461377	77461593	217	77461488	27	24.9267	11.0515	21.0244	3
chr11	77887668	77888000	333	77887845	54	52.036	15.5931	47.3833	1
chr11	78177070	78177410	341	78177226	37	30.686	10.8733	26.6179	1
chr11	78262259	78262366	108	78262296	22	19.6793	9.61056	15.9411	1
chr11	79076523	79076872	350	79076709	81	84.9362	20.5431	79.3989	1
chr11	79119240	79119424	185	79119319	35	37.3287	15.2491	33.0706	1
chr11	79129918	79130240	323	79129990	51	30.1615	7.48115	26.1091	1
chr11	79254325	79254472	148	79254376	24	20.3607	9.3872	16.6009	1
chr11	83043989	83044230	242	83044113	53	43.2778	11.9163	38.858	1
chr11	83078054	83078337	284	83078236	62	68.3681	20.5694	63.2927	3
chr11	83639338	83639517	180	83639435	56	40.1561	9.94695	35.8209	2
chr11	84916259	84916457	199	84916364	18	16.0132	8.59884	12.4019	1
chr11	86371653	86371805	153	86371732	31	23.709	9.12825	19.8434	1
chr11	86409368	86409511	144	86409454	21	18.3224	9.11049	14.6294	1
chr11	86580529	86580668	140	86580589	32	23.1231	8.56876	19.2755	1
chr11	86586832	86587322	491	86586966	103	91.2343	15.9539	85.505	1
chr11	86624331	86624857	527	86624499	148	150.506	22.2667	143.124	1
chr11	86844036	86844168	133	86844083	33	30.8615	12.3171	26.7884	1
chr11	87361124	87361232	109	87361192	17	14.2513	7.80302	10.7096	1
chr11	87967843	87968069	227	87967942	49	50.5305	16.7988	45.9177	1
chr11	88103213	88103508	296	88103291	34	21.9525	7.56135	18.1422	2
chr11	88107484	88107779	296	88107552	34	21.7507	7.47416	17.9465	1
chr11	88574120	88574245	126	88574189	27	23.6285	10.3047	19.765	1
chr11	88690948	88691175	228	88691041	32	29.9988	12.1933	25.9503	1
chr11	90675632	90675739	108	90675681	18	16.5147	8.90347	12.8864	1
chr11	93914613	93914722	110	93914680	26	23.1317	10.348	19.2836	2
chr11	94370326	94370452	127	94370381	21	20.4068	10.3617	16.6454	1
chr11	95734641	95734905	265	95734801	47	49.8082	17.2538	45.2144	1
chr11	95748235	95748413	179	95748324	31	27.5953	11.1982	23.6148	2
chr11	96017985	96018291	307	96018087	61	68.1411	20.9064	63.0727	1
chr11	96034741	96034882	142	96034821	31	30.1228	12.6302	26.0712	1
chr11	96455211	96455358	148	96455293	33	33.4127	13.7719	29.2655	1
chr11	96943941	96944073	133	96944013	26	25.263	11.5959	21.3497	1
chr11	96996451	96996558	108	96996504	18	16.5892	8.94876	12.9584	1
chr11	97126854	97127250	397	97127110	104	87.5797	14.6069	81.9619	1
chr11	97660103	97660400	298	97660225	104	90.1314	15.3689	84.4357	2
chr11	97661443	97661568	126	97661510	44	24.027	6.56589	20.1518	1
chr11	97793325	97793554	230	97793415	30	30.5459	13.2524	26.4814	1
chr11	98458242	98458408	167	98458334	44	28.5366	8.16045	24.5301	1
chr11	98461390	98461519	130	98461467	32	16.5167	5.705	12.8884	1
chr11	98596065	98596320	256	98596225	64	72.3804	21.7595	67.1943	1
chr11	98682332	98682614	283	98682483	95	107.539	24.9273	101.358	3
chr11	98944072	98944184	113	98944135	37	22.5431	7.20133	18.7138	1
chr11	98948039	98948242	204	98948135	52	41.8964	11.6126	37.5142	1
chr11	99105062	99105368	307	99105179	61	62.2858	17.9067	57.3717	1
chr11	99116002	99116411	410	99116121	78	70.699	15.6436	65.559	3
chr11	99132224	99132360	137	99132293	40	33.1836	11.179	29.0433	1
chr11	99160794	99161128	335	99160887	27	23.3444	10.1435	19.4902	1
chr11	99170900	99171348	449	99170975	38	29.243	9.87742	25.2159	2
chr11	99180145	99180364	220	99180260	35	37.4487	15.3191	33.1875	2
chr11	99424500	99424612	113	99424555	21	20.5834	10.4682	16.8162	1
chr11	100844231	100844391	161	100844325	35	30.2231	11.2768	26.1686	1
chr11	100939622	100940154	533	100939762	161	157.764	20.9324	150.085	1
chr11	101194705	101194999	295	101194794	42	43.4123	15.8251	38.9889	1
chr11	106545292	106545435	144	106545392	39	27.7324	8.93336	23.7485	1
chr11	107119998	107120192	195	107120100	37	38.6488	15.1927	34.354	2
chr11	108170215	108170417	203	108170314	24	22.0135	10.3528	18.2011	1
chr11	108223238	108223430	193	108223324	37	36.8222	14.1538	32.5777	1
chr11	109417536	109417725	190	109417632	51	43.4577	12.5847	39.0332	1
chr11	109420784	109420944	161	109420888	31	18.9599	6.88113	15.2471	1
chr11	109758732	109759039	308	109758844	52	47.6582	14.2	43.1224	2
chr11	109766842	109767148	307	109767064	37	31.3008	11.1844	27.215	3
chr11	116335943	116336050	108	116335978	14	12.0566	7.21315	8.60307	1
chr11	116377085	116377685	601	116377215	130	125.548	19.6084	118.875	2
chr11	116433682	116433810	129	116433751	35	29.795	11.0524	25.7528	1
chr11	116531698	116531935	238	116531773	30	27.3574	11.4088	23.3845	1
chr11	116616944	116617093	150	116617023	26	25.6326	11.8152	21.7099	1
chr11	117319892	117320099	208	117320053	34	16.9171	5.56262	13.2721	1
chr11	117321938	117322180	243	117321985	46	25.2134	6.65836	21.3022	3
chr11	117871899	117872202	304	117872090	73	73.4731	18.4889	68.2576	2
chr11	117881936	117882163	228	117882023	45	42.803	14.3124	38.3957	1
chr11	117965639	117965904	266	117965714	66	37.5703	7.46901	33.3062	1
chr11	117969153	117969604	452	117969244	79	55.5063	10.3514	50.7643	2
chr11	117989871	117990415	545	117989972	79	61.1224	12.033	56.2389	3
chr11	118222814	118223058	245	118222940	51	34.92	9.10874	30.7303	2
chr11	118225984	118226484	501	118226076	44	27.2804	7.69336	23.3097	3
chr11	119133869	119134052	184	119133967	36	37.4688	14.9218	33.2068	1
chr11	120354036	120354258	223	120354170	40	37.5057	13.3864	33.243	1
chr11	121703670	121703855	186	121703779	28	22.7539	9.50197	18.9174	2
chr12	4433724	4433845	122	4433757	20	18.4737	9.50398	14.776	1
chr12	11265740	11265896	157	11265826	35	34.7121	13.7405	30.5283	1
chr12	12547653	12547895	243	12547787	48	41.93	12.8313	37.547	2
chr12	15821151	15821406	256	15821308	80	88.9432	22.8246	83.2848	2
chr12	15998416	15998610	195	15998513	50	51.3685	16.8295	46.7331	1
chr12	16171708	16171966	259	16171807	74	71.9767	17.4662	66.8024	1
chr12	16173764	16173872	109	16173820	28	17.4984	6.83962	13.8348	1
chr12	17450656	17450801	146	17450728	30	30.5459	13.2524	26.4814	2
chr12	17540081	17540229	149	17540146	27	28.4302	13.1209	24.4265	1
chr12	17750653	17750910	258	17750828	47	49.3272	16.9899	44.7458	1
chr12	21480274	21480406	133	21480343	24	24.8102	12.0219	20.9116	1
chr12	25096567	25096758	192	25096670	29	24.1789	9.97075	20.2992	1
chr12	25189230	25189462	233	25189329	50	40.9859	11.7881	36.629	1
chr12	25350870	25351032	163	25350949	22	21.0998	10.4603	17.316	1
chr12	25864196	25864427	232	25864297	53	58.0306	19.1137	53.2251	1
chr12	25958758	25958880	123	25958819	20	18.246	9.36664	14.5552	1
chr12	26057636	26057886	251	26057777	57	50.868	14.0002	46.2465	1
chr12	31659244	31659377	134	31659306	28	24.134	10.2648	20.2556	2
chr12	32201955	32202211	257	32202046	30	24.8376	10.0155	20.9384	1
chr12	32343577	32343758	182	32343666	55	59.3839	18.9522	54.5433	1
chr12	32485490	32485626	137	32485548	21	19.9806	10.1047	16.2326	1
chr12	33170959	33171192	234	33171058	66	48.5626	10.7221	44.0015	2
chr12	33175378	33175636	259	33175555	41	23.9774	7.02482	20.1038	1
chr12	35641066	35641343	278	35641243	75	83.7294	22.5118	78.2298	2
chr12	35681930	35682362	433	35682020	54	44.4024	12.1081	39.9524	1
chr12	35755198	35755361	164	35755262	22	19.1829	9.31627	15.4622	1
chr12	35799357	35799684	328	35799481	29	31.3817	14.1296	27.2938	2
chr12	36039864	36040035	172	36039943	51	40.6598	11.3666	36.3117	1
chr12	36241267	36241630	364	36241529	41	39.276	13.9591	34.9643	1
chr12	41961030	41961143	114	41961075	20	17.7384	9.0611	14.0662	1
chr12	51847915	51848283	369	51848053	59	54.9133	15.1546	50.1861	1
chr12	54313253	54313512	260	54313326	48	31.7695	8.56703	27.6698	1
chr12	54313561	54313844	284	54313710	95	87.6028	16.88	81.9843	1
chr12	54516698	54516811	114	54516758	19	17.4554	9.18611	13.7932	1
chr12	69257965	69258126	162	69258051	37	37.6545	14.6244	33.3879	1
chr12	69371578	69371851	274	69371727	52	53.2719	17.0046	48.5873	1
chr12	69412088	69412314	227	69412184	49	39.7339	11.5282	35.4108	1
chr12	69416894	69417110	217	69417001	57	41.4045	10.179	37.0351	1
chr12	69419253	69419408	156	69419345	36	23.6606	7.86498	19.7963	1
chr12	70826673	70826885	213	70826779	80	81.5968	19.4506	76.1566	1
chr12	73566696	73566824	129	73566739	26	24.2255	10.9845	20.344	2
chr12	73632923	73633046	124	73632991	26	18.7373	7.92161	15.0317	1
chr12	73641229	73641474	246	73641331	52	49.0883	14.8893	44.5148	1
chr12	73741927	73742219	293	73742118	38	37.8783	14.353	33.6047	1
chr12	73779272	73779544	273	73779431	52	50.8237	15.7494	46.203	1
chr12	73842350	73842779	430	73842682	104	93.7156	16.4897	87.9152	1
chr12	75293031	75293193	163	75293089	23	20.8406	9.98336	17.064	1
chr12	76961190	76961356	167	76961288	42	43.8698	16.0808	39.4339	1
chr12	77085241	77085535	295	77085470	27	25.6822	11.4924	21.7582	1
chr12	78089925	78090047	123	78090016	23	22.3131	10.8617	18.4907	1
chr12	79960200	79960360	161	79960259	22	21.2724	10.564	17.4833	1
chr12	80065191	80065367	177	80065282	45	44.3531	15.1256	39.9046	2
chr12	80853890	80854043	154	80853960	29	27.5839	11.8915	23.6046	2
chr12	82231333	82231440	108	82231414	17	14.4343	7.91418	10.8822	2
chr12	82245324	82245720	397	82245440	69	63.1438	15.4104	58.2077	1
chr12	82246076	82246226	151	82246172	39	27.8315	8.97666	23.8444	1
chr12	82322881	82323012	132	82322951	20	17.809	9.10352	14.1347	1
chr12	83631923	83632181	259	83632109	20	19.4574	10.0984	15.726	1
chr12	84175589	84175762	174	84175669	32	32.1489	13.4255	28.0385	1
chr12	84617416	84617538	123	84617479	25	24.4002	11.4316	20.5137	1
chr12	84845851	84845985	135	84845921	23	19.3098	9.0854	15.5847	1
chr12	84956431	84956591	161	84956520	37	27.8439	9.4943	23.8566	1
chr12	85192724	85192843	120	85192780	20	19.031	9.84067	15.3158	2
chr12	85311712	85311839	128	85311780	22	21.2724	10.564	17.4833	1
chr12	85967880	85968015	136	85967963	28	28.3256	12.6904	24.3246	1
chr12	86686963	86687188	226	86687107	34	30.182	11.5909	26.1288	2
chr12	86825130	86825297	168	86825227	50	56.9231	19.8753	52.1456	1
chr12	88360482	88360746	265	88360544	27	29.0009	13.4615	24.981	1
chr12	91298820	91298976	157	91298877	30	27.1982	11.3188	23.2303	1
chr12	91384364	91384656	293	91384565	54	54.8402	16.9984	50.1147	1
chr12	91803597	91803761	165	91803677	27	25.0901	11.1465	21.1825	1
chr12	92910527	92910807	281	92910733	34	31.3011	12.2019	27.215	3
chr12	98270122	98270725	604	98270285	88	68.1735	12.3071	63.1041	1
chr12	99326218	99326527	310	99326452	69	55.186	12.3318	50.4518	1
chr12	99510170	99510373	204	99510276	47	55.9047	20.7111	51.1525	2
chr12	99633609	99633744	136	99633701	22	19.1829	9.31627	15.4622	3
chr12	100857791	100858012	222	100857908	66	71.0425	20.1686	65.8925	2
chr12	101976213	101976320	108	101976293	22	18.8447	9.11685	15.1355	2
chr12	102730378	102730612	235	102730516	64	69.8288	20.43	64.7127	2
chr12	103331508	103331798	291	103331598	43	42.7514	15.0561	38.3454	1
chr12	104214349	104214476	128	104214406	23	23.4447	11.541	19.5864	1
chr12	105019312	105019450	139	105019396	38	36.3274	13.4948	32.097	1
chr12	106649505	106649752	248	106649594	23	19.9742	9.47269	16.2267	1
chr12	107139062	107139234	173	107139155	45	42.3445	14.0759	37.9509	1
chr12	107146916	107147490	575	107147354	83	61.5236	11.3446	56.6291	3
chr12	107160659	107160846	188	107160780	24	20.1647	9.27437	16.4111	2
chr12	107560162	107560361	200	107560259	56	63.3591	20.6492	58.418	1
chr12	107645562	107645836	275	107645635	24	21.0447	9.78397	17.2626	1
chr12	111599620	111599727	108	111599660	23	19.5698	9.23645	15.835	1
chr12	112675445	112675552	108	112675519	21	18.8158	9.40492	15.1073	1
chr12	117447185	117447419	235	117447274	65	69.3259	19.7392	64.2242	1
chr12	117967207	117967498	292	117967287	29	24.5113	10.153	20.6216	2
chr12	118376568	118376918	351	118376797	73	59.8102	12.987	54.9593	1
chr12	118419471	118419579	109	118419482	23	17.9996	8.33565	14.3192	1
chr13	5533565	5533732	168	5533636	48	43.4512	13.5599	39.027	1
chr13	5660870	5661000	131	5660943	17	13.0932	7.10452	9.59986	1
chr13	5666288	5666489	202	5666404	44	42.2262	14.388	37.8354	1
chr13	5674580	5674945	366	5674846	45	40.8674	13.3272	36.5131	1
chr13	5714135	5714465	331	5714263	86	68.5291	12.8356	63.4488	1
chr13	5715015	5715299	285	5715107	65	45.4735	9.9111	40.9948	2
chr13	5767902	5768213	312	5768029	130	113.588	16.2032	107.299	1
chr13	5777028	5777241	214	5777119	58	48.8087	12.806	44.2411	1
chr13	5841572	5841692	121	5841651	30	20.9145	8.00454	17.1363	1
chr13	5890108	5890314	207	5890205	52	51.4355	16.0587	46.798	2
chr13	6109518	6109652	135	6109578	25	20.0286	8.8968	16.2797	1
chr13	6127301	6127595	295	6127390	60	58.5456	16.4865	53.7268	1
chr13	6159752	6159978	227	6159915	42	40.228	14.0891	35.891	2
chr13	9428123	9428294	172	9428211	32	29.8276	12.0968	25.7845	2
chr13	9749465	9749626	162	9749542	28	27.4481	12.1726	23.4726	1
chr13	13572289	13572434	146	13572339	22	21.0998	10.4603	17.316	1
chr13	15777727	15778050	324	15777827	37	34.6575	12.9551	30.4752	1
chr13	15848104	15848215	112	15848123	22	16.1332	7.5628	12.5177	1
chr13	15850644	15850769	126	15850672	21	14.7192	7.03415	11.157	1
chr13	16659387	16659702	316	16659565	24	17.4842	7.77847	13.821	1
chr13	17693890	17694094	205	17693990	56	53.649	15.6336	48.9552	1
chr13	17694991	17695226	236	17695065	32	24.5467	9.2707	20.6562	1
chr13	19356303	19356446	144	19356367	20	19.4574	10.0984	15.726	1
chr13	20079862	20080009	148	20079910	24	22.9162	10.8885	19.0749	1
chr13	20163656	20163910	255	20163812	38	28.2437	9.41392	24.2452	1
chr13	21385217	21385359	143	21385303	35	35.323	14.0889	31.1213	1
chr13	21768791	21768938	148	21768860	29	31.88	14.4263	27.7774	1
chr13	21919337	21919445	109	21919403	20	18.0977	9.27726	14.4138	2
chr13	21984390	21984718	329	21984652	49	46.2369	14.5773	41.7387	1
chr13	23593222	23593384	163	23593305	37	38.0884	14.8716	33.8089	2
chr13	23691972	23692126	155	23692045	43	43.8105	15.6339	39.3759	1
chr13	23761318	23761584	267	23761479	59	63.2834	19.2505	58.344	1
chr13	24376032	24376153	122	24376084	26	26.3118	12.2194	22.3682	1
chr13	24604800	24604974	175	24604877	29	26.8185	11.4504	22.8607	1
chr13	24962244	24962498	255	24962381	44	45.4302	16.1129	40.9529	2
chr13	30563473	30563580	108	30563500	28	17.3866	6.78775	13.7265	1
chr13	30564948	30565273	326	30565186	59	52.507	14.0792	47.8421	1
chr13	30614281	30614406	126	30614374	25	20.0877	8.9298	16.3365	1
chr13	30619383	30619571	189	30619478	58	49.2455	12.9887	44.6669	1
chr13	30658784	30658947	164	30658852	38	26.3853	8.58577	22.4394	1
chr13	30702484	30702641	158	30702571	25	23.6108	10.9631	19.7477	1
chr13	30747833	30748032	200	30747917	27	21.3093	9.01481	17.5188	2
chr13	30794064	30794345	282	30794228	91	78.1036	14.7228	72.7619	1
chr13	30863724	30864135	412	30863859	62	44.3315	10.1345	39.8843	1
chr13	30865549	30865887	339	30865753	68	51.4887	11.276	46.8492	2
chr13	32992249	32992362	114	32992280	32	19.9556	7.11268	16.2091	1
chr13	33001358	33001672	315	33001488	77	65.6261	14.0348	60.6252	2
chr13	34002682	34002932	251	34002828	63	59.0772	15.6525	54.2448	2
chr13	36288323	36288485	163	36288419	52	52.936	16.8297	48.2594	1
chr13	36789493	36789606	114	36789536	23	22.4919	10.9689	18.6641	1
chr13	36802413	36802657	245	36802569	57	55.9938	16.3934	51.2394	2
chr13	37009047	37009226	180	37009144	40	29.7468	9.57228	25.7056	1
chr13	37071350	37071657	308	37071482	43	41.656	14.468	37.2799	1
chr13	37440796	37440948	153	37440856	26	27.5914	12.9837	23.6112	1
chr13	37658035	37658269	235	37658090	39	30.5546	10.2145	26.4899	1
chr13	37692046	37692218	173	37692129	30	28.5348	12.0811	24.5283	2
chr13	37793462	37793593	132	37793544	36	30.0324	10.8555	25.9828	1
chr13	38050048	38050203	156	38050129	36	37.4688	14.9218	33.2068	1
chr13	41367410	41367643	234	41367514	37	34.6575	12.9551	30.4752	1
chr13	41381381	41381667	287	41381481	41	37.5046	13.0241	33.242	1
chr13	43260816	43260923	108	43260853	17	14.6861	8.06741	11.1251	1
chr13	43461287	43461695	409	43461476	63	56.9482	14.7194	52.1699	1
chr13	43777487	43777702	216	43777579	71	43.4905	8.33758	39.0653	1
chr13	43778388	43778576	189	43778475	53	26.9412	6.25318	22.9804	1
chr13	44249164	44249456	293	44249253	40	39.4836	14.457	35.1662	1
chr13	44469717	44470145	429	44470013	52	47.572	14.159	43.0379	2
chr13	44507209	44507401	193	44507327	28	28.6336	12.8729	24.624	1
chr13	45849071	45849191	121	45849137	34	28.7976	10.8534	24.7835	1
chr13	45867473	45867686	214	45867610	31	21.7733	8.1716	17.9685	2
chr13	45877080	45877251	172	45877166	39	33.4438	11.6252	29.296	1
chr13	46159517	46159660	144	46159592	25	24.4918	11.4861	20.6025	1
chr13	46708755	46708863	109	46708812	20	16.8729	8.54353	13.2324	1
chr13	46728036	46728222	187	46728144	40	39.8893	14.6806	35.5617	1
chr13	49241268	49241482	215	49241361	40	28.8048	9.15669	24.7904	1
chr13	50958341	50958550	210	50958460	29	28.6884	12.5355	24.6778	1
chr13	51471205	51471414	210	51471295	49	47.2748	15.1003	42.7478	3
chr13	51472742	51472951	210	51472846	33	27.0738	10.2682	23.1089	1
chr13	51776293	51776649	357	51776513	55	55.4627	16.9123	50.7218	2
chr13	51849326	51849579	254	51849412	90	78.4276	15.0842	73.077	2
chr13	51933435	51933589	155	51933514	53	30.7522	7.35735	26.6819	1
chr13	51935953	51936206	254	51936074	51	28.7289	7.03311	24.7169	1
chr13	51936374	51936841	468	51936528	92	71.8115	12.5601	66.6418	3
chr13	51951662	51951955	294	51951775	79	87.157	22.4065	81.5553	1
chr13	51970017	51970566	550	51970348	67	58.5832	14.1619	53.7639	1
chr13	52168127	52168280	154	52168202	29	29.9061	13.2532	25.8606	1
chr13	52807715	52808142	428	52807919	52	46.2395	13.5342	41.7409	2
chr13	52860351	52860593	243	52860478	79	91.862	24.7249	86.1136	1
chr13	52892082	52892258	177	52892170	43	50.1755	19.2543	45.5719	1
chr13	52914533	52915068	536	52914744	121	106.523	16.2398	100.363	1
chr13	52986363	52986475	113	52986425	31	22.0584	8.3091	18.2449	2
chr13	55692896	55693027	132	55692990	20	19.4574	10.0984	15.726	1
chr13	56116122	56116345	224	56116300	27	26.5875	12.0254	22.6357	2
chr13	56151469	56151640	172	56151544	50	57.0718	19.9593	52.2904	1
chr13	63223510	63223742	233	63223623	89	104.174	26.0749	98.0712	1
chr13	63246862	63246972	111	63246911	35	22.1768	7.44725	18.3584	1
chr13	63253190	63253497	308	63253346	82	69.1661	13.9834	64.0685	1
chr13	63253999	63254176	178	63254096	60	43.7338	10.3523	39.3015	1
chr13	67194380	67194493	114	67194474	21	18.9622	9.49258	15.249	1
chr13	67269107	67269322	216	67269187	46	55.0051	20.6648	50.2758	1
chr13	67332593	67332726	134	67332672	20	17.809	9.10352	14.1347	1
chr13	67500482	67500704	223	67500577	59	65.0117	20.1586	60.0285	1
chr13	67729168	67729275	108	67729219	21	20.5834	10.4682	16.8162	1
chr13	73603994	73604125	132	73604059	17	14.0147	7.65957	10.4823	1
chr13	74771377	74771557	181	74771496	32	26.9463	10.5149	22.9852	1
chr13	74808437	74808593	157	74808527	27	25.5098	11.3914	21.59	2
chr13	75844065	75844256	192	75844159	27	26.7778	12.138	22.8216	1
chr13	83572623	83572755	133	83572715	21	17.1728	8.4317	13.5191	1
chr13	84294164	84294271	108	84294219	18	16.6645	8.99451	13.0311	2
chr13	85428383	85428550	168	85428480	46	41.3164	13.2037	36.9498	1
chr13	89889195	89889329	135	89889260	23	19.9056	9.43248	16.1602	1
chr13	91224551	91224765	215	91224691	25	19.0752	8.3709	15.3582	1
chr13	93771244	93771408	165	93771329	38	39.831	15.459	35.5048	1
chr13	94794691	94794819	129	94794768	21	18.3224	9.11049	14.6294	1
chr13	95685868	95686002	135	95685927	29	27.0681	11.5938	23.1037	1
chr13	95712985	95713211	227	95713113	70	72.2224	19.0778	67.0406	1
chr13	96510832	96511070	239	96510968	36	31.6766	11.7089	27.5798	2
chr13	96924123	96924245	123	96924198	30	31.6325	13.8939	27.5376	2
chr13	96948513	96948628	116	96948550	23	20.1131	9.55414	16.361	1
chr13	96956315	96956741	427	96956431	49	44.1463	13.5531	39.7029	2
chr13	96968751	96968916	166	96968830	33	32.7035	13.3627	28.5774	1
chr13	97293812	97293954	143	97293875	37	39.3496	15.5968	35.0362	1
chr13	97680582	97680859	278	97680729	59	57.1913	16.2162	52.407	2
chr13	98832501	98832666	166	98832578	36	35.0799	13.563	30.8851	1
chr13	101190396	101190531	136	101190499	22	18.7785	9.07799	15.0716	1
chr13	101771211	101771362	152	101771308	29	26.256	11.1292	22.314	1
chr13	101797024	101797169	146	101797108	24	22.1715	10.4463	18.3532	1
chr13	101866960	101867093	134	101867047	22	20.283	9.97052	16.5255	1
chr13	102094090	102094300	211	102094193	24	20.427	9.42543	16.6649	1
chr13	103955800	103956001	202	103955896	49	52.6962	17.9727	48.0264	1
chr13	104286753	104286875	123	104286793	25	19.5682	8.64132	15.8338	1
chr13	104763268	104763618	351	104763544	32	27.0827	10.5878	23.1174	1
chr13	107573621	107573830	210	107573693	33	28.0787	10.7964	24.0848	1
chr13	107897249	107897512	264	107897367	88	97.8053	23.5052	91.898	1
chr13	109902897	109903116	220	109903023	48	48.3604	16.055	43.805	1
chr13	110960255	110960519	265	110960413	62	68.7874	20.7893	63.7006	2
chr13	111249428	111249615	188	111249521	40	39.0878	14.2401	34.7816	2
chr13	111525729	111525988	260	111525908	29	27.4963	11.8409	23.5197	2
chr13	111569170	111569285	116	111569246	20	19.031	9.84067	15.3158	1
chr13	111655901	111656128	228	111656045	39	37.5591	13.7893	33.2953	1
chr13	112318182	112318397	216	112318337	50	51.5962	16.9503	46.9548	1
chr13	112417995	112418151	157	112418076	27	20.0062	8.32046	16.2578	1
chr13	114188887	114189104	218	114188986	36	30.1	10.89	26.049	1
chr13	114735157	114735281	125	114735219	24	22.3321	10.5414	18.5092	1
chr13	114895986	114896093	108	114896040	21	19.4954	9.81267	15.7629	1
chr14	10398131	10398433	303	10398301	92	99.5676	22.6255	93.603	1
chr14	14088280	14088387	108	14088321	18	15.6093	8.35385	12.0151	1
chr14	15763485	15763615	131	15763527	22	20.4405	10.0648	16.678	2
chr14	16256288	16256426	139	16256355	28	24.9319	10.7153	21.0294	1
chr14	18187151	18187270	120	18187193	25	26.1926	12.5028	22.2529	2
chr14	18820569	18820813	245	18820627	19	17.9204	9.4679	14.2428	1
chr14	19970467	19970574	108	19970524	18	15.4795	8.27526	11.8902	1
chr14	20173039	20173180	142	20173096	34	30.7301	11.8886	26.6603	1
chr14	20886347	20886502	156	20886436	34	28.3885	10.6396	24.3858	1
chr14	21112882	21113145	264	21113074	23	18.872	8.83262	15.1619	1
chr14	25162110	25162251	142	25162158	16	13.4595	7.58252	9.94725	1
chr14	25189364	25189613	250	25189452	34	34.6836	14.1152	30.5004	1
chr14	25562583	25562764	182	25562689	40	32.9823	11.0811	28.848	1
chr14	27198974	27199112	139	27199027	27	29.0059	13.4646	24.9852	2
chr14	31433408	31433518	111	31433462	21	17.6643	8.72047	13.9953	1
chr14	32784484	32784607	124	32784536	22	21.6279	10.7779	17.8279	1
chr14	48236266	48236457	192	48236340	32	33.7687	14.3728	29.6125	1
chr14	50925318	50925483	166	50925386	42	43.6396	15.9519	39.2101	1
chr14	52022415	52022529	115	52022455	36	23.4092	7.75811	19.5534	1
chr14	52022900	52023087	188	52022994	51	39.5466	10.9033	35.2279	1
chr14	54219743	54219896	154	54219826	35	19.3319	6.30605	15.606	1
chr14	55015533	55015777	245	55015682	31	25.889	10.2669	21.9587	1
chr14	55514250	55514384	135	55514322	26	27.5914	12.9837	23.6112	1
chr14	55604008	55604304	297	55604123	106	122.781	26.9521	116.188	1
chr14	55721876	55722006	131	55721950	20	17.2608	8.77486	13.6043	1
chr14	56262219	56262473	255	56262318	57	48.6829	13.0478	44.1182	1
chr14	56296481	56296751	271	56296652	87	87.1169	19.2358	81.516	2
chr14	61661752	61661860	109	61661805	22	20.2052	9.92406	16.4504	1
chr14	64656141	64656277	137	64656202	16	11.8341	6.59733	8.39514	1
chr14	65900823	65900942	120	65900871	26	21.6804	9.52045	17.8784	1
chr14	66266002	66266139	138	66266072	24	23.2663	11.0973	19.4143	1
chr14	68954734	68954876	143	68954808	22	20.283	9.97052	16.5255	1
chr14	70263385	70263708	324	70263474	45	48.2838	17.2725	43.7307	1
chr14	70271563	70271731	169	70271645	49	35.8333	9.90099	31.6172	1
chr14	70272329	70272656	328	70272403	62	48.917	11.7704	44.3471	1
chr14	70371425	70371533	109	70371457	29	20.1958	7.90056	16.4416	1
chr14	72752997	72753204	208	72753120	41	34.7315	11.6228	30.547	1
chr14	72777950	72778376	427	72778101	53	49.5803	14.767	44.9923	1
chr14	72822306	72822603	298	72822448	72	72.745	18.5392	67.5493	1
chr14	73902449	73902609	161	73902528	50	49.9473	16.0843	45.3494	1
chr14	74944804	74944917	114	74944861	20	17.0002	8.61927	13.3521	1
chr14	75182538	75182676	139	75182609	44	27.9976	7.95784	24.0059	1
chr14	75626025	75626188	164	75626104	26	17.6469	7.36176	13.9784	1
chr14	75633466	75633628	163	75633561	39	39.3511	14.7798	35.0372	1
chr14	75844881	75845039	159	75844965	30	25.853	10.5687	21.9242	1
chr14	77932806	77932942	137	77932876	34	29.5817	11.2685	25.5448	1
chr14	78306793	78306900	108	78306842	18	16.4409	8.85863	12.8151	1
chr14	78409015	78409291	277	78409192	31	29.5749	12.3153	25.5384	1
chr14	78454184	78454355	172	78454303	24	20.1647	9.27437	16.4111	1
chr14	78914303	78914449	147	78914365	29	23.9841	9.86453	20.1099	1
chr14	78916549	78916671	123	78916593	29	24.1789	9.97075	20.2992	2
chr14	79267831	79267968	138	79267871	27	22.0895	9.4416	18.2753	1
chr14	79290819	79290926	108	79290876	21	14.2908	6.79936	10.7481	1
chr14	79393499	79393695	197	79393624	39	39.6703	14.9589	35.3482	1
chr14	79469745	79469874	130	79469818	20	17.3944	8.85478	13.7337	1
chr14	99099726	99099948	223	99099890	19	15.713	8.1367	12.1119	1
chr14	105240163	105240341	179	105240254	32	29.9988	12.1933	25.9503	1
chr14	105895162	105895269	108	105895210	21	17.0544	8.36248	13.4046	1
chr14	114949002	114949132	131	114949054	23	20.1131	9.55414	16.361	3
chr14	118706160	118706284	125	118706223	25	23.8672	11.1149	19.9964	1
chr14	121327386	121327564	179	121327483	46	38.5951	11.9036	34.3019	1
chr14	121366248	121366471	224	121366339	59	59.6001	17.3832	54.7546	1
chr14	121823088	121823423	336	121823299	119	107.46	16.9741	101.281	1
chr14	121916775	121916989	215	121916860	44	35.5409	11.0936	31.3327	1
chr14	122052530	122052759	230	122052594	39	26.1881	8.27472	22.2492	1
chr14	122567235	122567476	242	122567398	23	20.4697	9.76404	16.7064	1
chr14	122725993	122726130	138	122726072	24	22.7457	10.787	18.9097	2
chr14	122849125	122849338	214	122849253	49	43.4964	13.2429	39.071	1
chr14	122852558	122852810	253	122852718	30	20.5965	7.85128	16.8291	1
chr15	5238720	5238845	126	5238783	36	22.4884	7.37404	18.6607	1
chr15	5239999	5240126	128	5240060	47	31.4116	8.63682	27.3228	1
chr15	5432187	5432363	177	5432274	34	31.7241	12.436	27.6263	3
chr15	5517920	5518157	238	5517986	38	32.4412	11.4423	28.323	1
chr15	5602062	5602236	175	5602149	28	27.1699	12.0093	23.2025	1
chr15	5758630	5759051	422	5758847	57	57.6963	17.2352	52.8991	2
chr15	6326181	6326324	144	6326284	16	13.8286	7.80819	10.3029	1
chr15	9463553	9463858	306	9463655	81	78.741	17.8821	73.3791	2
chr15	9535243	9535444	202	9535401	17	12.4659	6.73149	8.99663	1
chr15	9569493	9569727	235	9569580	75	52.5234	10.2046	47.8583	1
chr15	9570089	9570639	551	9570547	74	50.3265	9.74532	45.7199	1
chr15	9580754	9580891	138	9580832	29	27.2375	11.6913	23.2683	1
chr15	9667799	9668049	251	9667902	34	32.4293	12.8299	28.3113	2
chr15	9746657	9746765	109	9746723	28	21.8647	9.02302	18.057	1
chr15	9870159	9870638	480	9870518	70	51.6209	10.8916	46.9791	2
chr15	11399807	11400040	234	11399901	42	43.9861	16.146	39.5471	1
chr15	11952187	11952450	264	11952311	26	24.6455	11.2313	20.7522	3
chr15	25267140	25267280	141	25267221	28	24.7086	10.5886	20.8136	1
chr15	25561307	25561553	247	25561457	40	36.9824	13.1091	32.7338	2
chr15	25884309	25884703	395	25884467	37	32.4622	11.7837	28.3435	3
chr15	27625218	27625548	331	27625472	38	32.2991	11.3703	28.1847	1
chr15	27637927	27638076	150	27637981	26	19.2809	8.20768	15.5569	2
chr15	27703584	27703721	138	27703658	28	28.53	12.8115	24.5238	1
chr15	31542631	31542883	253	31542774	64	63.9241	17.5164	58.9694	1
chr15	31546368	31546531	164	31546473	25	16.5579	7.0476	12.9283	1
chr15	36303591	36303799	209	36303683	46	50.7875	18.2397	46.1676	1
chr15	36396862	36397059	198	36396964	39	27.2946	8.74355	23.3233	1
chr15	36449719	36449933	215	36449845	35	34.2223	13.463	30.0525	1
chr15	36688371	36688584	214	36688451	25	23.9541	11.1665	20.0808	1
chr15	44427771	44428046	276	44427899	69	73.7374	20.2172	68.5143	1
chr15	50361837	50362181	345	50361924	55	56.5806	17.4825	51.8117	1
chr15	50650293	50650519	227	50650412	42	38.5351	13.2015	34.2433	1
chr15	51620185	51620297	113	51620266	21	20.7636	10.5769	16.9912	2
chr15	51877349	51877526	178	51877439	34	33.0774	13.1956	28.9406	2
chr15	52899565	52899684	120	52899634	24	21.1158	9.8255	17.3316	1
chr15	53157181	53157491	311	53157263	26	21.8102	9.59352	18.0039	1
chr15	53216550	53216657	108	53216614	18	15.9443	8.55702	12.3353	1
chr15	58684991	58685304	314	58685166	77	81.7895	20.7182	76.3429	1
chr15	58749170	58749371	202	58749283	35	33.9362	13.3018	29.775	1
chr15	59103969	59104125	157	59104040	34	35.0064	14.3021	30.8141	1
chr15	59598954	59599118	165	59599016	49	44.2291	13.5929	39.7839	1
chr15	59707685	59707882	198	59707790	49	55.4101	19.4856	50.6705	1
chr15	59737293	59737538	246	59737479	31	19.3699	7.06152	15.6429	1
chr15	59737655	59737942	288	59737790	40	28.6033	9.06919	24.595	1
chr15	60836502	60836638	137	60836552	30	31.6325	13.8939	27.5376	1
chr15	61408385	61408908	524	61408810	87	77.1567	15.444	71.8381	2
chr15	61441881	61442087	207	61442002	38	30.2544	10.3591	26.199	1
chr15	61483192	61483307	116	61483248	24	22.9162	10.8885	19.0749	2
chr15	61546677	61546883	207	61546760	33	31.2988	12.5628	27.2132	2
chr15	62169105	62169233	129	62169157	57	27.0252	5.83994	23.0619	1
chr15	62169696	62170139	444	62169825	97	64.6212	9.86749	59.6482	3
chr15	62173276	62173580	305	62173364	60	27.457	5.65611	23.4813	1
chr15	62184216	62184337	122	62184272	44	26.9337	7.5676	22.9729	2
chr15	62190375	62190589	215	62190494	60	35.7367	7.79493	31.5236	1
chr15	62191052	62191310	259	62191210	74	49.9932	9.65052	45.394	1
chr15	62229644	62229797	154	62229697	33	33.6224	13.8934	29.4702	1
chr15	62268296	62268470	175	62268377	42	32.9091	10.4613	28.7767	1
chr15	62366339	62366562	224	62366451	35	34.2223	13.463	30.0525	2
chr15	62374677	62374971	295	62374769	42	40.8969	14.447	36.5421	2
chr15	62457124	62457234	111	62457167	27	16.1565	6.42379	12.5396	1
chr15	62734954	62735453	500	62735361	74	56.3578	11.5819	51.5944	1
chr15	62804445	62804584	140	62804536	22	12.4293	5.62512	8.96178	1
chr15	62809358	62809601	244	62809529	37	28.46	9.78474	24.4552	1
chr15	62821654	62821917	264	62821735	47	23.8696	6.10842	19.9988	1
chr15	62824056	62824283	228	62824126	47	25.1957	6.51112	21.2848	2
chr15	62825019	62825279	261	62825142	78	55.8788	10.6383	51.1272	1
chr15	62833217	62833475	259	62833287	47	38.2267	11.4373	33.9431	2
chr15	64018586	64018775	190	64018677	30	26.657	11.0148	22.7037	1
chr15	66512915	66513045	131	66512957	34	29.3633	11.1522	25.3329	1
chr15	66860831	66860954	124	66860882	33	21.74	7.68605	17.936	1
chr15	66877857	66878048	192	66877959	66	77.835	23.7151	72.4983	1
chr15	66998268	66998723	456	66998538	54	49.4652	14.3618	44.8804	1
chr15	67284352	67284507	156	67284431	19	18.1674	9.61754	14.4791	1
chr15	73153259	73153518	260	73153382	85	76.5384	15.781	71.2397	1
chr15	74906231	74906352	122	74906252	15	12.2102	7.06839	8.75073	1
chr15	74989383	74989536	154	74989456	31	20.958	7.78513	17.1786	1
chr15	75115360	75115472	113	75115430	22	19.046	9.23546	15.3299	1
chr15	75929795	75929937	143	75929857	22	22.0969	11.0602	18.2807	1
chr15	76198664	76198801	138	76198739	33	26.3837	9.91254	22.4378	1
chr15	77928869	77929034	166	77928957	29	30.9082	13.8479	26.8333	1
chr15	78449247	78449519	273	78449371	95	78.6227	13.9413	73.2658	2
chr15	78449618	78449880	263	78449783	79	59.8518	11.636	55.0002	1
chr15	78450212	78450453	242	78450272	50	29.434	7.40633	25.4019	1
chr15	78475581	78475827	247	78475683	58	57.6759	16.8302	52.8793	1
chr15	78581489	78581615	127	78581567	26	24.5602	11.1811	20.6694	1
chr15	78896212	78896353	142	78896269	36	33.2785	12.5679	29.1355	1
chr15	79177032	79177187	156	79177122	42	46.0927	17.3415	41.5977	1
chr15	79347452	79347628	177	79347540	36	33.2785	12.5679	29.1355	1
chr15	79893009	79893256	248	79893109	63	52.0269	12.7004	47.3744	2
chr15	80011277	80011454	178	80011364	58	58.3196	17.1472	53.5063	1
chr15	80219416	80219600	185	80219516	21	19.0364	9.53702	15.3205	1
chr15	80590818	80590951	134	80590887	40	33.594	11.38	29.4423	1
chr15	80781584	80781747	164	80781672	46	47.2224	16.263	42.6964	1
chr15	80798463	80798633	171	80798545	39	37.6535	13.8408	33.3871	1
chr15	81466001	81466145	145	81466060	30	26.2848	10.8074	22.3422	1
chr15	81534572	81534886	315	81534669	92	100.808	23.1735	94.8065	2
chr15	81875641	81875887	247	81875767	54	57.9266	18.6138	53.1237	1
chr15	82047568	82047738	171	82047642	55	64.6115	21.8239	59.6387	1
chr15	86028006	86028170	165	86028097	37	40.4648	16.2449	36.1212	1
chr15	86064976	86065134	159	86065035	32	29.9129	12.1449	25.8669	1
chr15	88837593	88837769	177	88837677	18	16.6645	8.99451	13.0311	1
chr15	89429589	89429733	145	89429630	17	14.0731	7.69494	10.5386	1
chr15	93519338	93519445	108	93519408	13	10.8531	6.696	7.46022	2
chr15	94090427	94090733	307	94090519	45	40.5367	13.1624	36.1915	2
chr15	94214174	94214327	154	94214251	36	38.7635	15.6727	34.4659	3
chr15	96708086	96708229	144	96708166	44	42.6088	14.5895	38.2066	2
chr15	97248026	97248144	119	97248051	16	12.5166	7.00857	9.04511	1
chr15	97424431	97424560	130	97424494	26	23.9814	10.8416	20.1074	1
chr15	97821333	97821500	168	97821411	47	44.799	14.5914	40.3386	1
chr15	98894441	98894616	176	98894478	23	21.4667	10.3555	17.6715	1
chr15	100081204	100081354	151	100081282	38	34.8348	12.6887	30.6472	1
chr15	100447102	100447218	117	100447170	24	24.8102	12.0219	20.9116	1
chr15	100461258	100461652	395	100461460	53	44.0994	12.2672	39.6574	1
chr15	100461853	100461988	136	100461916	44	33.3656	10.1233	29.2198	1
chr15	100742648	100742819	172	100742731	51	56.5653	19.2137	51.7966	1
chr15	101258614	101258826	213	101258736	55	56.811	17.6012	52.036	1
chr15	102150751	102151028	278	102150921	38	31.8808	11.1594	27.778	1
chr16	8728251	8728404	154	8728342	24	24.8102	12.0219	20.9116	2
chr16	8823792	8823932	141	8823855	29	29.3835	12.9444	25.3526	3
chr16	10639279	10639576	298	10639443	45	36.2631	11.1326	32.0349	3
chr16	10665318	10665660	343	10665515	39	23.7491	7.29661	19.8821	1
chr16	10669141	10669388	248	10669269	53	38.3548	9.94842	34.0678	1
chr16	10725168	10725412	245	10725295	55	57.6365	18.0296	52.8419	4
chr16	10758961	10759122	162	10759047	30	23.6658	9.3928	19.8012	1
chr16	10772230	10772559	330	10772363	78	64.1531	13.2613	59.1913	3
chr16	10814796	10814977	182	10814885	28	28.4273	12.7506	24.4237	1
chr16	10843989	10844478	490	10844395	59	52.6709	14.1509	48.0014	2
chr16	10857413	10857626	214	10857453	21	20.2338	10.2574	16.4779	1
chr16	11577632	11577887	256	11577719	38	38.1872	14.5262	33.9046	2
chr16	14223383	14223568	186	14223523	19	18.1674	9.61754	14.4791	1
chr16	17201490	17201673	184	17201557	37	36.4227	13.9296	32.1893	1
chr16	18089167	18089327	161	18089243	41	46.821	18.207	42.3076	2
chr16	22118912	22119107	196	22119024	32	31.6504	13.1369	27.5548	1
chr16	22461157	22461302	146	22461213	31	30.1228	12.6302	26.0712	1
chr16	22526391	22526503	113	22526421	21	19.3396	9.71903	15.6134	1
chr16	23274679	23274903	225	23274779	55	53.986	16.1738	49.2824	1
chr16	23326674	23326793	120	23326745	21	20.7636	10.5769	16.9912	1
chr16	23988494	23988683	190	23988583	38	26.9618	8.83793	23.0003	4
chr16	23988880	23989037	158	23988963	27	16.122	6.40791	12.5067	1
chr16	24392612	24392868	257	24392788	66	57.0972	13.8602	52.3148	2
chr16	24393878	24394221	344	24394130	39	26.4568	8.38715	22.509	2
chr16	24425025	24425222	198	24425125	69	60.3025	14.2578	55.44	1
chr16	24506845	24507202	358	24507032	96	86.2423	16.1365	80.663	2
chr16	24629254	24629485	232	24629350	60	64.2265	19.3038	59.262	1
chr16	24659258	24659435	178	24659334	41	42.6875	15.8347	38.2829	1
chr16	25485124	25485253	130	25485195	18	15.675	8.39371	12.0753	2
chr16	27245094	27245223	130	27245162	32	33.5409	14.2389	29.3907	1
chr16	27355480	27355631	152	27355542	39	37.7485	13.8927	33.4795	2
chr16	27401639	27401818	180	27401694	31	23.0102	8.77674	19.166	1
chr16	31066742	31067055	314	31066822	32	24.6591	9.3273	20.7655	1
chr16	31067874	31067991	118	31067919	25	16.8064	7.1736	13.1681	1
chr16	31940703	31940872	170	31940784	38	41.2827	16.2962	36.9172	2
chr16	32395841	32396042	202	32395944	30	27.1194	11.2744	23.1536	1
chr16	32516145	32516274	130	32516210	29	24.7155	10.2655	20.8202	2
chr16	32520581	32520690	110	32520623	19	14.2006	7.24533	10.6609	1
chr16	33601412	33601605	194	33601538	29	26.4937	11.2646	22.5448	1
chr16	33660035	33660194	160	33660114	32	31.2649	12.9148	27.1802	1
chr16	35919185	35919359	175	35919276	36	36.2779	14.2395	32.0493	2
chr16	35982795	35983006	212	35982925	28	26.4595	11.5944	22.5115	1
chr16	36505944	36506163	220	36506085	37	35.0122	13.1488	30.8196	2
chr16	36572074	36572203	130	36572149	34	34.4724	13.9933	30.2953	1
chr16	36682941	36683048	108	36682981	28	22.8158	9.53571	18.9776	1
chr16	36709518	36709855	338	36709605	57	50.7862	13.9638	46.1665	2
chr16	36885056	36885199	144	36885113	23	20.4697	9.76404	16.7064	1
chr16	38374922	38375050	129	38374992	37	26.1918	8.73965	22.2528	2
chr16	38385804	38386065	262	38385924	64	59.386	15.4482	54.5453	1
chr16	38395369	38395513	145	38395424	35	24.606	8.51225	20.7138	1
chr16	38678949	38679133	185	38679051	32	26.5457	10.3022	22.5955	1
chr16	38679779	38679891	113	38679852	25	18.76	8.19982	15.0535	1
chr16	43655228	43655463	236	43655366	40	36.8968	13.064	32.65	1
chr16	43695877	43696185	309	43695961	50	39.2487	11.0437	34.9379	1
chr16	43702241	43702372	132	43702306	34	25.0283	8.96241	21.1228	1
chr16	44210752	44210956	205	44210854	79	90.2691	23.9263	84.5679	1
chr16	44965579	44965749	171	44965668	48	49.8089	16.8292	45.215	1
chr16	45038632	45039030	399	45038929	90	90.4137	19.5229	84.7074	3
chr16	45124642	45124808	167	45124720	45	37.392	11.6503	33.1318	1
chr16	45233119	45233314	196	45233220	55	57.3975	17.9051	52.6084	2
chr16	45332547	45332896	350	45332799	33	28.0092	10.7595	24.0171	2
chr16	45361089	45361237	149	45361153	32	30.6164	12.5437	26.5501	1
chr16	45389026	45389314	289	45389217	39	32.396	11.1025	28.279	2
chr16	45667480	45667606	127	45667529	24	20.8343	9.66146	17.058	2
chr16	49534824	49535028	205	49534926	45	45.8263	15.917	41.3382	2
chr16	49770451	49770622	172	49770519	54	34.6962	8.45114	30.5129	1
chr16	49775629	49775824	196	49775703	50	31.2958	8.0229	27.2104	1
chr16	49970636	49970893	258	49970734	68	64.4877	16.3151	59.5179	2
chr16	50027248	50027355	108	50027301	21	18.9622	9.49258	15.249	1
chr16	50070595	50071161	567	50070685	82	80.7354	18.3596	75.3199	1
chr16	50204953	50205188	236	50205119	38	34.1799	12.3418	30.0108	1
chr16	51312980	51313172	193	51313139	18	13.1895	6.9101	9.69207	1
chr16	52038369	52038557	189	52038447	39	36.6448	13.2943	32.4054	1
chr16	55583038	55583300	263	55583109	49	49.3135	16.154	44.7329	2
chr16	55636702	55636809	108	55636759	24	14.8217	6.40172	11.2558	1
chr16	55636959	55637161	203	55637062	58	53.9643	15.0664	49.2616	1
chr16	55723363	55723473	111	55723444	20	17.462	8.89529	13.7994	1
chr16	55820245	55820381	137	55820301	33	22.3434	7.95806	18.5198	1
chr16	55948939	55949390	452	55949066	89	85.8427	18.0534	80.2769	1
chr16	57403019	57403142	124	57403098	22	19.5346	9.5246	15.8009	1
chr16	57574954	57575099	146	57575017	38	35.1731	12.8696	30.9754	1
chr16	57585113	57585467	355	57585375	30	28.8933	12.2879	24.8759	4
chr16	58475927	58476071	145	58476004	34	31.7241	12.436	27.6263	1
chr16	58662031	58662184	154	58662095	22	19.9009	9.74246	16.156	1
chr16	58701932	58702154	223	58702102	36	29.2448	10.4579	25.2172	1
chr16	59469895	59470160	266	59470012	74	67.2633	15.5151	62.2185	1
chr16	59517483	59517698	216	59517566	80	79.4745	18.5372	74.0954	2
chr16	59564122	59564288	167	59564219	34	30.8908	11.9765	26.8165	1
chr16	62854110	62854329	220	62854225	51	54.0883	17.8596	49.3819	1
chr16	64873882	64874002	121	64873950	25	23.5267	10.9134	19.6662	1
chr16	75855532	75855719	188	75855636	42	40.607	14.2914	36.2603	1
chr16	78198723	78198918	196	78198813	84	83.172	18.6682	77.686	1
chr16	78490489	78490596	108	78490558	18	14.0289	7.40452	10.4957	1
chr16	78502659	78502839	181	78502734	44	46.1222	16.4956	41.6263	1
chr16	78575279	78575423	145	78575374	38	26.864	8.79488	22.9055	2
chr16	78577294	78577566	273	78577404	49	37.7411	10.6774	33.4725	1
chr16	81366065	81366204	140	81366142	29	26.9843	11.5456	23.0223	2
chr16	84478001	84478108	108	84478081	20	13.8293	6.7847	10.3034	1
chr16	84646214	84646609	396	84646512	57	52.5694	14.7703	47.903	2
chr16	84680503	84681099	597	84680822	47	28.7615	7.68147	24.7489	3
chr16	84703170	84703314	145	84703239	32	25.4758	9.74371	21.557	1
chr16	84713040	84713473	434	84713380	49	43.7376	13.3576	39.305	1
chr16	90736822	90736977	156	90736883	21	20.2338	10.2574	16.4779	2
chr16	91056556	91056761	206	91056657	51	50.7951	16.125	46.1749	1
chr16	91373087	91373232	146	91373154	36	33.8839	12.8992	29.7239	1
chr16	91533634	91534025	392	91533701	46	31.8035	8.999	27.7033	1
chr16	93816504	93816745	242	93816679	30	29.1692	12.4478	25.1439	1
chr16	94596319	94596426	108	94596391	20	16.6859	8.43238	13.0514	1
chr16	94601618	94601787	170	94601691	26	22.5546	10.0163	18.7248	1
chr16	94645901	94646022	122	94645986	21	20.1485	10.206	16.3955	1
chr16	94724197	94724513	317	94724401	70	73.7955	19.8258	68.5713	2
chr16	95360094	95360411	318	95360277	39	36.8235	13.3905	32.5787	1
chr16	95436732	95436910	179	95436834	39	40.2171	15.2672	35.8805	1
chr16	95750422	95750547	126	95750481	30	29.4515	12.6119	25.4188	1
chr16	95844779	95844982	204	95844856	34	35.4489	14.5591	31.2431	1
chr17	4992072	4992209	138	4992154	35	33.5636	13.0928	29.4126	1
chr17	5344543	5344721	179	5344623	37	40.084	16.0229	35.7509	1
chr17	5406713	5406955	243	5406832	49	48.576	15.7689	44.0145	2
chr17	5668602	5668771	170	5668682	31	30.4059	12.7939	26.3464	1
chr17	5756112	5756330	219	5756208	50	54.946	18.7693	50.2178	1
chr17	6881315	6881530	216	6881417	52	63.2985	22.5532	58.3589	1
chr17	7877936	7878174	239	7878053	45	30.4337	8.68187	26.3734	2
chr17	7888907	7889471	565	7889335	89	71.0816	12.9683	65.9306	1
chr17	7939505	7940034	530	7939643	47	45.4669	14.9347	40.9885	1
chr17	9002492	9002627	136	9002563	23	23.4447	11.541	19.5864	1
chr17	12165229	12165678	450	12165395	54	48.7836	14.0449	44.2168	1
chr17	12205711	12206179	469	12205921	70	69.6355	17.8841	64.5249	1
chr17	12758105	12758319	215	12758212	63	54.0606	13.5112	49.3551	1
chr17	17838274	17838449	176	17838361	42	41.3914	14.7139	37.023	1
chr17	21652665	21652813	149	21652745	26	25.0828	11.4894	21.1759	2
chr17	24708736	24708895	160	24708823	19	18.1674	9.61754	14.4791	1
chr17	26589105	26589358	254	26589266	39	40.1063	15.2045	35.7721	4
chr17	26715561	26715797	237	26715649	57	58.5968	17.6894	53.7769	1
chr17	26939551	26939730	180	26939657	40	44.2103	17.1319	39.7658	1
chr17	26960164	26960389	226	26960271	32	35.2241	15.2326	31.0246	2
chr17	27826005	27826166	162	27826095	46	38.2476	11.743	33.9632	1
chr17	27827021	27827219	199	27827067	26	17.2678	7.1717	13.6112	1
chr17	27909812	27909946	135	27909885	22	20.5203	10.1126	16.7552	2
chr17	28256986	28257260	275	28257119	50	50.7002	16.4771	46.082	1
chr17	29395425	29395727	303	29395617	122	98.455	13.9128	92.5307	2
chr17	29398206	29398430	225	29398268	44	19.156	5.09004	15.4366	1
chr17	29499685	29500097	413	29500004	66	37.8858	7.55083	33.6121	3
chr17	29500673	29501079	407	29500866	142	122.43	16.0185	115.846	1
chr17	31309609	31309835	227	31309690	27	26.9715	12.2528	23.0097	1
chr17	32037244	32037415	172	32037322	49	54.1438	18.7744	49.4361	1
chr17	32067617	32067807	191	32067719	72	87.1741	25.7405	81.5719	2
chr17	33635956	33636132	177	33636030	35	38.1904	15.7535	33.9077	1
chr17	34218894	34219056	163	34218967	37	43.9122	18.2733	39.4748	2
chr17	34836742	34837066	325	34836905	49	52.3187	17.7658	47.6591	1
chr17	35205242	35205633	392	35205459	66	56.4102	13.587	51.6454	2
chr17	35218935	35219083	149	35219012	30	18.822	7.02502	15.1134	1
chr17	35301684	35301910	227	35301775	40	42.4397	16.1138	38.0432	1
chr17	35707942	35708151	210	35708021	30	23.2057	9.15318	19.3554	1
chr17	35740428	35740737	310	35740682	16	14.0214	7.92615	10.4886	1
chr17	35813334	35813507	174	35813420	35	34.1263	13.4088	29.9587	1
chr17	36001921	36002146	226	36001995	29	20.8079	8.20389	17.0327	1
chr17	36020833	36021064	232	36020903	48	40.7373	12.2758	36.3872	1
chr17	37185688	37185864	177	37185764	41	44.1224	16.6482	39.6799	1
chr17	44536615	44536856	242	44536770	40	39.7869	14.6241	35.462	1
chr17	44557310	44557577	268	44557405	40	39.0878	14.2401	34.7816	1
chr17	45332642	45332830	189	45332743	39	39.5632	14.8987	35.2439	2
chr17	45555521	45555695	175	45555609	45	48.5358	17.4137	43.9749	1
chr17	45626817	45627012	196	45626885	40	39.9923	14.7376	35.6618	2
chr17	47598371	47598541	171	47598452	38	35.9629	13.2961	31.7426	1
chr17	48292175	48292299	125	48292240	30	23.2057	9.15318	19.3554	1
chr17	48293605	48293746	142	48293667	30	23.0935	9.09518	19.2467	1
chr17	48300884	48301132	249	48301016	48	43.7029	13.6826	39.2717	2
chr17	50097882	50098155	274	50098007	68	71.4096	19.5025	66.2512	1
chr17	50519413	50519561	149	50519484	44	45.658	16.2385	41.1747	2
chr17	50525073	50525348	276	50525169	67	72.9105	20.6712	67.7112	1
chr17	50729644	50729953	310	50729714	32	28.0812	11.1276	24.087	2
chr17	51826036	51826158	123	51826074	24	19.2415	8.7486	15.519	1
chr17	51834209	51834323	115	51834266	24	18.7839	8.49185	15.0767	1
chr17	51854795	51854966	172	51854859	27	23.9944	10.5137	20.1199	2
chr17	51894443	51894569	127	51894491	31	31.3981	13.3712	27.3095	1
chr17	52076784	52077176	393	52076987	111	108.53	19.4715	102.328	1
chr17	52110749	52110888	140	52110822	28	26.1203	11.3976	22.1832	1
chr17	52151404	52151560	157	52151474	50	36.5567	9.95005	32.3199	1
chr17	52162314	52163317	1004	52162749	135	104.737	13.1778	98.6187	1
chr17	53478605	53478812	208	53478658	31	26.7125	10.7124	22.7582	2
chr17	56990213	56990323	111	56990259	22	21.719	10.8327	17.9155	1
chr17	57198362	57198544	183	57198452	43	35.0794	11.1743	30.885	1
chr17	64332994	64333194	201	64333099	57	58.4823	17.6313	53.6654	1
chr17	64579899	64580006	108	64579952	20	18.8679	9.74207	15.1581	1
chr17	65929478	65929638	161	65929543	26	27.037	12.6523	23.0736	1
chr17	65939808	65940052	245	65939914	36	35.4685	13.7813	31.2618	2
chr17	71257224	71257367	144	71257295	37	36.6211	14.0408	32.3822	1
chr17	71485832	71486078	247	71485924	47	47.3	15.8961	42.7728	1
chr17	72822223	72822391	169	72822291	28	24.857	10.6728	20.9569	1
chr17	73918939	73919257	319	73919101	63	64.0746	17.9795	59.1145	2
chr17	78271356	78271698	343	78271560	33	23.6479	8.56423	19.784	2
chr17	79299085	79299231	147	79299164	22	18.1436	8.70684	14.4583	1
chr17	84332945	84333181	237	84333076	57	44.5562	11.3636	40.1022	1
chr17	84405769	84406019	251	84405936	39	35.1224	12.4875	30.9258	1
chr17	86732115	86732222	108	86732162	18	15.3519	8.19814	11.7677	1
chr17	86962502	86962729	228	86962627	46	37.7052	11.4948	33.4374	1
chr17	86962867	86962993	127	86962946	33	23.4046	8.4493	19.5488	1
chr17	87463208	87463357	150	87463279	25	23.9541	11.1665	20.0808	1
chr17	87561030	87561180	151	87561111	32	32.8801	13.8516	28.7486	1
chr18	3281040	3281242	203	3281138	49	43.1009	13.0562	38.6854	1
chr18	4278488	4278712	225	4278583	53	55.4996	17.7561	50.7577	1
chr18	4336331	4336560	230	4336458	68	74.2534	20.9066	69.0151	1
chr18	4366626	4367020	395	4366881	63	62.2276	17.0977	57.3152	1
chr18	5593723	5593830	108	5593770	24	17.2924	7.6753	13.6352	1
chr18	10163841	10163953	113	10163884	22	21.1857	10.5119	17.3996	1
chr18	11791863	11792058	196	11791967	29	28.1232	12.205	24.1279	1
chr18	12584921	12585476	556	12585096	66	61.1025	15.5251	56.2195	1
chr18	12611229	12611559	331	12611378	34	31.2181	12.1562	27.1346	1
chr18	12941875	12942082	208	12941930	28	27.0786	11.9558	23.1136	1
chr18	14514506	14514705	200	14514591	43	36.4473	11.8229	32.2137	1
chr18	14613491	14613834	344	14613659	54	53.1355	16.1366	48.4543	2
chr18	14782942	14783130	189	14783039	55	57.9997	18.2197	53.1952	1
chr18	20982554	20982803	250	20982638	36	35.3704	13.7261	31.167	1
chr18	23566399	23566569	171	23566474	21	18.5303	9.23439	14.8308	1
chr18	24121808	24121971	164	24121893	55	54.1911	16.2753	49.4827	1
chr18	32162505	32162612	108	32162549	15	11.438	6.59631	8.01462	1
chr18	32564291	32564542	252	32564432	38	34.4222	12.4696	30.2461	1
chr18	32990522	32990697	176	32990601	42	27.3289	8.09915	23.3569	1
chr18	32992715	32992964	250	32992814	74	59.1114	12.4992	54.2784	1
chr18	32997044	32997241	198	32997145	34	22.0341	7.5968	18.2214	1
chr18	33084820	33085047	228	33084906	41	32.4277	10.5221	28.3101	1
chr18	33108843	33109019	177	33109005	17	13.7303	7.48752	10.208	2
chr18	33193858	33193988	131	33193910	26	24.7316	11.282	20.8358	2
chr18	35726861	35727015	155	35726932	42	46.3582	17.4939	41.857	1
chr18	35740536	35740643	108	35740582	21	17.5387	8.64644	13.8736	1
chr18	35745835	35745983	149	35745913	31	32.3623	13.9373	28.2461	1
chr18	36415216	36415360	145	36415289	45	46.158	16.0974	41.6613	1
chr18	36415558	36415686	129	36415625	35	32.416	12.4567	28.2986	1
chr18	36512378	36512512	135	36512447	20	17.599	8.97743	13.9324	1
chr18	37910316	37910426	111	37910358	22	20.1282	9.87803	16.3757	1
chr18	37926323	37926448	126	37926384	34	30.259	11.6325	26.2033	1
chr18	40308060	40308318	259	40308246	33	33.1042	13.5935	28.9663	1
chr18	41979622	41979848	227	41979757	26	23.2062	10.391	19.3557	1
chr18	42274939	42275142	204	42275043	40	40.7322	15.1493	36.3822	1
chr18	46380947	46381081	135	46381006	28	26.2887	11.4952	22.3457	1
chr18	49986742	49987004	263	49986886	60	62.0265	18.1851	57.1198	1
chr18	50008983	50009225	243	50009087	33	31.7509	12.8186	27.652	1
chr18	50078083	50078354	272	50078260	37	34.5701	12.9076	30.3899	2
chr18	53903809	53903951	143	53903884	28	26.9881	11.9028	23.0258	1
chr18	54918231	54918455	225	54918322	31	19.4844	7.11238	15.7523	2
chr18	54921914	54922281	368	54922191	47	35.4829	10.2503	31.2761	1
chr18	56471014	56471174	161	56471074	30	27.9318	11.7353	23.9418	1
chr18	60356242	60356376	135	60356315	33	30.9478	12.3654	26.8722	1
chr18	65322292	65322738	447	65322634	77	71.3548	16.2081	66.1974	1
chr18	65381891	65382175	285	65381983	37	31.8699	11.4762	27.7678	2
chr18	65395398	65395666	269	65395491	45	44.97	15.4549	40.5048	1
chr18	65481277	65481432	156	65481372	33	28.2893	10.9086	24.2897	1
chr18	66428770	66428889	120	66428845	26	24.7316	11.282	20.8358	1
chr18	67134175	67134373	199	67134258	37	37.129	14.3266	32.8766	1
chr18	67695914	67696173	260	67696028	76	49.6763	9.24015	45.086	2
chr18	67697721	67697913	193	67697772	34	12.6737	4.15697	9.19629	1
chr18	67699596	67699809	214	67699683	97	72.9711	11.9303	67.7701	1
chr18	67725076	67725192	117	67725134	23	21.2269	10.2128	17.4393	1
chr18	67945722	67945934	213	67945812	42	44.2211	16.278	39.7764	1
chr18	68829061	68829380	320	68829231	80	79.8005	18.6756	74.4124	1
chr18	70530492	70530719	228	70530634	52	44.8368	12.8941	40.375	2
chr18	75341735	75341881	147	75341815	25	23.3607	10.8153	19.5056	1
chr18	75478833	75479077	245	75478972	31	29.1358	12.0645	25.1117	1
chr18	77319605	77319769	165	77319689	16	13.8922	7.84712	10.3642	1
chr18	79064136	79064393	258	79064237	106	107.195	20.5722	101.02	1
chr18	79297697	79297846	150	79297801	29	21.7165	8.66451	17.9132	2
chr18	79434659	79434780	122	79434705	26	23.9814	10.8416	20.1074	1
chr18	79459616	79459736	121	79459662	25	22.2689	10.1753	18.4478	4
chr18	80228555	80228791	237	80228610	22	20.6821	10.2095	16.9124	1
chr18	80616258	80616406	149	80616326	30	21.7762	8.42758	17.9713	1
chr18	81319639	81319835	197	81319735	41	42.8025	15.8995	38.3955	1
chr18	82509253	82509443	191	82509312	37	35.1928	13.2478	30.9946	1
chr18	84680604	84680804	201	84680674	43	36.8802	12.0324	32.634	2
chr18	84685836	84686036	201	84685936	54	49.7265	14.4844	45.135	2
chr18	84872466	84872657	192	84872563	39	32.4636	11.1359	28.3448	1
chr18	89222984	89223180	197	89223083	37	28.8078	9.95077	24.7931	1
chr18	89244211	89244425	215	89244357	43	36.6624	11.9267	32.4225	1
chr18	90509870	90510031	162	90509967	36	34.4238	13.1973	30.2474	1
chr19	4477954	4478111	158	4478022	33	33.0029	13.535	28.8675	1
chr19	4753968	4754125	158	4754038	28	26.2887	11.4952	22.3457	1
chr19	4810565	4810745	181	4810652	23	21.3861	10.3075	17.5932	1
chr19	4994195	4994351	157	4994273	44	45.3174	16.0508	40.8428	1
chr19	5846585	5846897	313	5846804	80	64.4193	12.8735	59.4509	1
chr19	6018222	6018377	156	6018289	50	55.3541	18.9958	50.6164	1
chr19	6952393	6952525	133	6952457	37	36.0334	13.7125	31.8117	1
chr19	7560117	7560245	129	7560186	20	18.0245	9.2332	14.3429	1
chr19	8893202	8893339	138	8893272	19	17.531	9.2319	13.8664	1
chr19	8953642	8953876	235	8953770	69	80.0522	23.4333	74.654	1
chr19	8984619	8984794	176	8984692	45	44.97	15.4549	40.5048	2
chr19	9055775	9055942	168	9055873	37	36.9238	14.2109	32.6762	1
chr19	10763701	10764134	434	10763976	46	39.0212	12.1022	34.717	1
chr19	10781689	10782008	320	10781856	57	52.6579	14.811	47.989	1
chr19	10880768	10880960	193	10880836	40	41.0598	15.3328	36.7007	1
chr19	11093297	11093801	505	11093506	87	86.3495	18.9231	80.7671	1
chr19	11511433	11511725	293	11511558	38	35.1731	12.8696	30.9754	1
chr19	12796606	12796928	323	12796828	56	47.3833	12.7917	42.8535	1
chr19	14352707	14352844	138	14352780	21	18.3224	9.11049	14.6294	1
chr19	16130095	16130259	165	16130168	56	58.9472	18.288	54.1182	2
chr19	16222353	16222501	149	16222414	27	25.1728	11.1946	21.2624	1
chr19	17380526	17381028	503	17380921	89	78.1342	15.246	72.7917	1
chr19	18599089	18599236	148	18599160	32	20.0318	7.14595	16.2828	1
chr19	21737479	21737827	349	21737614	75	71.0468	16.7312	65.8966	1
chr19	21913853	21913987	135	21913924	28	21.1491	8.64536	17.364	1
chr19	21948176	21948296	121	21948219	17	14.0147	7.65957	10.4823	1
chr19	29150238	29150491	254	29150359	59	58.6284	16.9071	53.8076	1
chr19	29229028	29229182	155	29229120	40	37.2419	13.2463	32.9864	1
chr19	29341138	29341328	191	29341266	25	22.9571	10.5777	19.1143	1
chr19	29391366	29391564	199	29391461	47	47.3	15.8961	42.7728	1
chr19	29400595	29400785	191	29400718	42	41.492	14.7685	37.1201	1
chr19	29477169	29477363	195	29477273	34	33.8573	13.6399	29.6984	1
chr19	29887567	29887860	294	29887726	67	69.3764	18.931	64.2726	1
chr19	30163102	30163209	108	30163155	20	19.4537	10.0962	15.7243	2
chr19	30924205	30924499	295	30924297	28	24.7086	10.5886	20.8136	1
chr19	32198610	32198775	166	32198685	23	21.2269	10.2128	17.4393	1
chr19	32264063	32264170	108	32264090	32	17.8479	6.2283	14.1724	1
chr19	32267612	32267774	163	32267707	46	31.0127	8.6934	26.9352	2
chr19	32596570	32596677	108	32596638	21	20.7676	10.5793	16.9929	2
chr19	33159968	33160131	164	33160048	37	34.0564	12.6296	29.891	1
chr19	34217195	34217444	250	34217293	34	33.5597	13.4698	29.409	3
chr19	34290378	34290657	280	34290570	57	49.984	13.6099	45.3851	1
chr19	34588210	34588421	212	34588347	40	45.1717	17.6907	40.7009	1
chr19	36184409	36184590	182	36184479	40	39.8893	14.6806	35.5617	1
chr19	36378651	36378890	240	36378799	45	34.3187	10.2734	30.146	2
chr19	36477185	36477397	213	36477290	49	43.3372	13.1676	38.916	1
chr19	40589475	40589613	139	40589560	20	15.7568	7.88525	12.1542	1
chr19	41895090	41895271	182	41895180	56	58.2284	17.9155	53.4179	1
chr19	41980545	41980661	117	41980580	22	17.7252	8.4646	14.0544	1
chr19	42136212	42136403	192	42136316	33	34.0517	14.1431	29.8866	1
chr19	46340955	46341084	130	46341023	25	24.9624	11.7668	21.0591	1
chr19	46518438	46518577	140	46518456	27	16.0191	6.36074	12.4074	1
chr19	46629756	46629864	109	46629816	21	20.7676	10.5793	16.9929	1
chr19	47148592	47148699	108	47148620	17	15.6516	8.65578	12.0529	1
chr19	47511438	47511553	116	47511503	22	18.9113	9.15605	15.1998	1
chr19	53281949	53282215	267	53282096	37	31.5826	11.3284	27.4889	1
chr19	53318242	53318414	173	53318336	18	14.5177	7.69605	10.9627	1
chr19	53433960	53434277	318	53434138	66	71.8384	20.5698	66.6677	2
chr19	53536848	53537039	192	53536942	47	42.9265	13.6503	38.516	1
chr19	53792370	53792553	184	53792473	47	44.799	14.5914	40.3386	1
chr19	57097698	57097832	135	57097762	40	30.8092	10.0539	26.7373	1
chr19	57796281	57796423	143	57796364	22	18.8447	9.11685	15.1355	1
chr19	57970732	57970934	203	57970875	31	23.8762	9.21341	20.0052	1
chr19	58358067	58358348	282	58358159	30	25.3683	10.3031	21.4527	1
chr19	59905799	59905976	178	59905874	50	53.8955	18.1909	49.1943	1
chr19	61227188	61227386	199	61227289	52	58.0578	19.5832	53.2518	1
chr2	3753867	3754044	178	3753959	34	29.7293	11.3474	25.6886	1
chr2	6557799	6558038	240	6557984	24	20.5608	9.50281	16.7945	1
chr2	6594256	6594648	393	6594410	71	56.1717	12.1968	51.413	2
chr2	6706406	6706529	124	6706491	26	19.3318	8.23472	15.606	1
chr2	8865521	8865783	263	8865605	30	23.6658	9.3928	19.8012	1
chr2	9578034	9578355	322	9578238	42	39.4049	13.6543	35.0895	2
chr2	9616263	9616490	228	9616313	22	20.4405	10.0648	16.678	1
chr2	11169952	11170253	302	11170152	81	77.5321	17.3906	72.2006	2
chr2	11616834	11617374	541	11617063	129	122.767	19.0281	116.175	1
chr2	11626032	11626167	136	11626091	36	24.2222	8.10692	20.341	1
chr2	11629721	11629917	197	11629812	33	25.4421	9.4371	21.5244	2
chr2	11641439	11641569	131	11641507	51	33.1214	8.46795	28.9828	1
chr2	11645404	11645586	183	11645550	35	18.0007	5.81133	14.3201	2
chr2	11651551	11651809	259	11651704	64	38.2917	7.9338	34.0062	2
chr2	11655099	11655509	411	11655303	79	54.0597	9.94827	49.3543	2
chr2	11691269	11691490	222	11691388	25	20.3887	9.09854	16.6279	1
chr2	13413569	13413820	252	13413695	92	92.2025	19.5444	86.4463	1
chr2	13559727	13559993	267	13559798	60	45.644	11.0403	41.1614	2
chr2	13718782	13719084	303	13718985	39	41.8552	16.2022	37.4736	1
chr2	14312506	14312945	440	14312716	101	102.106	20.3284	96.0627	1
chr2	16364848	16365020	173	16364898	20	16.5636	8.35987	12.9335	1
chr2	22679968	22680447	480	22680160	107	90.1515	14.6931	84.4549	1
chr2	22680540	22680753	214	22680650	76	54.4355	10.5845	49.721	1
chr2	28242180	28242313	134	28242266	20	19.4574	10.0984	15.726	1
chr2	29456683	29456805	123	29456761	31	27.4437	11.1142	23.4685	1
chr2	29649852	29649982	131	29649916	26	22.2095	9.81961	18.3902	1
chr2	30265739	30265853	115	30265800	23	21.0705	10.1198	17.2876	1
chr2	30595246	30595474	229	30595367	58	60.7217	18.3572	55.849	1
chr2	31060812	31060958	147	31060880	44	37.1628	11.8508	32.9094	1
chr2	31062341	31062474	134	31062411	39	30.8564	10.3573	26.7836	1
chr2	31116433	31116551	119	31116508	24	21.0447	9.78397	17.2626	1
chr2	31723532	31723666	135	31723597	31	32.0327	13.7433	27.9256	1
chr2	32078704	32078899	196	32078786	47	45.1778	14.7856	40.7066	2
chr2	32493454	32493694	241	32493571	53	46.1538	13.172	41.6572	1
chr2	32514388	32514612	225	32514518	28	25.791	11.2073	21.8636	1
chr2	32542022	32542351	330	32542231	81	81.0808	18.8592	75.6565	1
chr2	32585434	32585641	208	32585557	56	61.6559	19.7232	56.7589	1
chr2	33176663	33176853	191	33176758	22	22.0928	11.0577	18.2781	1
chr2	34742812	34742926	115	34742849	22	19.8265	9.69809	16.0834	1
chr2	34938880	34939180	301	34938978	23	22.225	10.8089	18.405	1
chr2	34982503	34982655	153	34982604	30	27.2776	11.3636	23.3069	1
chr2	35016089	35016588	500	35016446	96	90.6198	17.6595	84.9086	2
chr2	35023529	35023854	326	35023678	66	56.6372	13.6768	51.867	1
chr2	35299361	35299710	350	35299514	53	51.4769	15.694	46.838	1
chr2	35416521	35416652	132	35416575	28	20.0858	8.09784	16.3348	1
chr2	35480597	35480759	163	35480681	42	43.5256	15.8883	39.0993	1
chr2	36049348	36049465	118	36049405	21	20.5834	10.4682	16.8162	1
chr2	38471837	38472180	344	38472026	55	45.6018	12.3283	41.1205	2
chr2	38472765	38472872	108	38472770	23	12.0006	5.24613	8.5544	1
chr2	38536383	38536794	412	38536490	75	77.0838	19.3542	71.7677	1
chr2	44166091	44166250	160	44166170	30	30.2376	13.0713	26.1827	2
chr2	44886557	44887099	543	44886678	100	92.993	17.3313	87.2163	1
chr2	44981794	44982030	237	44981900	57	56.3036	16.545	51.5419	1
chr2	48322296	48322513	218	48322450	23	19.9742	9.47269	16.2267	1
chr2	52310744	52310965	222	52310827	68	65.5601	16.7867	60.5607	1
chr2	52315957	52316113	157	52316038	45	30.6171	8.75323	26.5508	2
chr2	52319239	52319524	286	52319337	67	56.8944	13.4942	52.1172	1
chr2	52570279	52570411	133	52570350	23	17.7807	8.21243	14.1074	1
chr2	53094979	53095127	149	53095047	32	32.8801	13.8516	28.7486	1
chr2	57241239	57241378	140	57241313	38	34.0205	12.258	29.8565	2
chr2	57268875	57268985	111	57268940	23	21.2269	10.2128	17.4393	1
chr2	58169208	58169417	210	58169294	26	20.5815	8.90971	16.8145	2
chr2	58187743	58188098	356	58187843	63	51.7496	12.5925	47.1046	2
chr2	58194372	58194614	243	58194465	48	45.0133	14.3308	40.5464	1
chr2	59171657	59171781	125	59171723	26	23.8217	10.7484	19.9525	1
chr2	59339739	59340138	400	59339875	82	89.1242	22.0463	83.4596	2
chr2	59473989	59474214	226	59474169	20	14.6846	7.26644	11.124	2
chr2	60370236	60370496	261	60370343	30	26.2118	10.7669	22.2713	1
chr2	60700154	60700267	114	60700212	24	23.0897	10.9919	19.243	1
chr2	61497103	61497217	115	61497164	25	19.7383	8.73538	15.9983	1
chr2	62331927	62332181	255	62332062	32	28.4577	11.334	24.453	1
chr2	68289391	68289610	220	68289530	31	26.9274	10.8298	22.9669	2
chr2	68336292	68336479	188	68336384	35	35.2194	14.0296	31.02	1
chr2	68434651	68435022	372	68434941	89	74.1367	13.9215	68.9031	3
chr2	68436331	68436438	108	68436386	38	20.2953	6.18773	16.5374	1
chr2	70129513	70129650	138	70129582	25	19.7957	8.7672	16.0537	2
chr2	70845061	70845307	247	70845187	53	53.3405	16.6338	48.6547	1
chr2	72868284	72868495	212	72868406	29	28.6884	12.5355	24.6778	1
chr2	73540378	73540615	238	73540484	44	45.8886	16.366	41.3984	1
chr2	75286443	75286608	166	75286516	30	26.2118	10.7669	22.2713	1
chr2	75609703	75609868	166	75609785	27	23.2052	10.0647	19.355	1
chr2	75685520	75685861	342	75685654	79	65.2195	13.3806	60.2311	1
chr2	75880507	75880831	325	75880778	27	22.5348	9.68858	18.7059	3
chr2	75892037	75892248	212	75892142	46	45.6125	15.3997	41.1305	1
chr2	76215042	76215171	130	76215114	36	31.983	11.8712	27.8775	1
chr2	76369905	76370104	200	76369972	24	20.9039	9.70196	17.126	1
chr2	79698313	79698420	108	79698366	22	18.2669	8.77863	14.5753	2
chr2	80745943	80746079	137	80746012	28	23.6545	9.99724	19.7903	2
chr2	85034198	85034349	152	85034273	26	24.9939	11.4368	21.0896	1
chr2	90542689	90543388	700	90543135	85	71.7385	14.1039	66.5708	2
chr2	90563442	90563756	315	90563674	36	29.0547	10.363	25.0326	2
chr2	90676134	90676465	332	90676360	46	37.44	11.3746	33.1791	1
chr2	92627708	92627847	140	92627754	14	11.1056	6.62661	7.6953	1
chr2	93461246	93461474	229	93461372	73	71.0248	17.4085	65.8751	1
chr2	101209255	101209406	152	101209333	46	50.1231	17.8653	45.5213	1
chr2	101756092	101756272	181	101756156	33	28.1485	10.8335	24.1523	1
chr2	101781354	101781544	191	101781454	27	26.2164	11.8064	22.2757	2
chr2	101810970	101811175	206	101811046	49	49.9682	16.4995	45.3699	3
chr2	102382665	102382821	157	102382731	36	33.5349	12.7078	29.3848	1
chr2	102701405	102701667	263	102701560	26	22.7673	10.1382	18.9301	1
chr2	103568844	103569008	165	103568912	33	21.4493	7.5569	17.6547	1
chr2	103569790	103570022	233	103569927	42	31.0879	9.64991	27.0083	1
chr2	103655843	103656018	176	103655952	40	34.0155	11.5885	29.8517	2
chr2	104562251	104562394	144	104562325	24	21.4059	9.9952	17.6126	1
chr2	104848658	104848887	230	104848788	38	34.1	12.2997	29.9334	1
chr2	117018493	117018679	187	117018586	40	39.0878	14.2401	34.7816	1
chr2	117374433	117374616	184	117374513	43	42.1454	14.7295	37.7565	1
chr2	118659245	118659410	166	118659348	38	32.5847	11.5153	28.4631	1
chr2	119337630	119337775	146	119337711	25	23.8672	11.1149	19.9964	1
chr2	120970632	120970817	186	120970717	26	25.8223	11.9279	21.8942	1
chr2	122164378	122164515	138	122164458	29	26.256	11.1292	22.314	1
chr2	122180564	122180730	167	122180666	37	36.3244	13.8747	32.0942	1
chr2	122652189	122652323	135	122652241	28	22.2117	9.20869	18.3923	1
chr2	126464414	126464620	207	126464504	28	21.6394	8.90335	17.8385	1
chr2	126920474	126920643	170	126920552	67	74.8634	21.6671	69.6081	1
chr2	127139417	127139579	163	127139510	29	23.856	9.79496	19.9858	1
chr2	128087837	128087987	151	128087876	33	19.5224	6.73267	15.7891	1
chr2	128088200	128088403	204	128088300	44	27.5951	7.8087	23.6148	1
chr2	128094623	128094850	228	128094683	43	31.2823	9.48358	27.1972	1
chr2	128221807	128222051	245	128221863	43	39.6526	13.4195	35.3313	2
chr2	128230994	128231148	155	128231056	33	28.2187	10.871	24.221	1
chr2	128295062	128295464	403	128295364	48	44.655	14.152	40.1985	1
chr2	128367816	128368028	213	128367893	43	31.0752	9.39609	26.9961	1
chr2	128771112	128771313	202	128771187	26	25.727	11.8713	21.8013	1
chr2	131263433	131263562	130	131263510	28	21.9218	9.05345	18.1123	1
chr2	131885887	131886073	187	131885973	50	46.2867	14.241	41.7868	1
chr2	131888433	131888574	142	131888483	30	21.3371	8.21062	17.5459	1
chr2	132578260	132578367	108	132578316	21	18.4605	9.19271	14.7631	1
chr2	139839916	139840067	152	139839999	34	27.7975	10.3342	23.8114	1
chr2	140042204	140042325	122	140042248	29	22.2555	8.94348	18.4349	1
chr2	144301219	144301352	134	144301294	25	22.0496	10.0479	18.2363	1
chr2	145209059	145209176	118	145209112	25	23.6108	10.9631	19.7477	1
chr2	150362589	150362834	246	150362666	32	34.0005	14.5093	29.8369	1
chr2	150909634	150909887	254	150909811	32	30.2599	12.3411	26.2039	1
chr2	151959545	151959708	164	151959646	21	19.4172	9.76562	15.6887	1
chr2	152349814	152350114	301	152350042	29	27.6721	11.9427	23.6893	2
chr2	152789481	152789776	296	152789660	62	59.0691	15.9996	54.2371	3
chr2	152830252	152830381	130	152830326	30	23.6073	9.36216	19.7445	1
chr2	152848180	152848304	125	152848259	17	15.6484	8.65385	12.0529	1
chr2	153162956	153163399	444	153163315	37	29.9049	10.4845	25.8596	1
chr2	153234859	153234999	141	153234932	33	25.4989	9.46548	21.5797	2
chr2	153238049	153238213	165	153238119	43	35.2776	11.267	31.0768	1
chr2	153292410	153292823	414	153292683	65	65.6416	17.9426	60.64	2
chr2	154657991	154658298	308	154658100	86	78.5336	16.2217	73.1804	2
chr2	154659728	154659938	211	154659853	74	62.9761	13.8724	58.0442	1
chr2	154902248	154902357	110	154902310	23	23.4447	11.541	19.5864	1
chr2	155050909	155051093	185	155051027	32	27.7155	10.9286	23.7317	1
chr2	155472611	155472771	161	155472712	31	30.5017	12.8493	26.4386	2
chr2	157121913	157122065	153	157121975	25	22.569	10.3503	18.7387	1
chr2	157134445	157134675	231	157134583	55	46.5255	12.7215	42.0194	2
chr2	158136002	158136147	146	158136067	25	24.8665	11.7096	20.9662	1
chr2	158175122	158175361	240	158175248	72	70.2779	17.4391	65.1508	1
chr2	158706971	158707128	158	158707051	35	30.7398	11.5503	26.6699	1
chr2	160426872	160426984	113	160426925	22	19.6067	9.56739	15.8706	1
chr2	160735883	160735990	108	160735935	24	20.3607	9.3872	16.6009	1
chr2	164521772	164522029	258	164521875	60	64.7433	19.5714	59.7671	1
chr2	166000318	166000563	246	166000415	75	84.1687	22.73	78.6537	1
chr2	166227064	166227264	201	166227139	28	28.6336	12.8729	24.624	1
chr2	166655738	166655968	231	166655863	66	66.8156	18.1081	61.7837	1
chr2	167352592	167352769	178	167352692	42	34.894	11.3889	30.7049	1
chr2	167373305	167373456	152	167373364	38	37.8783	14.353	33.6047	1
chr2	167505344	167505479	136	167505408	40	40.411	14.9701	36.0695	1
chr2	167817108	167817341	234	167817208	45	48.5358	17.4137	43.9749	1
chr2	167958946	167959630	685	167959157	122	104.633	15.5037	98.5161	1
chr2	168058943	168059109	167	168059023	28	28.7381	12.9349	24.7259	1
chr2	168476059	168476206	148	168476125	39	35.042	12.4456	30.8482	1
chr2	168491887	168492245	359	168492149	104	99.3039	18.3579	93.3491	1
chr2	168532494	168532648	155	168532584	31	30.3108	12.7389	26.2538	1
chr2	169388802	169388948	147	169388867	22	19.9009	9.74246	16.156	1
chr2	169717465	169717588	124	169717507	18	16.0828	8.64108	12.4687	1
chr2	170205934	170206056	123	170205992	21	15.5543	7.50034	11.9623	1
chr2	172401551	172401696	146	172401629	42	32.8489	10.4339	28.7186	1
chr2	172405038	172405163	126	172405087	35	23.0346	7.81386	19.19	1
chr2	173218844	173219092	249	173218987	76	79.8389	20.2206	74.4485	2
chr2	173273888	173274130	243	173273974	27	19.9553	8.29384	16.2088	2
chr2	173452002	173452492	491	173452414	54	46.6312	13.0716	42.1221	2
chr2	180249027	180249201	175	180249123	36	37.8108	15.1193	33.5397	2
chr3	8845790	8846098	309	8845992	19	16.4023	8.54993	12.7777	3
chr3	9153719	9153877	159	9153806	23	19.4389	9.16031	15.7099	1
chr3	10243800	10243910	111	10243865	20	17.8802	9.14634	14.2039	1
chr3	19247060	19247183	124	19247110	26	23.9814	10.8416	20.1074	1
chr3	19458561	19458920	360	19458823	47	36.116	10.5171	31.8923	4
chr3	19611064	19611290	227	19611144	28	25.0833	10.8015	21.176	1
chr3	21965669	21965891	223	21965748	52	38.9351	10.406	34.6331	1
chr3	27325795	27325907	113	27325849	28	23.3896	9.85054	19.5339	1
chr3	30949503	30949789	287	30949601	28	19.2972	7.70293	15.5724	1
chr3	30965936	30966273	338	30966049	64	61.457	16.3728	56.5646	1
chr3	32421803	32421916	114	32421861	29	24.5113	10.153	20.6216	1
chr3	35749693	35749801	109	35749758	25	21.4191	9.68415	17.6253	1
chr3	35754750	35754998	249	35754869	50	47.7479	14.963	43.2093	1
chr3	35764790	35764936	147	35764871	31	30.5017	12.8493	26.4386	1
chr3	37299525	37300015	491	37299818	53	43.8219	12.1479	39.387	2
chr3	38485186	38485306	121	38485273	24	24.2985	11.7151	20.4152	1
chr3	51341337	51341582	246	51341425	45	44.6589	15.2885	40.2022	1
chr3	51745049	51745359	311	51745201	93	88.6472	17.8504	83	1
chr3	51758313	51758500	188	51758405	29	22.4225	9.0307	18.5962	1
chr3	52270624	52270883	260	52270787	39	25.2856	7.90389	21.372	1
chr3	52555064	52555363	300	52555238	115	125.589	24.4334	118.915	1
chr3	52829120	52829231	112	52829176	17	14.8813	8.18628	11.3132	1
chr3	52843239	52843346	108	52843283	21	18.8158	9.40492	15.1073	1
chr3	52866367	52866582	216	52866492	20	17.599	8.97743	13.9324	1
chr3	53580670	53580898	229	53580715	28	25.6298	11.1145	21.7073	2
chr3	55419329	55419503	175	55419401	25	24.0418	11.2185	20.1663	1
chr3	55438441	55438555	115	55438470	21	16.6527	8.12888	13.0197	1
chr3	55461670	55461872	203	55461733	20	17.1294	8.69637	13.4771	1
chr3	58470161	58470329	169	58470244	34	35.6754	14.6911	31.4634	1
chr3	59079503	59079664	162	59079571	48	33.7271	9.30497	29.5723	1
chr3	59080936	59081280	345	59081059	104	103.939	20.0214	97.8414	1
chr3	59098575	59098769	195	59098681	25	13.8016	5.72385	10.2771	2
chr3	59114313	59114777	465	59114434	63	48.0495	11.2108	43.5028	1
chr3	59118308	59118519	212	59118412	79	64.4511	13.1199	59.4818	2
chr3	60472506	60472624	119	60472551	21	16.8798	8.26074	13.2385	1
chr3	60788124	60788231	108	60788165	21	16.7655	8.19428	13.1282	1
chr3	61509899	61510087	189	61509992	28	24.2042	10.3041	20.3239	1
chr3	63905243	63905377	135	63905335	23	22.8601	11.1899	19.0206	1
chr3	68637987	68638123	137	68638055	24	20.6285	9.54198	16.8601	1
chr3	69004388	69004507	120	69004459	24	22.7457	10.787	18.9097	1
chr3	69182482	69182687	206	69182598	33	30.2725	11.9887	26.2163	2
chr3	69440911	69441057	147	69440971	17	13.8995	7.58981	10.3711	2
chr3	69514140	69514278	139	69514192	26	25.5389	11.7596	21.6187	1
chr3	79153113	79153349	237	79153165	23	20.9166	10.0284	17.1382	2
chr3	83791426	83791552	127	83791467	28	25.5501	11.0687	21.6296	2
chr3	84065827	84066076	250	84065926	52	47.919	14.3243	43.3754	1
chr3	84312490	84312637	148	84312546	29	27.7609	11.9942	23.7759	1
chr3	86214381	86214546	166	86214484	30	33.0755	14.7507	28.9389	1
chr3	86837458	86837672	215	86837512	19	15.4194	7.96178	11.8324	1
chr3	86845226	86845348	123	86845304	22	19.9009	9.74246	16.156	1
chr3	87529667	87529800	134	87529738	31	30.3108	12.7389	26.2538	1
chr3	87907553	87907667	115	87907565	15	13.2293	7.69403	9.72588	1
chr3	88296284	88296489	206	88296323	19	15.1925	7.82718	11.6138	1
chr3	88454123	88454308	186	88454207	38	33.3233	11.8946	29.1786	1
chr3	88510176	88510487	312	88510334	107	109.78	21.2047	103.555	1
chr3	89228368	89228707	340	89228549	85	81.1389	17.5167	75.7128	2
chr3	89730667	89730786	120	89730739	22	21.811	10.8881	18.0047	1
chr3	89864326	89864491	166	89864426	30	28.0162	11.7835	24.0237	2
chr3	89869553	89869771	219	89869647	40	36.2281	12.714	32.0009	1
chr3	90244098	90244213	116	90244137	41	28.9778	8.98973	24.9585	1
chr3	90248429	90248536	108	90248473	23	12.0821	5.28355	8.6275	1
chr3	93552119	93552274	156	93552207	28	21.2025	8.67329	17.4157	1
chr3	93572301	93572461	161	93572378	37	38.4221	15.0626	34.1334	1
chr3	95638209	95638436	228	95638358	47	49.2088	16.9252	44.6319	1
chr3	95669070	95669223	154	95669156	48	39.5478	11.736	35.229	1
chr3	95674311	95674498	188	95674403	66	62.9704	16.3431	58.0388	1
chr3	95957401	95957511	111	95957455	17	15.0822	8.30871	11.5069	1
chr3	96071121	96071317	197	96071197	32	33.5409	14.2389	29.3907	1
chr3	96198295	96198452	158	96198389	20	18.9491	9.79112	15.2365	1
chr3	96740435	96740559	125	96740504	34	34.6836	14.1152	30.5004	1
chr3	97930142	97930369	228	97930224	67	54.7543	12.679	50.0316	2
chr3	97948558	97948692	135	97948617	28	22.5701	9.40215	18.7396	1
chr3	98066623	98066799	177	98066712	35	35.2194	14.0296	31.02	1
chr3	100436685	100437109	425	100437010	92	90.2491	18.7773	84.5491	1
chr3	100443886	100444136	251	100444020	45	41.5474	13.6693	37.1743	1
chr3	101228905	101229136	232	101229005	71	62.261	14.4427	57.3479	1
chr3	101273051	101273319	269	101273193	66	60.3909	15.2204	55.5263	2
chr3	101600283	101600514	232	101600424	40	38.6062	13.9779	34.3127	1
chr3	101849029	101849137	109	101849103	20	18.6291	9.59781	14.9265	1
chr3	103494207	103494364	158	103494263	28	26.1203	11.3976	22.1832	1
chr3	103639611	103639821	211	103639746	34	23.4654	8.23374	19.6066	1
chr3	103682608	103682826	219	103682715	22	17.0522	8.07925	13.4029	1
chr3	104771355	104771493	139	104771409	16	13.5802	7.65628	10.0634	1
chr3	104819988	104820191	204	104820084	41	39.3698	14.0093	35.0557	1
chr3	104865044	104865170	127	104865118	22	16.945	8.01841	13.2989	1
chr3	105628738	105628879	142	105628812	46	38.0422	11.6487	33.7637	1
chr3	105894865	105894999	135	105894922	30	23.7838	9.45468	19.916	1
chr3	105959244	105959382	139	105959303	37	38.1988	14.9348	33.9158	1
chr3	107048042	107048207	166	107048120	42	41.492	14.7685	37.1201	1
chr3	108200411	108200535	125	108200471	25	24.9624	11.7668	21.0591	1
chr3	108718286	108718641	356	108718384	57	54.9902	15.9078	50.2611	1
chr3	115715482	115715707	226	115715628	47	41.0696	12.7497	36.7103	2
chr3	115761350	115761694	345	115761487	71	62.4217	14.5056	57.5049	1
chr3	115857875	115858021	147	115857952	35	28.8451	10.5621	24.8297	1
chr3	115858790	115858902	113	115858825	26	18.6894	7.89658	14.9852	1
chr3	115907560	115907789	230	115907635	28	30.4356	13.9454	26.3748	1
chr3	121570716	121570892	177	121570816	26	22.9115	10.2211	19.0704	1
chr3	121593305	121593559	255	121593510	20	17.809	9.10352	14.1347	2
chr3	121872810	121872983	174	121872889	40	36.4756	12.843	32.2409	1
chr3	122245628	122245758	131	122245672	29	29.7997	13.1903	25.7573	1
chr3	122721563	122721764	202	122721658	48	48.4681	16.1121	43.9092	1
chr3	122924180	122924398	219	122924353	22	21.4484	10.6699	17.6539	1
chr3	127875611	127875795	185	127875712	29	23.1164	9.39732	19.2693	1
chr3	128081128	128081270	143	128081216	27	23.4855	10.2235	19.6262	2
chr3	129602304	129602446	143	129602379	36	35.0799	13.563	30.8851	1
chr3	129658862	129659058	197	129658947	31	24.3926	9.47867	20.5064	1
chr3	130894392	130894533	142	130894441	18	16.895	9.13461	13.2531	1
chr3	131019656	131019814	159	131019737	39	38.63	14.3781	34.3357	1
chr3	131169243	131169576	334	131169324	28	22.0368	9.11491	18.2239	2
chr3	131178730	131178925	196	131178818	25	22.6454	10.395	18.8126	1
chr3	133436972	133437303	332	133437196	57	58.0299	17.4028	53.2246	1
chr3	133542083	133542348	266	133542265	20	15.6481	7.82181	12.0529	1
chr3	135607099	135607228	130	135607151	30	19.3686	7.27426	15.6417	1
chr3	135628925	135629311	387	135629222	43	37.9358	12.5513	33.6609	2
chr3	135689039	135689158	120	135689111	21	16.0588	7.78706	12.4459	1
chr3	135711695	135711997	303	135711814	80	82.6526	19.9154	77.1822	1
chr3	135720784	135721363	580	135721219	81	71.5873	15.1069	66.423	1
chr3	136688082	136688234	153	136688153	42	44.2211	16.278	39.7764	1
chr3	136940840	136940966	127	136940885	25	18.2079	7.9037	14.5179	1
chr3	137821089	137821312	224	137821268	24	20.2296	9.31168	16.474	2
chr3	138001650	138001781	132	138001696	29	20.9052	8.25264	17.1273	1
chr3	138583197	138583304	108	138583242	20	19.4574	10.0984	15.726	1
chr3	138874623	138874854	232	138874805	31	22.7012	8.62348	18.8664	1
chr3	138877076	138877344	269	138877246	42	35.5894	11.7243	31.3801	2
chr3	138893501	138893734	234	138893568	21	17.0544	8.36248	13.4046	1
chr3	139073799	139074015	217	139073890	78	87.6789	23.1048	82.0558	1
chr3	142496530	142496888	359	142496687	75	72.1218	17.1806	66.9428	1
chr3	142530140	142530346	207	142530246	50	52.4137	17.3872	47.7515	2
chr3	142578438	142578574	137	142578497	32	34.0005	14.5093	29.8369	2
chr3	146705302	146705426	125	146705367	25	23.6108	10.9631	19.7477	1
chr3	149305423	149305695	273	149305592	35	33.4719	13.0416	29.3235	1
chr3	149326821	149326997	177	149326904	55	59.645	19.0918	54.7983	1
chr3	152477013	152477120	108	152477070	21	19.4172	9.76562	15.6887	2
chr3	152762481	152762601	121	152762546	26	18.5942	7.84701	14.8928	2
chr3	157938733	157938926	194	157938840	28	26.7208	11.7466	22.766	1
chr4	6934180	6934298	119	6934246	25	20.955	9.41892	17.1757	2
chr4	7596270	7596377	108	7596340	25	22.3431	10.2185	18.5195	1
chr4	8734084	8734293	210	8734124	22	21.0147	10.4091	17.2334	1
chr4	8888397	8888511	115	8888468	21	20.7676	10.5793	16.9929	1
chr4	8903152	8903344	193	8903249	42	19.9553	5.54067	16.2088	1
chr4	8906759	8907312	554	8907086	112	87.9381	13.1018	82.3084	1
chr4	9026377	9026746	370	9026621	70	68.7883	17.5032	63.7014	2
chr4	9115911	9116258	348	9116049	56	55.0411	16.3099	50.3107	2
chr4	9526289	9526409	121	9526328	19	17.0881	8.96379	13.4372	1
chr4	9593172	9593333	162	9593258	36	39.7811	16.268	35.4563	1
chr4	9605479	9605728	250	9605596	54	58.0543	18.6821	53.2483	2
chr4	9630681	9630815	135	9630752	30	30.6504	13.3139	26.5833	1
chr4	10357776	10357883	108	10357795	17	14.7506	8.10665	11.1872	1
chr4	11419846	11420007	162	11419921	26	27.037	12.6523	23.0736	1
chr4	11721802	11721960	159	11721876	55	54.3981	16.3781	49.6844	1
chr4	16015671	16015891	221	16015803	33	31.9361	12.9238	27.8317	1
chr4	16168499	16168647	149	16168564	29	23.4802	9.59202	19.6211	1
chr4	32179871	32180107	237	32180008	30	30.6504	13.3139	26.5833	2
chr4	32291310	32291757	448	32291637	53	42.6174	11.6389	38.215	3
chr4	32319679	32319894	216	32319821	57	54.6007	15.7216	49.8818	1
chr4	32343908	32344153	246	32344056	72	72.3007	18.338	67.1173	1
chr4	32424580	32424851	272	32424666	32	22.2595	8.15701	18.4387	1
chr4	32425694	32425884	191	32425767	30	20.1145	7.62195	16.3623	1
chr4	33338077	33338222	146	33338149	36	37.1344	14.7293	32.8817	1
chr4	33791572	33791766	195	33791664	49	50.6449	16.86	46.0281	1
chr4	35130513	35130718	206	35130605	54	64.0397	21.9894	59.0806	1
chr4	40722385	40722521	137	40722453	31	28.0615	11.458	24.068	1
chr4	40823811	40823954	144	40823884	25	22.6454	10.395	18.8126	1
chr4	41241079	41241345	267	41241250	37	36.2268	13.8202	31.9997	1
chr4	43972045	43972395	351	43972133	61	54.8901	14.4752	50.1639	1
chr4	43973448	43973559	112	43973496	29	18.2739	6.98649	14.5822	1
chr4	44963215	44963333	119	44963258	28	26.4595	11.5944	22.5115	2
chr4	47847004	47847393	390	47847101	33	28.4317	10.9848	24.4278	1
chr4	53012199	53012374	176	53012279	40	40.6244	15.0891	36.2769	1
chr4	53118641	53118833	193	53118720	28	26.633	11.6954	22.6804	1
chr4	55443559	55443719	161	55443616	39	37.5591	13.7893	33.2953	2
chr4	57028010	57028130	121	57028041	17	14.3727	7.87677	10.8267	1
chr4	57731349	57731511	163	57731432	17	13.4041	7.29099	9.89398	1
chr4	57916501	57916674	174	57916580	27	26.7778	12.138	22.8216	1
chr4	59496923	59497032	110	59496956	26	23.0578	10.3053	19.2122	1
chr4	62543824	62543931	108	62543864	19	15.0816	7.76156	11.5065	1
chr4	63639959	63640075	117	63640005	27	19.3637	7.98722	15.6369	1
chr4	63668242	63668564	323	63668480	41	43.5097	16.2993	39.0837	1
chr4	63842323	63842527	205	63842439	35	33.5636	13.0928	29.4126	1
chr4	63875559	63875730	172	63875648	49	44.3958	13.6732	39.946	1
chr4	63899072	63899306	235	63899241	30	17.2005	6.31416	13.546	1
chr4	82848744	82849129	386	82848943	65	62.6057	16.5347	57.6839	1
chr4	83273871	83274017	147	83273929	22	20.0518	9.83242	16.3016	1
chr4	87979498	87979673	176	87979568	39	28.5447	9.29195	24.5379	1
chr4	87984468	87984648	181	87984541	39	26.1881	8.27472	22.2492	2
chr4	89164846	89165043	198	89164958	26	22.1419	9.78119	18.3246	1
chr4	89393323	89393487	165	89393393	37	34.1408	12.6751	29.973	1
chr4	95303405	95303745	341	95303527	101	103.621	20.9136	97.5331	1
chr4	95482331	95482562	232	95482455	73	81.0091	22.0606	75.5864	2
chr4	95686773	95687051	279	95686861	34	31.2181	12.1562	27.1346	1
chr4	95708082	95708471	390	95708239	68	61.7611	15.1542	56.861	1
chr4	97995969	97996210	242	97996033	36	32.4553	12.1232	28.3368	1
chr4	101349570	101349729	160	101349659	44	47.8475	17.4635	43.3055	1
chr4	102393774	102393938	165	102393868	25	21.7645	9.88293	17.9597	1
chr4	102515037	102515151	115	102515090	32	25.4758	9.74371	21.557	2
chr4	102570283	102570548	266	102570372	43	32.9844	10.2211	28.8498	1
chr4	102711642	102712028	387	102711895	57	54.8922	15.8609	50.1658	2
chr4	102989479	102989808	330	102989612	51	41.9754	11.9299	37.5912	1
chr4	107803906	107804101	196	107804006	49	51.4644	17.301	46.8262	1
chr4	108590320	108590465	146	108590404	22	20.1282	9.87803	16.3757	1
chr4	109102650	109102859	210	109102754	57	47.0351	12.3573	42.5155	1
chr4	115827884	115828032	149	115827950	20	17.462	8.89529	13.7994	1
chr4	116053501	116053929	429	116053834	46	43.0242	14.0567	38.6106	2
chr4	118008527	118008652	126	118008611	18	16.3678	8.81425	12.7447	1
chr4	118427633	118427863	231	118427738	28	25.2367	10.8892	21.3248	1
chr4	119126019	119126174	156	119126081	29	28.2156	12.2589	24.218	1
chr4	119753365	119753508	144	119753422	19	17.4554	9.18611	13.7932	3
chr4	120027794	120027980	187	120027875	53	58.1652	19.187	53.3563	1
chr4	121002439	121002664	226	121002512	34	28.4558	10.6746	24.4515	1
chr4	121197153	121197265	113	121197215	25	21.4873	9.72326	17.6912	1
chr4	122848131	122848306	176	122848211	30	30.6504	13.3139	26.5833	1
chr4	122934011	122934236	226	122934075	40	30.5793	9.94856	26.5139	1
chr4	122955214	122955459	246	122955332	53	50.6025	15.2629	45.9875	2
chr4	124738842	124739048	207	124738948	51	52.3202	16.9183	47.6603	1
chr4	124749820	124749958	139	124749859	20	16.5031	8.32408	12.8753	1
chr4	126131878	126132011	134	126131934	24	23.3558	11.1508	19.5013	1
chr4	126202126	126202269	144	126202209	24	20.427	9.42543	16.6649	1
chr4	127041289	127041513	225	127041393	27	25.5957	11.4416	21.6739	1
chr4	129049557	129049760	204	129049660	47	45.4669	14.9347	40.9885	1
chr4	129570096	129570261	166	129570162	46	43.2946	14.1942	38.8741	1
chr4	129640515	129640714	200	129640619	38	38.6089	14.7638	34.3151	1
chr4	130576252	130576757	506	130576386	42	37.9519	12.9021	33.6766	2
chr4	132008172	132008419	248	132008210	18	13.006	6.80321	9.51561	1
chr4	132077531	132077766	236	132077616	25	19.7957	8.7672	16.0537	2
chr4	132756855	132757004	150	132756948	32	29.9129	12.1449	25.8669	1
chr4	132802503	132802700	198	132802620	59	57.2911	16.2637	52.5046	1
chr4	132968489	132968644	156	132968580	36	37.0246	14.6662	32.7745	1
chr4	133399673	133399785	113	133399728	23	23.4447	11.541	19.5864	1
chr4	133622519	133622710	192	133622605	39	29.6276	9.78282	25.5899	1
chr4	133813912	133814288	377	133814135	48	41.3242	12.5474	36.9573	1
chr4	133897365	133897523	159	133897436	28	30.4304	13.9423	26.3702	1
chr4	134052576	134052688	113	134052631	26	24.4755	11.1313	20.587	1
chr4	134095109	134095237	129	134095179	31	27.294	11.0314	23.3227	1
chr4	134152258	134152454	197	134152364	31	31.2953	13.3111	27.21	1
chr4	134353697	134353866	170	134353779	36	35.7668	13.9496	31.5523	1
chr4	134842098	134842228	131	134842167	25	25.1568	11.883	21.2477	2
chr4	135074806	135074951	146	135074885	45	40.2927	13.0415	35.9541	1
chr4	135080494	135080788	295	135080629	130	128.53	20.5381	121.757	1
chr4	135103843	135104007	165	135103931	33	29.1676	11.3819	25.1426	1
chr4	135108744	135108988	245	135108822	28	23.8575	10.1102	19.9871	1
chr4	135114490	135114612	123	135114566	25	19.4564	8.57973	15.726	2
chr4	135203353	135203685	333	135203449	29	24.8536	10.342	20.9538	1
chr4	135406388	135406506	119	135406449	27	29.0059	13.4646	24.9852	1
chr4	135856890	135857001	112	135856922	21	17.3537	8.53772	13.6945	1
chr4	136028865	136029025	161	136028949	33	26.4449	9.94385	22.4974	1
chr4	136310870	136311050	181	136310962	50	49.2212	15.7097	44.6438	1
chr4	137909468	137909677	210	137909545	31	33.4049	14.5534	29.2578	2
chr4	138434600	138434825	226	138434691	37	35.654	13.502	31.4431	1
chr4	139198067	139198178	112	139198107	26	24.1435	10.9365	20.2648	1
chr4	139579578	139579685	108	139579613	21	17.5387	8.64644	13.8736	1
chr4	141559188	141559318	131	141559244	27	26.9715	12.2528	23.0097	1
chr4	141929060	141929177	118	141929111	22	22.0969	11.0602	18.2807	1
chr4	143288638	143288745	108	143288689	20	17.3273	8.81464	13.6687	1
chr4	145254476	145254847	372	145254647	57	52.2187	14.6096	47.562	2
chr4	145300251	145300564	314	145300349	37	29.6537	10.361	25.6152	1
chr4	145323365	145323628	264	145323504	63	61.7088	16.8545	56.8097	1
chr4	145341770	145342444	675	145341999	70	57.5242	12.926	52.7323	2
chr4	149658043	149658336	294	149658147	47	41.1466	12.7864	36.7855	2
chr4	149943339	149943503	165	149943424	39	40.4412	15.3941	36.0982	1
chr4	150566201	150566430	230	150566320	41	38.9062	13.7615	34.6045	1
chr4	150808559	150808845	287	150808689	42	41.2913	14.6598	36.9253	2
chr4	150913555	150913809	255	150913733	56	35.0752	8.22606	30.881	1
chr4	150924307	150924622	316	150924385	45	32.8338	9.64522	28.7039	2
chr4	150927799	150927989	191	150927882	41	29.3755	9.15911	25.3449	1
chr4	150965003	150965265	263	150965080	20	18.7079	9.64542	15.0032	1
chr4	151048639	151048796	158	151048719	32	32.2509	13.4848	28.1377	1
chr4	151862098	151862213	116	151862148	29	24.1136	9.93509	20.2356	1
chr4	152179052	152179216	165	152179131	42	45.1941	16.8284	40.7224	1
chr4	155216231	155216338	108	155216274	21	19.4172	9.76562	15.6887	1
chr4	155235332	155235439	108	155235349	17	13.1952	7.16561	9.69734	1
chr4	155245827	155246164	338	155246008	81	84.9362	20.5431	79.3989	1
chr4	155516981	155517141	161	155517049	37	38.6488	15.1927	34.354	1
chr4	156010313	156010553	241	156010474	42	24.1791	6.92922	20.2993	2
chr4	156022080	156022466	387	156022369	43	31.9203	9.7561	27.8162	1
chr4	156031821	156032150	330	156032065	53	45.8476	13.0347	41.3587	2
chr5	3460889	3461304	416	3461225	64	49.4318	11.4727	44.848	2
chr5	3463205	3463426	222	3463337	66	50.3968	11.3498	45.7882	1
chr5	3477830	3478257	428	3478044	51	42.3877	12.1099	37.9929	3
chr5	3494686	3494926	241	3494876	37	21.9979	6.98684	18.1862	1
chr5	3669887	3670032	146	3669941	24	23.7222	11.3698	19.8562	1
chr5	3800029	3800176	148	3800086	31	30.8923	13.0762	26.8176	1
chr5	4104317	4104445	129	4104368	21	18.3912	9.15141	14.6965	1
chr5	8055779	8056002	224	8055879	41	44.1224	16.6482	39.6799	1
chr5	20945082	20945244	163	20945165	21	17.6013	8.6833	13.9343	1
chr5	21784751	21784887	137	21784800	27	24.7656	10.958	20.8693	1
chr5	23894122	23894489	368	23894406	40	37.4173	13.3394	33.1568	1
chr5	24445212	24445375	164	24445296	50	54.6783	18.6213	49.9573	1
chr5	24776937	24777204	268	24777104	76	92.4986	26.5444	86.7329	1
chr5	31562518	31562660	143	31562582	28	30.0717	13.7285	26.0216	1
chr5	31596804	31597053	250	31597016	26	22.3462	9.89736	18.5224	1
chr5	31860313	31860709	397	31860514	85	86.4588	19.6814	80.8707	1
chr5	31866421	31866562	142	31866493	24	21.2598	9.90962	17.4709	1
chr5	32104107	32104579	473	32104280	119	126.744	23.4119	120.033	2
chr5	32139827	32139999	173	32139915	54	48.2044	13.7789	43.6533	1
chr5	32196029	32196182	154	32196103	55	39.1765	9.80942	34.8676	1
chr5	32427689	32427801	113	32427744	26	20.875	9.07136	17.0977	1
chr5	33122036	33122337	302	33122265	36	35.9691	14.0642	31.7487	2
chr5	34513873	34514067	195	34513987	44	44.7638	15.7475	40.304	1
chr5	34763058	34763165	108	34763114	30	22.4422	8.76201	18.6157	1
chr5	35166106	35166215	110	35166169	20	18.551	9.55066	14.8509	1
chr5	35609781	35609930	150	35609852	31	33.1658	14.4118	29.0261	1
chr5	35870009	35870236	228	35870114	20	19.4574	10.0984	15.726	1
chr5	36477655	36477771	117	36477707	26	27.5914	12.9837	23.6112	1
chr5	36574643	36574837	195	36574756	42	42.857	15.5167	38.4482	1
chr5	39155887	39156026	140	39155943	32	34.8451	15.0082	30.6573	1
chr5	44181884	44182018	135	44181938	31	30.8923	13.0762	26.8176	1
chr5	44254468	44254688	221	44254556	50	48.6189	15.4023	44.0559	2
chr5	53394269	53394449	181	53394388	27	19.7543	8.18905	16.0134	2
chr5	53402704	53403106	403	53402817	71	45.9864	9.01397	41.4936	1
chr5	53409610	53409973	364	53409809	37	18.7488	5.79092	15.0427	2
chr5	53413799	53414191	393	53413977	92	74.9982	13.5057	69.7396	1
chr5	53490674	53491102	429	53490933	81	70.6155	14.7546	65.478	1
chr5	53566551	53566919	369	53566667	61	55.5713	14.7732	50.8277	2
chr5	62815682	62816021	340	62815924	43	35.1452	11.2051	30.9482	1
chr5	62846907	62847091	185	62846993	22	17.7838	8.49837	14.1103	2
chr5	62858159	62858526	368	62858221	51	37.8773	10.2314	33.6039	1
chr5	62893138	62893338	201	62893235	29	24.8536	10.342	20.9538	1
chr5	62909363	62909513	151	62909445	32	32.8801	13.8516	28.7486	2
chr5	64239506	64239643	138	64239558	24	21.6293	10.1264	17.8289	2
chr5	64918969	64919118	150	64919041	38	45.137	18.5573	40.667	1
chr5	65128633	65128774	142	65128714	27	24.9267	11.0515	21.0244	1
chr5	65284237	65284406	170	65284326	62	72.9047	23.0028	67.7058	1
chr5	65867296	65867582	287	65867436	75	70.195	16.3807	65.07	1
chr5	65955593	65955766	174	65955663	30	24.4548	9.81013	20.5667	1
chr5	67394010	67394244	235	67394149	26	26.2121	12.16	22.2715	1
chr5	72559697	72559843	147	72559759	28	28.3256	12.6904	24.3246	1
chr5	77351781	77351894	114	77351852	25	19.9114	8.83152	16.1655	2
chr5	77384038	77384145	108	77384086	21	16.7655	8.19428	13.1282	1
chr5	88599563	88599694	132	88599610	28	27.4481	12.1726	23.4726	1
chr5	89147260	89147522	263	89147425	40	37.684	13.4815	33.4166	1
chr5	91960101	91960246	146	91960186	45	45.3932	15.6825	40.917	1
chr5	92353557	92353736	180	92353645	26	22.6959	10.0972	18.8613	1
chr5	92964758	92964905	148	92964834	43	40.8083	14.0199	36.4562	2
chr5	96878887	96879323	437	96879064	47	43.8841	14.1276	39.4476	1
chr5	96921601	96921769	169	96921668	51	44.3569	12.9922	39.9083	1
chr5	97270036	97270247	212	97270109	21	16.5969	8.09657	12.9657	2
chr5	100636813	100637115	303	100636932	105	102.089	19.036	96.0466	2
chr5	100643304	100643482	179	100643411	30	23.6073	9.36216	19.7445	1
chr5	103367190	103367366	177	103367250	35	35.5326	14.209	31.3245	1
chr5	103519285	103519512	228	103519362	35	33.4719	13.0416	29.3235	1
chr5	104046550	104046706	157	104046604	19	17.2329	9.05141	13.5773	1
chr5	104986889	104987009	121	104986965	28	28.2247	12.6307	24.2267	1
chr5	105005092	105005256	165	105005172	47	43.5302	13.9502	39.1037	2
chr5	105062508	105062641	134	105062596	27	27.5735	12.6103	23.5944	1
chr5	105145779	105145925	147	105145846	39	40.4412	15.3941	36.0982	1
chr5	105262873	105262985	113	105262969	25	22.6454	10.395	18.8126	1
chr5	105263368	105263517	150	105263460	38	40.1816	15.6601	35.8459	2
chr5	105354125	105354299	175	105354208	55	66.6572	22.9847	61.6304	2
chr5	105495370	105495556	187	105495460	48	47.4169	15.5595	42.8858	1
chr5	105500549	105500907	359	105500663	69	65.1528	16.2609	60.1661	1
chr5	105614804	105614917	114	105614865	26	20.2402	8.72318	16.4841	1
chr5	105619990	105620133	144	105620069	29	20.0593	7.83372	16.309	1
chr5	105620525	105620710	186	105620599	39	32.1283	10.9709	28.0187	1
chr5	107528938	107529107	170	107529031	28	21.1491	8.64536	17.364	1
chr5	107648867	107649141	275	107648951	55	46.8916	12.8795	42.3764	2
chr5	107735052	107735239	188	107735144	61	62.0598	17.7956	57.152	1
chr5	110653323	110653463	141	110653392	27	27.2684	12.429	23.2982	1
chr5	113824438	113824570	133	113824523	33	31.5682	12.715	27.4749	1
chr5	115152372	115152592	221	115152462	48	52.1381	18.1052	47.4831	1
chr5	115716311	115716516	206	115716397	32	22.588	8.31234	18.7568	2
chr5	118376085	118376261	177	118376175	32	24.8296	9.41351	20.9306	1
chr5	118377439	118377732	294	118377505	27	19.0803	7.84226	15.363	1
chr5	118404342	118404522	181	118404392	20	18.6291	9.59781	14.9265	1
chr5	118494769	118494902	134	118494826	31	26.6418	10.6738	22.6888	1
chr5	121111414	121111716	303	121111607	89	100.813	24.4672	94.8116	1
chr5	122143600	122143842	243	122143724	69	75.1898	20.9355	69.927	1
chr5	122218922	122219061	140	122218993	28	30.0717	13.7285	26.0216	1
chr5	122511669	122511797	129	122511728	30	31.4074	13.7607	27.3186	1
chr5	122646220	122646351	132	122646285	34	37.1171	15.5362	32.865	1
chr5	122894728	122894882	155	122894780	35	35.323	14.0889	31.1213	1
chr5	123014779	123014955	177	123014872	46	48.2588	16.829	43.7065	1
chr5	124035903	124036154	252	124035996	53	42.7478	11.6934	38.3422	1
chr5	124079838	124079979	142	124079909	31	27.7488	11.2835	23.7641	1
chr5	124425750	124426001	252	124425937	31	28.141	11.5025	24.1449	1
chr5	124482837	124482954	118	124482885	21	14.4169	6.86813	10.8695	1
chr5	125391577	125391854	278	125391641	43	38.409	12.7877	34.1207	2
chr5	130089892	130090004	113	130089942	19	16.0812	8.35701	12.4675	1
chr5	134102813	134102950	138	134102878	28	28.53	12.8115	24.5238	1
chr5	135008869	135009072	204	135008998	31	30.1228	12.6302	26.0712	1
chr5	136437201	136437314	114	136437250	27	22.8647	9.87306	19.025	1
chr5	136441737	136441918	182	136441840	46	46.4539	15.8484	41.95	1
chr5	136458620	136458792	173	136458727	23	19.1825	9.01171	15.4621	1
chr5	137075624	137075800	177	137075730	25	21.3515	9.64535	17.56	1
chr5	137857112	137857245	134	137857179	31	34.811	15.3881	30.6244	1
chr5	137870839	137870951	113	137870881	26	27.5914	12.9837	23.6112	1
chr5	139303716	139303870	155	139303774	22	18.2051	8.74259	14.5153	1
chr5	139364673	139364813	141	139364756	28	28.8435	12.9975	24.8284	1
chr5	140609654	140609770	117	140609693	24	21.1875	9.86738	17.4012	2
chr5	140617869	140618070	202	140617969	77	80.9081	20.3104	75.488	1
chr5	140701964	140702072	109	140702024	20	18.3212	9.41198	14.6283	1
chr5	142367236	142367378	143	142367298	22	18.519	8.9258	14.82	1
chr5	142380776	142380940	165	142380850	38	43.0225	17.3118	38.6093	1
chr5	142932168	142932303	136	142932225	26	23.5866	10.6115	19.7245	1
chr5	143512450	143512626	177	143512559	32	30.1723	12.2914	26.1193	1
chr5	146777207	146777336	130	146777263	27	26.0355	11.6998	22.1008	1
chr5	147076095	147076298	204	147076144	21	16.4864	8.03271	12.859	1
chr5	147158491	147158762	272	147158633	44	40.8608	13.6795	36.5068	3
chr5	148489682	148489820	139	148489755	27	26.3081	11.8604	22.3646	1
chr5	148820234	148820664	431	148820555	41	35.8301	12.1683	31.6139	1
chr5	149068311	149068504	194	149068399	17	15.0146	8.2675	11.442	1
chr5	149848632	149848803	172	149848722	42	38.034	12.944	33.7562	1
chr5	151376474	151376635	162	151376522	35	22.8666	7.74127	19.0269	1
chr5	151377031	151377213	183	151377109	65	52.8431	12.482	48.1687	1
chr5	151381781	151381917	137	151381876	30	19.53	7.34876	15.7966	1
chr5	151396258	151396389	132	151396312	23	19.9742	9.47269	16.2267	3
chr6	4086975	4087155	181	4087067	37	37.2326	14.3852	32.9775	1
chr6	5297642	5297764	123	5297683	22	22.0969	11.0602	18.2807	1
chr6	15747572	15747683	112	15747626	23	19.5698	9.23645	15.835	1
chr6	15793389	15793572	184	15793483	54	35.9613	8.87841	31.7412	2
chr6	15794094	15794299	206	15794182	57	36.8663	8.62582	32.6203	1
chr6	17652221	17652468	248	17652363	77	72.3763	16.6184	67.1904	1
chr6	17655287	17655397	111	17655358	35	22.256	7.48067	18.4353	1
chr6	28583536	28583680	145	28583591	22	16.5293	7.78394	12.9006	1
chr6	29246623	29246827	205	29246710	44	38.9533	12.719	34.6507	1
chr6	29247233	29247397	165	29247318	52	48.996	14.8443	44.4242	1
chr6	31088279	31088423	145	31088336	34	25.6674	9.27005	21.7438	1
chr6	31132238	31132668	431	31132469	80	75.0374	16.719	69.7783	4
chr6	31159131	31159416	286	31159238	57	55.5871	16.1957	50.8432	2
chr6	31490048	31490155	108	31490098	17	13.7862	7.52131	10.262	2
chr6	33727749	33728101	353	33727946	30	24.581	9.87764	20.6893	2
chr6	34274604	34274769	166	34274680	40	34.3029	11.7317	30.1308	1
chr6	34971680	34971854	175	34971726	18	16.0132	8.59884	12.4019	1
chr6	35100468	35100596	129	35100527	24	24.3979	11.7747	20.5116	1
chr6	35133989	35134127	139	35134092	21	16.5969	8.09657	12.9657	1
chr6	35252558	35252703	146	35252629	38	31.6759	11.0569	27.5792	1
chr6	38320810	38320925	116	38320880	25	22.569	10.3503	18.7387	1
chr6	38690691	38690848	158	38690765	26	22.6959	10.0972	18.8613	1
chr6	39626734	39626865	132	39626783	34	34.7904	14.1769	30.6044	1
chr6	40890869	40891244	376	40891021	82	81.3772	18.6266	75.9424	2
chr6	41078891	41079115	225	41079031	26	26.9304	12.5886	22.9696	1
chr6	42419608	42419720	113	42419651	27	25.0081	11.0988	21.1028	1
chr6	47635944	47636157	214	47636073	42	37.8702	12.8604	33.597	1
chr6	48591272	48591650	379	48591339	30	24.5177	9.84377	20.6277	1
chr6	48681780	48682029	250	48681921	91	84.3604	16.882	78.8411	1
chr6	48727822	48728120	299	48727951	66	62.5861	16.1726	57.6649	1
chr6	48747711	48747968	258	48747889	41	31.2475	9.98194	27.1634	1
chr6	48769442	48769587	146	48769500	25	22.6454	10.395	18.8126	1
chr6	50394299	50394409	111	50394352	31	20.958	7.78513	17.1786	1
chr6	50416939	50417302	364	50417196	42	39.4049	13.6543	35.0895	1
chr6	51059968	51060253	286	51060150	47	49.2088	16.9252	44.6319	2
chr6	51546202	51546361	160	51546277	42	43.6396	15.9519	39.2101	1
chr6	52680606	52680763	158	52680685	27	23.2052	10.0647	19.355	1
chr6	52802169	52802477	309	52802329	82	86.7582	20.9638	81.1637	1
chr6	52859394	52859514	121	52859431	24	23.9105	11.4826	20.0387	1
chr6	52889743	52889868	126	52889789	25	24.2194	11.324	20.3385	2
chr6	54764036	54764326	291	54764109	24	20.5608	9.50281	16.7945	2
chr6	59244944	59245150	207	59245046	40	46.6488	18.5554	42.1392	2
chr6	59313191	59313424	234	59313283	69	43.2964	8.57801	38.8759	2
chr6	59314880	59315018	139	59314965	59	33.7491	7.37209	29.5932	1
chr6	61266600	61266728	129	61266662	31	30.3108	12.7389	26.2538	1
chr6	65524880	65525136	257	65524982	59	58.0019	16.6039	53.197	1
chr6	65530244	65530465	222	65530334	26	21.4888	9.41291	17.6926	2
chr6	66917138	66917332	195	66917264	27	23.6285	10.3047	19.765	1
chr6	67347823	67348287	465	67348183	77	70.2779	15.7831	65.1508	1
chr6	67367109	67367412	304	67367222	84	90.3266	21.7659	84.6237	1
chr6	67376252	67376371	120	67376303	33	17.2843	5.84514	13.6273	1
chr6	67378129	67378346	218	67378260	64	45.932	10.2601	41.4407	1
chr6	67396265	67396455	191	67396361	57	50.2217	13.7142	45.6171	2
chr6	67441458	67441775	318	67441697	64	47.0614	10.6411	42.5411	1
chr6	67483005	67483474	470	67483312	44	35.4124	11.0348	31.2081	1
chr6	70824926	70825288	363	70825158	48	44.5665	14.108	40.1121	1
chr6	71357664	71357970	307	71357870	32	21.1557	7.64668	17.3701	1
chr6	72345764	72345944	181	72345863	47	52.1335	18.55	47.4787	2
chr6	72535302	72535438	137	72535364	44	55.0325	21.6346	50.3027	1
chr6	72990231	72990383	153	72990350	17	14.6861	8.06741	11.1251	1
chr6	82744549	82744955	407	82744838	111	103.812	17.8925	97.7176	2
chr6	82753107	82753498	392	82753353	105	95.2762	16.7319	89.4338	1
chr6	82909174	82909384	211	82909298	22	20.1282	9.87803	16.3757	1
chr6	83312545	83312713	169	83312639	37	37.026	14.2685	32.7758	1
chr6	83993942	83994091	150	83994008	34	34.2643	13.8735	30.0929	1
chr6	85851457	85851650	194	85851563	35	35.6385	14.2699	31.4279	1
chr6	86438565	86438748	184	86438645	45	48.7912	17.5573	44.2243	1
chr6	86570806	86571098	293	86570945	107	123.196	26.6957	116.581	1
chr6	86806605	86806789	185	86806671	21	19.1867	9.62717	15.4655	2
chr6	87447372	87447669	298	87447421	25	20.5118	9.16784	16.7472	1
chr6	87524418	87524525	108	87524460	21	19.3396	9.71903	15.6134	2
chr6	88718056	88718195	140	88718125	33	26.6928	10.0711	22.7387	1
chr6	88756973	88757295	323	88757092	46	47.7911	16.5726	43.2511	1
chr6	91066980	91067091	112	91067018	17	14.1914	7.76665	10.6523	1
chr6	91109170	91109352	183	91109277	39	31.5427	10.686	27.4502	1
chr6	91110238	91110394	157	91110311	36	27.0639	9.39659	23.0999	1
chr6	94670292	94670475	184	94670390	61	65.1699	19.3556	60.1829	1
chr6	94976914	94977067	154	94976985	22	19.2521	9.3572	15.529	1
chr6	97290861	97291026	166	97290911	27	14.3385	5.61662	10.794	1
chr6	97310876	97311310	435	97311022	98	79.2907	13.4885	73.9157	1
chr6	97311842	97312201	360	97311945	49	27.0111	6.79237	23.048	3
chr6	99028603	99028866	264	99028782	41	31.709	10.1912	27.6117	1
chr6	99050603	99050757	155	99050692	25	22.1952	10.1325	18.3765	1
chr6	99302029	99302289	261	99302213	30	29.9369	12.8952	25.8905	1
chr6	99335212	99335392	181	99335299	36	29.7649	10.7197	25.7234	1
chr6	99406242	99406484	243	99406345	49	48.6797	15.8228	44.1151	1
chr6	99428648	99428803	156	99428727	53	28.9364	6.81577	24.9182	2
chr6	99432762	99433212	451	99432937	90	66.4106	11.4235	61.3896	1
chr6	100284809	100284993	185	100284904	42	37.6275	12.737	33.3616	1
chr6	103315292	103315402	111	103315328	20	17.2608	8.77486	13.6043	1
chr6	103379994	103380230	237	103380137	28	23.9949	10.1869	20.1202	2
chr6	108426954	108427126	173	108427021	29	26.0229	10.9971	22.0886	1
chr6	108481720	108481871	152	108481768	25	21.4873	9.72326	17.6912	2
chr6	108529569	108529699	131	108529630	20	18.246	9.36664	14.5552	1
chr6	108660027	108660440	414	108660290	101	82.1269	13.6759	76.6728	1
chr6	108709568	108709782	215	108709660	33	29.5517	11.5914	25.5158	1
chr6	108880411	108880642	232	108880562	22	19.2521	9.3572	15.529	2
chr6	113654948	113655166	219	113655027	34	35.6754	14.6911	31.4634	1
chr6	113675348	113675577	230	113675455	58	57.8885	16.9346	53.0868	1
chr6	115284218	115284388	171	115284315	39	34.1843	12.0019	30.015	1
chr6	115321361	115321614	254	115321510	31	25.3693	9.99001	21.4536	1
chr6	115322278	115322385	108	115322334	22	15.6629	7.30344	12.0635	1
chr6	115944188	115944300	113	115944226	21	17.9869	8.91121	14.3068	1
chr6	119091288	119091408	121	119091357	27	25.6822	11.4924	21.7582	1
chr6	119159683	119159794	112	119159733	19	16.0186	8.31947	12.4069	1
chr6	119918894	119919056	163	119919013	24	19.9096	9.12809	16.1639	1
chr6	120082992	120083342	351	120083099	50	40.3893	11.5291	36.0482	1
chr6	120112579	120112715	137	120112668	24	18.7282	8.46081	15.0227	1
chr6	120123051	120123195	145	120123127	28	24.7825	10.6305	20.8854	1
chr6	122527643	122527821	179	122527729	36	36.1743	14.1806	31.9486	1
chr6	124683759	124683969	211	124683844	39	41.2509	15.8554	36.8865	1
chr6	124750520	124750652	133	124750591	24	22.6616	10.737	18.8281	2
chr6	124902021	124902162	142	124902081	28	27.6374	12.284	23.6557	1
chr6	125067601	125067787	187	125067642	21	17.9869	8.91121	14.3068	1
chr6	125265398	125265533	136	125265470	24	19.3003	8.78179	15.5754	1
chr6	127239756	127239954	199	127239894	43	29.8853	8.90328	25.8405	1
chr6	127446739	127446883	145	127446814	37	34.8338	13.0512	30.6464	1
chr6	129208923	129209486	564	129209162	88	76.232	14.8591	70.9394	2
chr6	129218917	129219100	184	129219003	27	19.4599	8.03674	15.7284	1
chr6	129230315	129230536	222	129230415	78	61.2797	12.3022	56.3919	1
chr6	129275535	129275661	127	129275538	17	10.5012	5.6005	7.12339	1
chr6	129312671	129312786	116	129312723	32	23.6831	8.8415	19.8183	1
chr6	129315811	129315976	166	129315886	50	43.4969	12.9166	39.0713	1
chr6	129545196	129545377	182	129545280	40	38.7971	14.0816	34.4989	1
chr6	129577140	129577346	207	129577260	50	41.463	11.9977	37.0924	2
chr6	129581481	129581608	128	129581535	34	23.1927	8.11011	19.3432	1
chr6	129747090	129747586	497	129747462	86	65.7467	11.9947	60.743	1
chr6	134035191	134035821	631	134035641	119	117.75	20.217	111.353	3
chr6	134048069	134048267	199	134048171	61	64.541	19.0348	59.5697	1
chr6	134238730	134238902	173	134238823	32	31.8475	13.2509	27.746	1
chr6	134252095	134252298	204	134252197	31	27.146	10.9499	23.1797	1
chr6	134282025	134282351	327	134282111	44	42.1319	14.3385	37.7432	1
chr6	134367460	134367687	228	134367602	41	30.8546	9.80575	26.7818	1
chr6	134517521	134517703	183	134517620	27	23.9944	10.5137	20.1199	2
chr6	135362655	135362919	265	135362794	26	20.2962	8.75373	16.5382	2
chr6	136497921	136498094	174	136498001	57	58.4823	17.6313	53.6654	1
chr6	137558925	137559146	222	137559048	52	51.4355	16.0587	46.798	1
chr6	140620843	140621107	265	140621009	51	42.3877	12.1099	37.9929	1
chr6	140722780	140722985	206	140722871	46	45.6125	15.3997	41.1305	1
chr6	142780129	142780286	158	142780217	35	35.0143	13.9125	30.8213	1
chr6	142845878	142846028	151	142845972	36	31.1558	11.4353	27.0743	1
chr6	142848384	142848596	213	142848481	34	27.5431	10.2041	23.5646	1
chr6	143079323	143079430	108	143079354	24	21.858	10.261	18.0504	1
chr6	143112805	143112963	159	143112896	28	25.791	11.2073	21.8636	3
chr6	144541312	144541640	329	144541404	40	32.2659	10.7364	28.1521	2
chr6	144603015	144603306	292	144603227	36	33.8839	12.8992	29.7239	2
chr6	144670471	144671067	597	144670639	88	76.7897	15.049	71.4838	4
chr6	144689127	144689426	300	144689327	44	37.0921	11.8172	32.8406	1
chr6	144942839	144943272	434	144943119	92	94.9774	20.6703	89.1437	1
chr6	144960202	144960370	169	144960281	38	35.4319	13.0087	31.2268	1
chr6	145001892	145002198	307	145001983	34	26.2252	9.54303	22.2839	1
chr6	145274231	145274411	181	145274335	23	17.7807	8.21243	14.1074	1
chr6	146221352	146221591	240	146221421	31	27.146	10.9499	23.1797	1
chr6	146521524	146521730	207	146521663	44	44.8732	15.8072	40.4105	1
chr6	146746566	146746842	277	146746692	74	75.0968	18.8404	69.8369	1
chr6	146793667	146793851	185	146793755	68	82.2194	25.0946	76.763	1
chr6	148212137	148212316	180	148212213	36	36.1743	14.1806	31.9486	1
chr6	148941735	148941917	183	148941835	56	58.4655	18.038	53.6491	1
chr6	149193555	149193813	259	149193654	79	81.5857	19.8275	76.146	2
chr6	149366492	149366717	226	149366638	43	50.6496	19.5312	46.0327	1
chr7	3451170	3451472	303	3451358	24	17.1511	7.59971	13.4983	2
chr7	4526438	4526555	118	4526494	24	24.8102	12.0219	20.9116	1
chr7	4866049	4866156	108	4866123	19	18.1674	9.61754	14.4791	1
chr7	12949538	12949658	121	12949603	30	30.3395	13.1311	26.2819	1
chr7	12978114	12978275	162	12978202	34	33.2683	13.3039	29.1259	1
chr7	15945794	15945904	111	15945860	22	18.9113	9.15605	15.1998	1
chr7	16343775	16343983	209	16343864	43	47.8382	17.9007	43.297	1
chr7	16783409	16783554	146	16783495	22	18.519	8.9258	14.82	1
chr7	19344355	19344657	303	19344461	48	44.2164	13.9347	39.7718	1
chr7	19458024	19458159	136	19458101	26	25.6326	11.8152	21.7099	1
chr7	19816325	19816630	306	19816503	142	121.4	15.7704	114.861	1
chr7	24316702	24316851	150	24316758	17	14.132	7.73063	10.5954	1
chr7	24450594	24450976	383	24450677	45	43.2734	14.557	38.8536	1
chr7	25238151	25238521	371	25238450	27	23.9202	10.4712	20.0479	3
chr7	25386300	25386488	189	25386389	59	65.7105	20.5311	60.708	1
chr7	25644213	25644429	217	25644294	40	36.727	12.9747	32.4855	1
[truncated: 3,557 more rows]

## Sheet: CD4_IL2_STAT5B
chr	start	end	length	abs_summit	pileup	-LOG10(pvalue)	fold_enrichment	-LOG10(qvalue)	GAS motif
chr1	20740619	20740852	234	20740792	23	29.8661	15.274	24.7677	2
chr1	33452889	33453086	198	33452950	16	22.7648	12.735	18.0269	1
chr1	33883409	33883644	236	33883477	22	27.5925	14.2795	22.6126	1
chr1	36296783	36297149	367	36296966	57	58.9501	17.8692	52.7526	1
chr1	36307916	36308303	388	36308110	29	26.8536	11.4705	21.905	1
chr1	37478561	37478864	304	37478696	15	16.1856	9.47026	11.8221	2
chr1	37544375	37544642	268	37544521	37	45.0662	18.9555	39.3511	2
chr1	37890190	37890521	332	37890335	35	38.2457	15.786	32.802	2
chr1	38777607	38777956	350	38777761	13	15.2156	9.25803	10.9051	2
chr1	39205113	39205336	224	39205217	17	20.6839	11.6009	16.0539	2
chr1	46864349	46864597	249	46864435	20	26.736	14.2586	21.7905	2
chr1	51514553	51514858	306	51514683	43	41.7645	14.5258	36.1751	2
chr1	52113772	52113988	217	52113891	20	24.459	13.0378	19.6328	1
chr1	58423849	58424093	245	58424012	29	33.2893	15.2648	28.0364	1
chr1	58795410	58795618	209	58795533	24	25.3564	12.3493	20.4858	1
chr1	60975171	60975442	272	60975306	29	34.3657	15.9025	29.0699	1
chr1	61054629	61054869	241	61054711	32	30.9135	12.7133	25.7739	1
chr1	82832502	82832806	305	82832675	32	37.0248	16.3011	31.6232	1
chr1	87877898	87878131	234	87877996	17	20.6839	11.6009	16.0539	2
chr1	92080183	92080467	285	92080303	19	22.6544	12.2669	17.9197	1
chr1	106321438	106321745	308	106321563	42	51.4151	20.445	45.4698	1
chr1	106600886	106601144	259	106601041	28	31.5502	14.6096	26.374	1
chr1	106606967	106607329	363	106607150	51	58.0329	20.0331	51.8548	2
chr1	106612744	106613051	308	106612877	47	50.8241	17.816	44.894	1
chr1	106759837	106760072	236	106759981	22	25.6161	13.1534	20.7327	2
chr1	126747951	126748221	271	126748095	42	54.6118	22.3272	48.5362	2
chr1	127296742	127297036	295	127296922	32	38.4322	17.1348	32.9818	1
chr1	128611877	128612146	270	128612012	32	41.0399	18.662	35.4785	1
chr1	130879775	130880063	289	130879958	24	26.8686	13.2521	21.9185	3
chr1	130886539	130886743	205	130886566	21	26.6369	14.0011	21.6982	1
chr1	138620218	138620422	205	138620343	23	23.9682	11.8554	19.1693	1
chr1	144273154	144273386	233	144273214	19	22.922	12.417	18.1702	1
chr1	144283538	144283777	240	144283640	18	23.1325	12.7303	18.3748	1
chr1	144307027	144307257	231	144307080	22	23.1667	11.703	18.4035	1
chr1	153749350	153749591	242	153749502	35	40.501	17.1168	34.9626	2
chr1	155472694	155472917	224	155472869	14	15.9959	9.54624	11.6401	2
chr1	162548478	162548702	225	162548576	18	22.8169	12.5645	18.0732	2
chr1	163903560	163903756	197	163903589	16	21.5891	12.1951	16.9101	1
chr1	165701192	165701393	202	165701250	16	17.7845	10.1809	13.3207	2
chr1	165722629	165722881	253	165722758	34	38.9869	16.6413	33.512	1
chr1	175631738	175632029	292	175631870	21	26.3212	13.8278	21.4039	1
chr1	177457103	177457302	200	177457178	23	25.1969	12.5905	20.3306	1
chr1	179492983	179493392	410	179493274	37	40.6963	16.38	35.1456	1
chr1	180428368	180428569	202	180428412	17	21.8566	12.2216	17.1646	1
chr1	182988489	182988698	210	182988567	16	17.9968	10.3024	13.5246	1
chr1	191124216	191124429	214	191124314	17	20.1607	11.3136	15.5624	2
chr1	191193834	191194112	279	191193927	30	36.8138	16.964	31.4181	1
chr10	4891929	4892125	197	4891950	15	19.6226	11.3178	15.0561	1
chr10	7118305	7118501	197	7118376	17	21.5455	12.0603	16.8695	2
chr10	13967415	13967672	258	13967541	21	24.6283	12.8715	19.7933	2
chr10	20182243	20182480	238	20182383	22	27.2836	14.107	22.3183	3
chr10	24638144	24638353	210	24638309	24	31.1476	15.7134	25.99	1
chr10	34030341	34030537	197	34030440	16	21.5891	12.1951	16.9101	1
chr10	42997795	42998002	208	42997849	16	19.1695	10.9564	14.6288	1
chr10	44539315	44539533	219	44539405	20	26.0223	13.8871	21.1193	1
chr10	44609228	44609503	276	44609354	16	22.7648	12.735	18.0269	1
chr10	54009565	54009842	278	54009708	22	25.8743	13.3033	20.9773	2
chr10	62506323	62506547	225	62506448	16	17.7845	10.1809	13.3207	1
chr10	67598813	67599029	217	67598887	17	20.6839	11.6009	16.0539	1
chr10	68137258	68137454	197	68137366	16	19.7005	11.2419	15.1289	1
chr10	68558397	68558737	341	68558547	22	26.9844	13.9385	22.0286	1
chr10	80320326	80320562	237	80320462	20	25.6863	13.7085	20.798	1
chr10	81302880	81303076	197	81302961	15	17.6799	10.3119	13.2261	1
chr10	88731851	88732073	223	88732014	16	15.6495	8.91827	11.3167	1
chr10	93041978	93042180	203	93042146	15	19.3074	11.1623	14.7586	1
chr10	93177928	93178126	199	93177968	17	23.2494	12.9125	18.4809	1
chr10	93227771	93228135	365	93227948	52	58.7426	19.9638	52.5493	2
chr10	95264886	95265272	387	95265060	64	68.5634	19.7857	62.1303	2
chr10	95416771	95417140	370	95416961	80	89.5765	23.1303	82.3206	2
chr10	96370942	96371238	297	96371086	29	32.5399	14.8192	27.3216	1
chr10	105841345	105841640	296	105841503	27	32.4197	15.4893	27.2083	1
chr10	108118846	108119076	231	108118914	17	20.1607	11.3136	15.5624	2
chr10	111213904	111214378	475	111214221	34	39.7989	17.1224	34.2928	1
chr10	122578775	122579043	269	122578855	24	29.5151	14.7973	24.4382	2
chr10	128270257	128270458	202	128270377	17	20.1607	11.3136	15.5624	1
chr10	128303466	128303823	358	128303662	19	18.7605	9.97656	14.2406	2
chr10	128645754	128645958	205	128645853	26	30.076	14.4633	24.9713	2
chr11	3193368	3193711	344	3193551	27	21.6202	9.18394	16.9386	2
chr11	4236448	4236819	372	4236627	41	44.4208	16.8188	38.7295	2
chr11	4339420	4339623	204	4339467	34	30.8295	11.9429	25.6915	1
chr11	4497487	4497748	262	4497652	27	29.3969	13.698	24.3238	1
chr11	5505890	5506119	230	5506006	29	34.3657	15.9025	29.0699	2
chr11	6184170	6184380	211	6184274	20	26.736	14.2586	21.7905	2
chr11	34833685	34833893	209	34833803	14	18.0345	10.6105	13.559	1
chr11	45856279	45856535	257	45856392	23	24.3606	12.0907	19.5459	3
chr11	46326910	46327140	231	46327057	25	30.7821	15.2118	25.6465	1
chr11	53655161	53655525	365	53655339	45	51.0933	18.8672	45.1568	2
chr11	57952697	57952894	198	57952785	16	20.2753	11.5426	15.6679	1
chr11	58171623	58171940	318	58171744	18	19.1803	10.5106	14.6384	1
chr11	62148532	62148902	371	62148649	46	51.5525	18.6738	45.5958	2
chr11	62576812	62577009	198	62576879	18	22.5136	12.4029	17.7901	2
chr11	62752265	62752461	197	62752318	20	21.1743	11.1317	16.5202	1
chr11	68451385	68451589	205	68451451	18	23.1325	12.7303	18.3748	1
chr11	69268181	69268459	279	69268365	30	34.5327	15.6171	29.2285	1
chr11	69921683	69922005	323	69921826	75	85.5337	23.4149	78.3799	2
chr11	73047464	73047671	208	73047510	13	14.5756	8.90982	10.3139	1
chr11	77630524	77630720	197	77630571	15	21.0588	11.9859	16.4096	1
chr11	78177131	78177360	230	78177245	20	19.9127	10.3734	15.3311	1
chr11	79076515	79076822	308	79076643	40	48.874	19.8663	43.0156	1
chr11	79899811	79900008	198	79899863	17	21.8566	12.2216	17.1646	1
chr11	79992373	79992571	199	79992492	17	19.9125	11.1753	15.3311	1
chr11	80872536	80872755	220	80872636	17	22.5205	12.5576	17.7946	1
chr11	88103184	88103464	281	88103359	30	34.5327	15.6171	29.2285	2
chr11	95748270	95748507	238	95748345	26	29.5712	14.1643	24.4877	2
chr11	96034699	96034895	197	96034796	15	21.9124	12.3504	17.2173	1
chr11	97660064	97660355	292	97660217	65	68.8568	19.5053	62.4096	2
chr11	98682326	98682632	307	98682503	29	35.2398	16.4168	29.9121	3
chr11	98948036	98948293	258	98948165	37	37.8779	14.7516	32.4427	1
chr11	99116089	99116328	240	99116148	29	37.1986	17.5521	31.7897	2
chr11	101194687	101194953	267	101194827	22	28.5846	14.8234	23.5513	1
chr11	105093081	105093284	204	105093240	19	26.2234	14.1473	21.3099	1
chr11	106066625	106066971	347	106066787	30	35.6222	16.2627	30.27	2
chr11	106778880	106779116	237	106779036	30	35.6222	16.2627	30.27	1
chr11	117969046	117969415	370	117969220	44	47.3913	17.2058	41.5823	1
chr12	25189248	25189448	201	25189333	19	19.7989	10.6016	15.2223	1
chr12	26057643	26057841	199	26057782	19	22.6544	12.2669	17.9197	1
chr12	32202022	32202225	204	32202124	21	23.6543	12.3043	18.8665	1
chr12	33170970	33171192	223	33171083	27	32.7117	15.66	27.4825	2
chr12	35799433	35799634	202	35799506	15	18.7189	10.8637	14.1993	1
chr12	64965507	64965716	210	64965622	22	26.1398	13.4566	21.2283	1
chr12	69257909	69258270	362	69258090	25	32.0791	15.947	26.8819	1
chr12	69371673	69371980	308	69371853	25	25.9576	12.3621	21.0582	1
chr12	71137155	71137351	197	71137253	18	22.2217	12.2454	17.5081	1
chr12	73584532	73584761	230	73584665	21	26.6369	14.0011	21.6982	1
chr12	73842494	73842703	210	73842586	21	23.2045	12.039	18.438	1
chr12	75292982	75293203	222	75293059	20	27.116	14.4519	22.156	1
chr12	76765477	76765772	296	76765639	32	41.7778	19.0873	36.1875	1
chr12	82189922	82190119	198	82189979	17	23.2494	12.9125	18.4809	1
chr12	83631795	83632062	268	83631886	45	52.4689	19.6615	46.4873	1
chr12	85382889	85383096	208	85382996	16	19.43	11.0973	14.8721	1
chr12	85663087	85663314	228	85663145	21	23.6543	12.3043	18.8665	1
chr12	88360501	88360769	269	88360638	20	25.6863	13.7085	20.798	1
chr12	99326224	99326585	362	99326371	25	26.1529	12.479	21.2405	1
chr12	105019311	105019528	218	105019389	22	26.1398	13.4566	21.2283	1
chr12	107146997	107147279	283	107147096	17	14.7446	8.103	10.4745	1
chr12	107160560	107160761	202	107160694	13	15.6864	9.5057	11.3487	1
chr13	4256927	4257123	197	4257000	13	16.4743	9.90309	12.0891	1
chr13	5666254	5666471	218	5666354	19	18.9244	10.0756	14.397	1
chr13	5890100	5890304	205	5890231	19	22.3952	12.1205	17.6753	2
chr13	23430783	23431026	244	23430916	21	25.7209	13.4936	20.8312	1
chr13	23692002	23692198	197	23692019	13	17.0669	10.187	12.6499	1
chr13	24604812	24605036	225	24604882	18	20.9065	11.5145	16.2636	1
chr13	24962189	24962515	327	24962336	39	47.2878	19.3817	41.4806	2
chr13	34002564	34002878	315	34002734	43	49.4064	18.8066	43.5301	2
chr13	38049989	38050204	216	38050103	22	28.9397	15.014	23.8875	1
chr13	41532772	41532968	197	41532803	14	20.1784	11.5785	15.5785	1
chr13	44469832	44470072	241	44469896	23	27.1226	13.7253	22.1622	2
chr13	46727996	46728218	223	46728130	23	25.4178	12.722	20.5416	1
chr13	51776305	51776596	292	51776443	26	29.5712	14.1643	24.4877	2
chr13	52807859	52808076	218	52807896	17	19.2147	10.7797	14.6714	2
chr13	52860354	52860596	243	52860490	26	33.3587	16.3626	28.1037	1
chr13	52914734	52914965	232	52914794	19	19.9859	10.7135	15.3943	1
chr13	54565406	54565602	197	54565482	16	20.2753	11.5426	15.6679	1
chr13	55875103	55875299	197	55875209	13	17.7272	10.4877	13.2703	1
chr13	56151392	56151705	314	56151522	23	28.5521	14.5446	23.5213	1
chr13	63223543	63223755	213	63223640	22	29.692	15.4104	24.6029	1
chr13	67332582	67332784	203	67332656	16	21.5891	12.1951	16.9101	1
chr13	95712992	95713200	209	95713070	22	26.413	13.6135	21.4855	1
chr13	97680613	97680834	222	97680648	18	22.2217	12.2454	17.5081	2
chr13	99503537	99503741	205	99503665	19	24.7416	13.4003	19.9041	2
chr13	101719484	101719685	202	101719582	21	23.6543	12.3043	18.8665	1
chr13	101866843	101867041	199	101866987	18	23.8043	13.0755	19.0103	1
chr13	102094030	102094254	225	102094097	24	29.2174	14.6267	24.1539	1
chr13	108451109	108451313	205	108451139	18	22.5136	12.4029	17.7901	1
chr13	110960303	110960515	213	110960453	15	21.472	12.1655	16.7988	2
chr13	111525807	111526045	239	111525919	20	27.5133	14.6505	22.5387	1
chr13	113050280	113050487	208	113050338	19	23.1987	12.5707	18.4334	1
chr13	114734993	114735252	260	114735162	27	33.6349	16.1953	28.3708	2
chr13	114895938	114896134	197	114896033	17	23.2494	12.9125	18.4809	1
chr14	14088233	14088430	198	14088310	18	22.5136	12.4029	17.7901	1
chr14	18187034	18187252	219	18187138	17	22.8761	12.7325	18.1298	2
chr14	21853787	21853983	197	21853900	17	20.4177	11.4555	15.8026	2
chr14	25162085	25162325	241	25162220	19	21.6639	11.7014	16.9791	2
chr14	26515835	26516031	197	26515877	16	21.9598	12.3699	17.2608	1
chr14	48236276	48236483	208	48236354	24	32.2669	16.3196	27.0634	1
chr14	52022898	52023098	201	52023019	22	26.413	13.6135	21.4855	1
chr14	72778235	72778432	198	72778322	19	21.2105	11.4377	16.5539	1
chr14	72822342	72822583	242	72822420	31	35.5163	15.8072	30.1729	1
chr14	75844923	75845119	197	75845054	17	15.2336	8.40101	10.9226	2
chr14	78432015	78432211	197	78432111	19	24.7416	13.4003	19.9041	3
chr15	5432156	5432377	222	5432290	13	15.6864	9.5057	11.3487	3
chr15	5446447	5446714	268	5446596	20	27.116	14.4519	22.156	1
chr15	5517846	5518154	309	5517964	37	41.9346	17.1063	36.3327	1
chr15	5758576	5758777	202	5758708	22	26.413	13.6135	21.4855	1
chr15	9463575	9463778	204	9463623	16	20.5815	11.6991	15.9592	2
chr15	9748665	9748862	198	9748813	16	17.7845	10.1809	13.3207	1
chr15	9870278	9870649	372	9870474	30	33.2909	14.8788	28.0375	1
chr15	11399768	11400091	324	11399924	42	53.1199	21.4496	47.1061	1
chr15	25443484	25443703	220	25443597	22	27.9118	14.4563	22.9148	3
chr15	25884484	25884686	203	25884590	17	19.9125	11.1753	15.3311	2
chr15	31601852	31602076	225	31601991	22	28.2423	14.6376	23.225	1
chr15	44457598	44457858	261	44457749	21	26.9641	14.1789	22.0123	1
chr15	53216463	53216662	200	53216593	20	25.6863	13.7085	20.798	1
chr15	61408344	61408540	197	61408442	21	21.604	11.0831	16.923	1
chr15	62366311	62366564	254	62366416	15	19.9536	11.4778	15.3672	2
chr15	62735045	62735278	234	62735153	25	26.3518	12.5981	21.4336	1
chr15	62833321	62833518	198	62833447	20	21.1743	11.1317	16.5202	1
chr15	76198607	76198825	219	76198713	20	22.6592	12.0096	17.923	1
chr15	79347447	79347745	299	79347604	18	21.9402	12.0919	17.2415	1
chr15	86051287	86051495	209	86051347	25	31.7399	15.7566	26.5551	1
chr15	97831694	97831890	197	97831725	12	14.6893	9.06935	10.4195	1
chr16	3933744	3933963	220	3933819	22	29.3085	15.2096	24.24	1
chr16	10639233	10639564	332	10639383	68	79.3468	23.5447	72.4671	3
chr16	10772263	10772520	258	10772382	41	42.662	15.8204	37.0413	3
chr16	10844076	10844441	366	10844260	46	52.8811	19.4343	46.8818	2
chr16	13780445	13780647	203	13780571	18	23.1325	12.7303	18.3748	2
chr16	21530958	21531178	221	21531047	16	19.982	11.3903	15.3917	2
chr16	23988501	23989082	582	23988694	56	50.2769	14.0619	44.3661	5
chr16	24629290	24629507	218	24629460	18	23.4612	12.9006	18.6856	1
chr16	24659242	24659440	199	24659316	18	24.5387	13.4399	19.7111	1
chr16	36571974	36572218	245	36572105	23	29.5209	15.0849	24.4421	1
chr16	38678949	38679218	270	38679074	19	23.1987	12.5707	18.4334	1
chr16	38756001	38756207	207	38756124	22	27.5925	14.2795	22.6126	2
chr16	43695920	43696162	243	43696052	19	23.1987	12.5707	18.4334	1
chr16	44210724	44210934	211	44210812	20	26.3719	14.0704	21.4521	1
chr16	49775582	49775844	263	49775758	38	38.097	14.4755	32.6567	1
chr16	49928433	49928630	198	49928491	13	17.7272	10.4877	13.2703	3
chr16	50204994	50205269	276	50205087	30	37.13	17.1489	31.7261	1
chr16	55582905	55583301	397	55583162	22	24.8817	12.7234	20.0383	2
chr16	55949064	55949383	320	55949243	24	30.4634	15.3337	25.337	1
chr16	57585201	57585532	332	57585377	22	23.3645	11.8215	18.5945	3
chr16	75855533	75855753	221	75855660	25	32.7914	16.3419	27.5554	1
chr16	76673525	76673722	198	76673577	18	24.5387	13.4399	19.7111	1
chr16	81365951	81366147	197	81366114	15	21.0588	11.9859	16.4096	1
chr16	84703058	84703375	318	84703224	52	63.1445	22.4643	56.8299	1
chr16	89837179	89837394	216	89837293	23	27.9552	14.2054	22.9523	2
chr16	89910911	89911111	201	89911020	14	18.3444	10.7604	13.8529	2
chr16	89986153	89986439	287	89986267	22	25.3648	13.0068	20.4906	2
chr16	91056523	91056752	230	91056616	31	28.6539	11.7911	23.6161	1
chr16	91372964	91373297	334	91373135	26	29.3273	14.0194	24.2571	1
chr16	91534485	91534808	324	91534613	29	31.3851	14.1316	26.2204	1
chr16	94724180	94724473	294	94724356	44	56.7916	22.67	50.656	2
chr17	5756109	5756313	205	5756260	21	26.0161	13.6587	21.1142	1
chr17	7939633	7939996	364	7939940	19	20.993	11.3103	16.3447	1
chr17	24886063	24886336	274	24886197	30	35.6222	16.2627	30.27	1
chr17	26589116	26589339	224	26589242	17	22.5205	12.5576	17.7946	4
chr17	26715542	26715825	284	26715658	18	21.6686	11.9422	16.982	1
chr17	26939538	26939742	205	26939649	19	23.485	12.7283	18.7053	1
chr17	27909740	27910014	275	27909886	46	54.9102	20.6095	48.8266	2
chr17	29395497	29395800	304	29395637	37	35.3331	13.3249	30.0008	2
chr17	29500861	29501067	207	29500953	32	30.5805	12.5232	25.4509	1
chr17	32067612	32067856	245	32067693	21	26.6369	14.0011	21.6982	2
chr17	35205181	35205591	411	35205347	78	81.9381	20.3808	74.9904	2
chr17	50525103	50525339	237	50525231	24	29.2174	14.6267	24.1539	1
chr17	52076808	52077160	353	52076991	27	30.8084	14.5387	25.6706	1
chr17	53478650	53478846	197	53478715	18	18.8035	10.2864	14.2804	1
chr17	56990103	56990375	273	56990195	21	26.0161	13.6587	21.1142	1
chr17	57031875	57032205	331	57032030	40	47.9364	19.3132	42.1033	1
chr17	65929451	65929658	208	65929596	12	16.1053	9.73856	11.7444	1
chr17	78271534	78271756	223	78271651	20	23.136	12.2864	18.3754	2
chr17	86962470	86962900	431	86962636	58	62.8774	19.4777	56.569	1
chr18	3281051	3281303	253	3281164	15	16.5784	9.69638	12.1903	1
chr18	4278510	4278706	197	4278588	15	17.6799	10.3119	13.2261	1
chr18	4366749	4366974	226	4366798	32	41.4039	18.8722	35.8335	1
chr18	12611229	12611443	215	12611325	21	29.2192	15.3481	24.1539	1
chr18	14613481	14613683	203	14613611	16	20.9016	11.8599	16.2618	2
chr18	14782932	14783154	223	14783042	26	31.7456	15.4409	26.5599	1
chr18	32067758	32067984	227	32067838	18	21.4061	11.7961	16.7362	1
chr18	33794625	33794878	254	33794718	26	32.0501	15.6169	26.8548	1
chr18	38440760	38440956	197	38440791	16	19.43	11.0973	14.8721	1
chr18	42274941	42275245	305	42275097	22	24.2008	12.3205	19.3894	2
chr18	49986741	49987056	316	49986888	28	33.3919	15.7003	28.1365	1
chr18	50009130	50009327	198	50009172	15	18.7189	10.8637	14.1993	2
chr18	55146559	55146755	197	55146743	11	12.7735	8.14775	8.63812	1
chr18	58659096	58659434	339	58659240	25	29.6253	14.5414	24.5372	1
chr18	60356177	60356375	199	60356315	19	23.1987	12.5707	18.4334	1
chr18	67724939	67725289	351	67725114	47	57.119	21.4181	50.9673	1
chr18	68829163	68829359	197	68829222	19	21.434	11.568	16.7611	1
chr18	79064193	79064389	197	79064211	14	19.766	11.4051	15.1929	1
chr18	79297592	79297899	308	79297716	31	36.0448	16.1209	30.673	2
chr18	84685719	84686031	313	84685873	39	41.7563	16.1453	36.1685	2
chr19	6363182	6363402	221	6363331	19	22.3952	12.1205	17.6753	1
chr19	21737459	21737671	213	21737580	20	21.779	11.4917	17.0899	1
chr19	23141105	23141384	280	23141241	22	25.3648	13.0068	20.4906	1
chr19	27429985	27430181	197	27430040	13	15.9372	9.63457	11.5841	1
chr19	29887655	29887851	197	29887766	15	19.6226	11.3178	15.0561	1
chr19	36378607	36378816	210	36378732	21	23.888	12.4413	19.0917	2
chr19	36477149	36477352	204	36477233	13	13.0039	8.0064	8.84781	1
chr19	36833592	36833911	320	36833750	26	31.7456	15.4409	26.5599	1
chr19	40589398	40589691	294	40589548	43	48.6065	18.3433	42.754	1
chr19	44388102	44388319	218	44388222	17	20.6839	11.6009	16.0539	2
chr19	53281997	53282243	247	53282089	25	24.5156	11.5004	19.6891	1
chr19	53536823	53537085	263	53536922	26	30.076	14.4633	24.9713	1
chr19	53900071	53900267	197	53900200	21	18.9465	9.48317	14.419	1
chr2	3649257	3649594	338	3649426	34	43.9684	19.5749	38.2971	1
chr2	9378142	9378366	225	9378275	20	25.6863	13.7085	20.798	3
chr2	9578087	9578293	207	9578231	19	21.434	11.568	16.7611	1
chr2	11169969	11170206	238	11170128	25	26.7615	12.8433	21.8137	2
chr2	11218184	11218408	225	11218292	26	33.3587	16.3626	28.1037	1
chr2	11655131	11655449	319	11655271	28	26.65	11.7053	21.7091	2
chr2	13413553	13413822	270	13413715	32	37.2948	16.4613	31.8786	1
chr2	13559781	13559988	208	13559810	21	17.4703	8.60619	13.0255	2
chr2	22680119	22680333	215	22680184	20	24.459	13.0378	19.6328	1
chr2	32493415	32493651	237	32493550	33	38.0055	16.4745	32.5676	1
chr2	38471860	38472250	391	38472048	54	58.9313	19.1538	52.7352	2
chr2	38536357	38536641	285	38536481	26	31.4492	15.2689	26.2813	1
chr2	44142807	44143009	203	44142955	24	26.8686	13.2521	21.9185	1
chr2	44166033	44166230	198	44166108	19	23.7817	12.8899	18.9894	2
chr2	58187710	58187988	279	58187808	27	31.857	15.1589	26.667	2
chr2	60923738	60924003	266	60923850	17	21.8566	12.2216	17.1646	2
chr2	62331941	62332191	251	62332013	38	48.3615	20.4596	42.5145	1
chr2	62460939	62461152	214	62461022	16	18.4422	10.5544	13.9429	1
[truncated: 331 more rows]

## Sheet: CD8_IL2_STAT5B
chr	start	end	length	abs_summit	pileup	-LOG10(pvalue)	fold_enrichment	-LOG10(qvalue)	GAS motif
[truncated: 1,265 more rows]

[truncated: 5 more sheets: total T_IL2,7_STAT5B, total T_Y665F_IL2,7_STAT5B, STAT3 peaks with GAS motif, STAT5B peaks with GAS motif, gene list]
