# Supplementary material for: STAT3 SH2 Domain Aspartic Acid 661 Mutations Activate Immune Gene Programs
Source: J Cell Mol Med. 2026 Jan 13;30(1):e71015. doi: 10.1111/jcmm.71015 (PMC12796846; doi:10.1111/jcmm.71015)
Supplement: Supplementary file 1 — Figure S1: Cross‐species conservation of STAT3 amino acid sequences, with a focus on the region surrounding D661. Figure S2: STAT3 D661 mutations in the mouse genome. (A) Sanger sequencing chromatograms showing wild‐type (WT) and the introduction of SNPs resulting in the two missense mutations, STAT3D661V (D661V) and STAT3D661H (D661H) mutants. The red shade indicates the altered codons converting D661 to D661V and D661H, respectively. (B) Images of founder mice carrying STAT3D661H mutation. (C) Images of spleens from WT and mutant mice. Figure S3: Chromatin features at representative immune gene loci bound by STAT3 and STAT5B. (A) Binding profiles of phosphorylated STAT3 in CD8+ T cells stimulated with IL‐6 or IL‐21, and of STAT5B, H3K27ac and RNA polymerase II (Pol II) in total T cells stimulated with IL‐2/IL‐7 from STAT5BY665F mutant mice, at loci co regulated by STAT3 and STAT5B containing canonical GAS motifs. (B) Genomic regions preferentially bound by STAT3, also containing GAS motifs, demonstrating selective regulatory activity distinct from STAT5B. Table S1: DEGs in Stat3‐deficient T cells reconstituted with STAT3 variants, categorised into eight transcriptional clusters. Shown are log2 (fold change), adjusted p‐values and results of GO enrichment analysis. Table S2: A list of significantly regulated genes in STAT3D661H compared to WT mice, based on normalised read counts from spleen tissue. The list includes log2 (fold change), p‐values, adjusted p‐values and results from GO enrichment analysis. Additionally, a comparison is provided between significantly regulated genes in STAT3D661H and STAT5BY665F. Table S3: STAT3‐ and STAT5B‐binding peaks at GAS motifs identified by ChIP‐seq, including unique and overlapping peaks and their associated potential target genes. Table S4: Comparison between a prior study and the current study using Stat3 mutant mice that model human disease‐associated mutations. Table S5: sgRNA sequences used for CRISPR/Cas9‐mediated Stat3 [file JCMM-30-e71015-s001.zip › jcmm71015-sup-0005-TableS4.xlsx]

## Sheet: Sheet1
STAT3 mutation	Domain	Viability het	Viability homo	Body growth	Splenomegaly	Skin	Associated human disease	Associated phenotypes in mice	References (PMID)
Germline deletion		YES	embryonic lethality (~E6.5)						9108058
L387R	DBD	YES	postnatal death	mild reduced weight of het mice	YES	fur loss and dermatitis	Progressive lymphoid hyperplasia and systemic inflammation, reflecting pediatric T-LGL leukemia, autoimmune enteropathy, and autoimmune pulmonary disease observed in patients	Embryonic lethality, ocular abnormalities	39019339
K392R	DBD	YES	YES, but accelerated mortality	delayed growth	YES	widespread organ inflammation	Neonatal type 1 diabetes at birth, elevated β-cell levels, exocrine insufficiency, pancreatic hypoplasia, growth defects, autoimmune lung disease, celiac-like enteropathy, and LGL autoantibodies	Endocrinopathies, progressive lymphoid hyperplasia and systemic inflammation, reflecting pediatric T-LGL leukemia, autoimmune enteropathy, and autoimmune pulmonary disease	35995509, 34115115, 28402852
G421R	DBD	YES	died shortly after weaning	delayed growth	YES	n/a	Multiorgan involvement including hepatosplenomegaly, autoimmune cytopenias, lymphadenopathy, autoimmune hepatitis, scleroderma, polyarthritis, recurrent respiratory infections, enteropathy, and short stature, closely mirroring the human disease	Lymphadenopathy, hepatosplenomegaly	36136607
K658N	SH2	YES	YES, but 20% of HOMs died	delayed growth	YES	early skin inflammation and cataracts, hair loss	T-LGL, lymphadenopathy, splenomegaly, autoimmune cytopenias, dermatitis, recurrent respiratory infections, and autoimmune enteropathy	Lymphadenopathy, splenomegaly, and dermatitis phenotypes observed in STAT3 GOF patients	36446385
G656-M660del	SH2	YES	NO	NO	NO	NO	Hyper-IgE syndrome	Changes in several immune populations	40868996
D661H	SH2	YES	NO	delayed growth	YES	some hair loss	T-LGL	n/a	this study
D661V	SH2	NO	NO	n/a	n/a	n/a	T-LGL, CLPD-NK	Increased neutrophil count and myeloid cells, no increases in LGL cells	28025836 (Transplanted animals expressing STAT3D661V), this study
D661Y	SH2	NO	NO	n/a	n/a	n/a	T-LGL, CLPD-NK	n/a	this study
T716M	TA	YES	YES, survival defect of HOM relative to HET	delayed growth	YES	early skin inflammation and cataracts, skin inflammation limited to the ears and tail	Lymphadenopathy, splenomegaly, and dermatitis, phenotypes observed in STAT3 GOF patients but not in T-LGL	Lymphadenopathy, splenomegaly, and dermatitis phenotypes observed in STAT3 GOF patients	36446385
